# Supplementary material for: HIF-1-mediated macrophage metabolic reprogramming promotes AKI to CKD transition
Source: Int J Biol Sci. 2025 Sep 22;21(13):5936–55. doi: 10.7150/ijbs.111238 (PMC12509917; doi:10.7150/ijbs.111238)
Supplement: Supplementary file 2 — Supplementary table 1. [file ijbsv21p5936s2.xlsx]

## Sheet: human
TF	Source	Query	Start	Stop	Strand	Score	Pvalue	Qvalue	Mached Sequence
ZNF467	CISBP	NC_000014.9:61694513-61695512	924	944	+	25.9091	3.95e-10	6.88e-07	CCCGCCCCCTCTCCCCTCCCC
VEZF1	hTFtarget	NC_000014.9:61694513-61695512	923	944	-	24.1736	4.4e-10	7.65e-07	GGGGAGGGGAGAGGGGGCGGGA
Sp1	HOCOMOCO	NC_000014.9:61694513-61695512	924	947	-	25.0081	2.01e-09	3.01e-06	CGCGGGGAGGGGAGAGGGGGCGGG
Klf15	HOCOMOCO	NC_000014.9:61694513-61695512	926	944	-	23.2121	5.35e-09	9.4e-06	GGGGAGGGGAGAGGGGGCG
KLF15	hTFtarget	NC_000014.9:61694513-61695512	926	944	-	23.2121	5.35e-09	9.44e-06	GGGGAGGGGAGAGGGGGCG
Sp2	HOCOMOCO	NC_000014.9:61694513-61695512	916	937	-	22.2602	1.02e-08	1.46e-05	GGAGAGGGGGCGGGAGCGCGCC
SP2	hTFtarget	NC_000014.9:61694513-61695512	916	937	-	22.2602	1.02e-08	1.46e-05	GGAGAGGGGGCGGGAGCGCGCC
Sp1	HOCOMOCO	NC_000014.9:61694513-61695512	956	979	-	22.6371	1.32e-08	7.42e-06	GGGGCGGGCAAGGGCGGAGGCGCG
Sp1	HOCOMOCO	NC_000014.9:61694513-61695512	918	941	-	22.4758	1.49e-08	7.42e-06	GAGGGGAGAGGGGGCGGGAGCGCG
Sp5	HOCOMOCO	NC_000014.9:61694513-61695512	923	946	-	21.6364	1.98e-08	3.52e-05	GCGGGGAGGGGAGAGGGGGCGGGA
MAZ	hTFtarget	NC_000014.9:61694513-61695512	924	945	-	20.9577	2.82e-08	4.83e-05	CGGGGAGGGGAGAGGGGGCGGG
EGR1	hTFtarget	NC_000014.9:61694513-61695512	922	938	-	19.3182	2.84e-08	5.18e-05	GGGAGAGGGGGCGGGAG
ZNF180	CISBP	NC_000014.9:61694513-61695512	929	949	+	21.2844	3.68e-08	3.88e-05	CCCCTCTCCCCTCCCCGCGCG
Sp4	TRANSFAC	NC_000014.9:61694513-61695512	921	937	+	19.4868	4.4e-08	7.91e-05	GCTCCCGCCCCCTCTCC
ZNF180	CISBP	NC_000014.9:61694513-61695512	924	944	+	20.8624	5.19e-08	3.88e-05	CCCGCCCCCTCTCCCCTCCCC
EGR2	hTFtarget	NC_000014.9:61694513-61695512	923	940	-	19.6371	5.55e-08	9.98e-05	AGGGGAGAGGGGGCGGGA
MAZ	hTFtarget	NC_000014.9:61694513-61695512	917	938	-	19.8451	7.71e-08	6.61e-05	GGGAGAGGGGGCGGGAGCGCGC
EGR1	hTFtarget	NC_000014.9:61694513-61695512	917	936	+	20.3673	8.47e-08	0.000142	GCGCGCTCCCGCCCCCTCTC
Sp5	HOCOMOCO	NC_000014.9:61694513-61695512	929	952	-	19.8788	8.99e-08	8e-05	GGGCGCGCGGGGAGGGGAGAGGGG
Sp1	HOCOMOCO	NC_000014.9:61694513-61695512	929	952	-	19.8065	1e-07	3.74e-05	GGGCGCGCGGGGAGGGGAGAGGGG
E2F1	hTFtarget	NC_000014.9:61694513-61695512	884	898	+	18.051	1.02e-07	0.000157	CGGGAGCGCGCGCCG
SP1	hTFtarget	NC_000014.9:61694513-61695512	960	981	-	19.5455	1.02e-07	0.000105	AGGGGGCGGGCAAGGGCGGAGG
ZNF267	CISBP	NC_000014.9:61694513-61695512	891	911	-	19.5596	1.09e-07	0.000166	CGCCTGCCCAGGCCGGCGCGC
SP1	hTFtarget	NC_000014.9:61694513-61695512	925	946	-	19.0909	1.32e-07	0.000105	GCGGGGAGGGGAGAGGGGGCGG
Sp1	HOCOMOCO	NC_000014.9:61694513-61695512	931	954	-	19.3065	1.4e-07	4.2e-05	TCGGGCGCGCGGGGAGGGGAGAGG
Sp3	HOCOMOCO	NC_000014.9:61694513-61695512	930	949	-	18.7339	1.45e-07	0.00019	CGCGCGGGGAGGGGAGAGGG
SP3	hTFtarget	NC_000014.9:61694513-61695512	930	949	-	18.7339	1.45e-07	0.00019	CGCGCGGGGAGGGGAGAGGG
NFYA	hTFtarget	NC_000014.9:61694513-61695512	777	792	-	17.4868	1.47e-07	0.000271	CTCAGCCAATCAGGAG
Klf3	HOCOMOCO	NC_000014.9:61694513-61695512	956	974	-	18.8182	1.7e-07	0.000303	GGGCAAGGGCGGAGGCGCG
PATZ1	hTFtarget	NC_000014.9:61694513-61695512	922	943	-	18.6181	1.74e-07	0.000243	GGGAGGGGAGAGGGGGCGGGAG
SP1	hTFtarget	NC_000014.9:61694513-61695512	930	944	+	18.4898	1.75e-07	0.00031	CCCTCTCCCCTCCCC
ZNF543	CISBP	NC_000014.9:61694513-61695512	898	909	+	17.4679	1.79e-07	0.000285	GGCCTGGGCAGG
Nfyc	HOCOMOCO	NC_000014.9:61694513-61695512	778	791	-	17.9848	1.83e-07	0.000361	TCAGCCAATCAGGA
VEZF1	hTFtarget	NC_000014.9:61694513-61695512	925	946	-	18.4236	1.88e-07	0.00015	GCGGGGAGGGGAGAGGGGGCGG
MAZ	hTFtarget	NC_000014.9:61694513-61695512	919	940	-	18.5775	2.25e-07	0.000129	AGGGGAGAGGGGGCGGGAGCGC
ZNF304	CISBP	NC_000014.9:61694513-61695512	792	815	-	18.8716	2.28e-07	0.00036	TCCCCACCCCAGCCCACGCCGCTC
ZNF341	CISBP	NC_000014.9:61694513-61695512	919	939	+	17.8367	2.35e-07	0.000371	GCGCTCCCGCCCCCTCTCCCC
Sp3	HOCOMOCO	NC_000014.9:61694513-61695512	917	936	-	18.2018	2.42e-07	0.00019	GAGAGGGGGCGGGAGCGCGC
SP3	hTFtarget	NC_000014.9:61694513-61695512	917	936	-	18.2018	2.42e-07	0.00019	GAGAGGGGGCGGGAGCGCGC
ZNF341	HOCOMOCO	NC_000014.9:61694513-61695512	921	942	-	18.2114	2.42e-07	0.00039	GGAGGGGAGAGGGGGCGGGAGC
Sp5	HOCOMOCO	NC_000014.9:61694513-61695512	961	984	-	18.6212	2.44e-07	0.000145	GTCAGGGGGCGGGCAAGGGCGGAG
Zbtb17	HOCOMOCO	NC_000014.9:61694513-61695512	920	938	-	18.7245	2.44e-07	0.000277	GGGAGAGGGGGCGGGAGCG
ZNF180	CISBP	NC_000014.9:61694513-61695512	922	942	+	18.7431	2.54e-07	0.000127	CTCCCGCCCCCTCTCCCCTCC
ZNF467	HOCOMOCO	NC_000014.9:61694513-61695512	918	939	-	18.602	2.6e-07	0.000219	GGGGAGAGGGGGCGGGAGCGCG
Rela	CISBP	NC_000014.9:61694513-61695512	683	712	+	18.3883	2.62e-07	0.000475	CCGCACCCCCATCTCCTTTCTCTTTCCTCC
WT1	hTFtarget	NC_000014.9:61694513-61695512	925	944	-	18.6667	2.65e-07	0.000421	GGGGAGGGGAGAGGGGGCGG
ZSCAN22	CISBP	NC_000014.9:61694513-61695512	957	974	+	18.8061	2.66e-07	0.000451	GCGCCTCCGCCCTTGCCC
EGR1	hTFtarget	NC_000014.9:61694513-61695512	916	935	+	18.898	2.71e-07	0.000453	GGCGCGCTCCCGCCCCCTCT
ZNF529	CISBP	NC_000014.9:61694513-61695512	914	940	+	17.8182	2.87e-07	0.00045	CGGGCGCGCTCCCGCCCCCTCTCCCCT
PATZ1	hTFtarget	NC_000014.9:61694513-61695512	794	815	+	18.0139	2.93e-07	0.000243	GCGGCGTGGGCTGGGGTGGGGA
SP4	hTFtarget	NC_000014.9:61694513-61695512	918	937	-	17.9113	3.03e-07	0.000528	GGAGAGGGGGCGGGAGCGCG
ZBTB26	CISBP	NC_000014.9:61694513-61695512	940	960	+	18.2626	3.05e-07	0.000489	TCCCCGCGCGCCCGAGCGCGC
EGR1	hTFtarget	NC_000014.9:61694513-61695512	795	814	-	18.7245	3.17e-07	0.000266	CCCCACCCCAGCCCACGCCG
ZNF880	CISBP	NC_000014.9:61694513-61695512	925	951	+	18.3	3.2e-07	0.000343	CCGCCCCCTCTCCCCTCCCCGCGCGCC
VEZF1	hTFtarget	NC_000014.9:61694513-61695512	930	951	-	17.7917	3.26e-07	0.00015	GGCGCGCGGGGAGGGGAGAGGG
Nfyb	HOCOMOCO	NC_000014.9:61694513-61695512	778	790	-	17.4098	3.45e-07	0.000607	CAGCCAATCAGGA
NFYB	hTFtarget	NC_000014.9:61694513-61695512	778	790	-	17.4098	3.45e-07	0.000607	CAGCCAATCAGGA
VEZF1	hTFtarget	NC_000014.9:61694513-61695512	960	981	-	17.7222	3.46e-07	0.00015	AGGGGGCGGGCAAGGGCGGAGG
E2F1	hTFtarget	NC_000014.9:61694513-61695512	913	927	-	17.1939	3.5e-07	0.00027	CGGGAGCGCGCCCGC
NFYC	hTFtarget	NC_000014.9:61694513-61695512	778	791	-	16.0183	3.51e-07	0.000629	TCAGCCAATCAGGA
PRDM9	JASPAR	NC_000014.9:61694513-61695512	918	941	-	18.367	3.62e-07	0.000648	GAGGGGAGAGGGGGCGGGAGCGCG
Sp1	HOCOMOCO	NC_000014.9:61694513-61695512	926	949	-	17.7903	3.76e-07	8.56e-05	CGCGCGGGGAGGGGAGAGGGGGCG
ZNF880	CISBP	NC_000014.9:61694513-61695512	927	953	+	18.0364	3.86e-07	0.000343	GCCCCCTCTCCCCTCCCCGCGCGCCCG
SP2	hTFtarget	NC_000014.9:61694513-61695512	922	936	+	17.8621	3.95e-07	0.000711	CTCCCGCCCCCTCTC
ZNF148	hTFtarget	NC_000014.9:61694513-61695512	934	945	+	17.8571	4.04e-07	0.000665	CTCCCCTCCCCG
Sp1	HOCOMOCO	NC_000014.9:61694513-61695512	966	989	-	17.6613	4.07e-07	8.56e-05	GCAGCGTCAGGGGGCGGGCAAGGG
ZNF263	hTFtarget	NC_000014.9:61694513-61695512	924	944	+	18.0816	4.29e-07	0.000741	CCCGCCCCCTCTCCCCTCCCC
Pbx3	HOCOMOCO	NC_000014.9:61694513-61695512	778	791	+	16.0517	4.47e-07	0.000867	TCCTGATTGGCTGA
Sp1	HOCOMOCO	NC_000014.9:61694513-61695512	923	946	-	17.4758	4.58e-07	8.56e-05	GCGGGGAGGGGAGAGGGGGCGGGA
PRDM9	CISBP	NC_000014.9:61694513-61695512	918	941	+	18.0092	4.68e-07	0.000777	CGCGCTCCCGCCCCCTCTCCCCTC
ZNF341	CISBP	NC_000014.9:61694513-61695512	921	941	+	17.1327	4.7e-07	0.000371	GCTCCCGCCCCCTCTCCCCTC
Plag1	TRANSFAC	NC_000014.9:61694513-61695512	804	815	+	17.0328	4.89e-07	0.000895	CTGGGGTGGGGA
Zbtb17	HOCOMOCO	NC_000014.9:61694513-61695512	933	951	-	17.7449	4.98e-07	0.000277	GGCGCGCGGGGAGGGGAGA
BCL11A	hTFtarget	NC_000014.9:61694513-61695512	768	777	+	9.15	5.03e-07	0.000791	GCTGACCGCC
EGR1	hTFtarget	NC_000014.9:61694513-61695512	922	935	+	17.75	5.04e-07	0.000955	CTCCCGCCCCCTCT
Zbtb17	HOCOMOCO	NC_000014.9:61694513-61695512	926	944	-	17.7245	5.05e-07	0.000277	GGGGAGGGGAGAGGGGGCG
ZNF708	JASPAR	NC_000014.9:61694513-61695512	754	768	+	18.1009	5.08e-07	0.000852	CCAGCTGTGCCTCAG
KLF15	hTFtarget	NC_000014.9:61694513-61695512	930	944	+	17.6735	5.1e-07	0.000887	CCCTCTCCCCTCCCC
Nfya	HOCOMOCO	NC_000014.9:61694513-61695512	778	791	-	16.8182	5.12e-07	0.00101	TCAGCCAATCAGGA
NFYA	hTFtarget	NC_000014.9:61694513-61695512	778	791	-	16.8182	5.12e-07	0.00101	TCAGCCAATCAGGA
KLF14	CISBP	NC_000014.9:61694513-61695512	921	934	+	17.602	5.21e-07	0.000922	GCTCCCGCCCCCTC
PPARG	hTFtarget	NC_000014.9:61694513-61695512	355	374	+	17.5444	5.38e-07	0.00106	GTGGGTGACATTGACCCATG
Sp2	HOCOMOCO	NC_000014.9:61694513-61695512	929	950	-	17.5203	5.5e-07	0.000391	GCGCGCGGGGAGGGGAGAGGGG
SP2	hTFtarget	NC_000014.9:61694513-61695512	929	950	-	17.5203	5.5e-07	0.000391	GCGCGCGGGGAGGGGAGAGGGG
E2f4	HOCOMOCO	NC_000014.9:61694513-61695512	920	933	-	16.7143	5.51e-07	0.000954	AGGGGGCGGGAGCG
ZNF708	CISBP	NC_000014.9:61694513-61695512	755	766	+	17.7347	5.68e-07	0.00102	CAGCTGTGCCTC
ZNF23	CISBP	NC_000014.9:61694513-61695512	933	951	+	17.0102	5.71e-07	0.000949	TCTCCCCTCCCCGCGCGCC
NFYA	hTFtarget	NC_000014.9:61694513-61695512	774	791	+	17.9268	5.72e-07	0.00105	CGCCTCCTGATTGGCTGA
ZNF611	CISBP	NC_000014.9:61694513-61695512	908	925	-	17.578	5.87e-07	0.000879	GGAGCGCGCCCGCTCGCC
MAZ	hTFtarget	NC_000014.9:61694513-61695512	923	944	-	17.3592	5.88e-07	0.000252	GGGGAGGGGAGAGGGGGCGGGA
PBX3	hTFtarget	NC_000014.9:61694513-61695512	778	792	-	15.6735	6.13e-07	0.00112	CTCAGCCAATCAGGA
SP4	hTFtarget	NC_000014.9:61694513-61695512	924	943	-	17.0806	6.33e-07	0.000552	GGGAGGGGAGAGGGGGCGGG
E2F1	hTFtarget	NC_000014.9:61694513-61695512	920	933	-	16.5366	6.41e-07	0.00106	AGGGGGCGGGAGCG
EGR1	hTFtarget	NC_000014.9:61694513-61695512	923	937	+	17.8673	6.49e-07	0.00113	TCCCGCCCCCTCTCC
Egr1	TRANSFAC	NC_000014.9:61694513-61695512	924	937	+	17.5395	6.68e-07	0.00118	CCCGCCCCCTCTCC
CTCF	hTFtarget	NC_000014.9:61694513-61695512	257	267	+	17.8812	6.68e-07	0.00131	TTTTTATTTTT
ZNF383	CISBP	NC_000014.9:61694513-61695512	915	941	+	16.0642	6.99e-07	0.0011	GGGCGCGCTCCCGCCCCCTCTCCCCTC
ZBTB12	CISBP	NC_000014.9:61694513-61695512	676	689	+	17.5	7.06e-07	0.00124	GGCTGAGCCGCACC
Zbtb24	TRANSFAC	NC_000014.9:61694513-61695512	901	912	+	17.9344	7.1e-07	0.00127	CTGGGCAGGCGA
MAZ	hTFtarget	NC_000014.9:61694513-61695512	934	944	+	17.2449	7.13e-07	0.00112	CTCCCCTCCCC
ZNF787	CISBP	NC_000014.9:61694513-61695512	761	775	+	17.3367	7.13e-07	0.00124	TGCCTCAGCTGACCG
ZNF267	CISBP	NC_000014.9:61694513-61695512	960	980	+	17.3853	7.16e-07	0.000544	CCTCCGCCCTTGCCCGCCCCC
ZNF594	CISBP	NC_000014.9:61694513-61695512	785	799	-	16.9174	7.3e-07	0.0013	CGCCGCTCTCAGCCA
ZNF180	CISBP	NC_000014.9:61694513-61695512	789	809	-	17.156	7.46e-07	0.000254	CCCCAGCCCACGCCGCTCTCA
Sp4	CISBP	NC_000014.9:61694513-61695512	924	933	+	14.7959	7.52e-07	0.000685	CCCGCCCCCT
Sp4	CISBP	NC_000014.9:61694513-61695512	972	981	+	14.7959	7.52e-07	0.000685	CCCGCCCCCT
Bhlhe40	JASPAR	NC_000014.9:61694513-61695512	729	739	-	16.0612	7.81e-07	0.0015	CTCACGTGCTC
CTCF	hTFtarget	NC_000014.9:61694513-61695512	918	934	+	15.2324	7.86e-07	0.00106	CGCGCTCCCGCCCCCTC
ZNF23	CISBP	NC_000014.9:61694513-61695512	933	951	+	16.3776	7.88e-07	0.00137	TCTCCCCTCCCCGCGCGCC
WT1	hTFtarget	NC_000014.9:61694513-61695512	930	949	-	17.0909	7.89e-07	0.000475	CGCGCGGGGAGGGGAGAGGG
E2F2	hTFtarget	NC_000014.9:61694513-61695512	943	953	-	16.551	7.98e-07	0.000656	CGGGCGCGCGG
ZNF780A	CISBP	NC_000014.9:61694513-61695512	894	917	-	17.0816	8.14e-07	0.00141	CCCGCTCGCCTGCCCAGGCCGGCG
SP5	JASPAR	NC_000014.9:61694513-61695512	936	945	+	15.3469	8.26e-07	0.00134	CCCCTCCCCG
E2F2	hTFtarget	NC_000014.9:61694513-61695512	886	896	+	16.4082	8.91e-07	0.000656	GGAGCGCGCGC
WT1	hTFtarget	NC_000014.9:61694513-61695512	917	936	-	16.8939	8.98e-07	0.000475	GAGAGGGGGCGGGAGCGCGC
TP73	hTFtarget	NC_000014.9:61694513-61695512	896	910	-	16.4796	9.06e-07	0.00172	GCCTGCCCAGGCCGG
Sp2	HOCOMOCO	NC_000014.9:61694513-61695512	794	815	+	16.7724	9.44e-07	0.000391	GCGGCGTGGGCTGGGGTGGGGA
SP2	hTFtarget	NC_000014.9:61694513-61695512	794	815	+	16.7724	9.44e-07	0.000391	GCGGCGTGGGCTGGGGTGGGGA
Egr1	HOCOMOCO	NC_000014.9:61694513-61695512	923	936	-	17.3182	9.85e-07	0.00176	GAGAGGGGGCGGGA
E2f6	HOCOMOCO	NC_000014.9:61694513-61695512	920	931	-	16.1429	9.87e-07	0.00162	GGGGCGGGAGCG
ZNF467	CISBP	NC_000014.9:61694513-61695512	919	939	+	16.5859	1.01e-06	0.000646	GCGCTCCCGCCCCCTCTCCCC
ZNF467	HOCOMOCO	NC_000014.9:61694513-61695512	958	979	-	16.4388	1.03e-06	0.000577	GGGGCGGGCAAGGGCGGAGGCG
ZBTB12	CISBP	NC_000014.9:61694513-61695512	676	689	+	16.3163	1.03e-06	0.0018	GGCTGAGCCGCACC
ZNF180	CISBP	NC_000014.9:61694513-61695512	925	945	+	16.6239	1.05e-06	0.000254	CCGCCCCCTCTCCCCTCCCCG
ZNF180	CISBP	NC_000014.9:61694513-61695512	919	939	+	16.6147	1.06e-06	0.000254	GCGCTCCCGCCCCCTCTCCCC
E2F1	hTFtarget	NC_000014.9:61694513-61695512	921	931	-	16.0164	1.08e-06	0.00175	GGGGCGGGAGC
Sp2	HOCOMOCO	NC_000014.9:61694513-61695512	922	943	-	16.5772	1.08e-06	0.000391	GGGAGGGGAGAGGGGGCGGGAG
SP2	hTFtarget	NC_000014.9:61694513-61695512	922	943	-	16.5772	1.08e-06	0.000391	GGGAGGGGAGAGGGGGCGGGAG
NFYB	hTFtarget	NC_000014.9:61694513-61695512	780	794	-	16.8269	1.09e-06	0.00208	CTCTCAGCCAATCAG
CTCFL	hTFtarget	NC_000014.9:61694513-61695512	972	985	-	16.8943	1.1e-06	0.00173	CGTCAGGGGGCGGG
Klf3	HOCOMOCO	NC_000014.9:61694513-61695512	918	936	-	16.7424	1.11e-06	0.000993	GAGAGGGGGCGGGAGCGCG
ZNF467	CISBP	NC_000014.9:61694513-61695512	959	979	+	16.4343	1.12e-06	0.000646	GCCTCCGCCCTTGCCCGCCCC
ZNF582	CISBP	NC_000014.9:61694513-61695512	889	916	+	-0.622449	1.14e-06	0.00198	GCGCGCGCCGGCCTGGGCAGGCGAGCGG
ZNF180	CISBP	NC_000014.9:61694513-61695512	960	980	+	16.4312	1.19e-06	0.000254	CCTCCGCCCTTGCCCGCCCCC
EGR1	hTFtarget	NC_000014.9:61694513-61695512	796	815	-	16.8673	1.19e-06	0.000993	TCCCCACCCCAGCCCACGCC
ZNF880	CISBP	NC_000014.9:61694513-61695512	919	945	+	16.3636	1.19e-06	0.000704	GCGCTCCCGCCCCCTCTCCCCTCCCCG
ZNF341	HOCOMOCO	NC_000014.9:61694513-61695512	931	952	-	16.2276	1.28e-06	0.00103	GGGCGCGCGGGGAGGGGAGAGG
CTCF	hTFtarget	NC_000014.9:61694513-61695512	966	982	+	14.8169	1.3e-06	0.00106	CCCTTGCCCGCCCCCTG
Sp3	HOCOMOCO	NC_000014.9:61694513-61695512	795	814	+	16.2661	1.32e-06	0.000531	CGGCGTGGGCTGGGGTGGGG
SP3	hTFtarget	NC_000014.9:61694513-61695512	795	814	+	16.2661	1.32e-06	0.00053	CGGCGTGGGCTGGGGTGGGG
Rfx6	HOCOMOCO	NC_000014.9:61694513-61695512	590	600	-	13.6935	1.32e-06	0.0024	CGGTTGCCTGG
Meis1	JASPAR	NC_000014.9:61694513-61695512	30	44	-	16.1724	1.32e-06	0.0026	GCCTGTCAGTCTTCT
E2f3	HOCOMOCO	NC_000014.9:61694513-61695512	921	930	-	16.2273	1.33e-06	0.00226	GGGCGGGAGC
WT1	hTFtarget	NC_000014.9:61694513-61695512	955	974	-	16.2727	1.34e-06	0.000521	GGGCAAGGGCGGAGGCGCGC
Sp3	HOCOMOCO	NC_000014.9:61694513-61695512	955	974	-	16.2385	1.35e-06	0.000531	GGGCAAGGGCGGAGGCGCGC
SP3	hTFtarget	NC_000014.9:61694513-61695512	955	974	-	16.2385	1.35e-06	0.00053	GGGCAAGGGCGGAGGCGCGC
Sp5	HOCOMOCO	NC_000014.9:61694513-61695512	922	945	-	16.2576	1.35e-06	0.000601	CGGGGAGGGGAGAGGGGGCGGGAG
ZNF548	CISBP	NC_000014.9:61694513-61695512	921	941	+	16.4404	1.37e-06	0.00209	GCTCCCGCCCCCTCTCCCCTC
E2f1	HOCOMOCO	NC_000014.9:61694513-61695512	921	932	-	15.8333	1.43e-06	0.00236	GGGGGCGGGAGC
EGR1	hTFtarget	NC_000014.9:61694513-61695512	793	809	+	16	1.43e-06	0.0013	AGCGGCGTGGGCTGGGG
PAX5	hTFtarget	NC_000014.9:61694513-61695512	899	919	+	16.128	1.44e-06	0.00236	GCCTGGGCAGGCGAGCGGGCG
Sp1	TRANSFAC	NC_000014.9:61694513-61695512	921	933	-	15.9605	1.47e-06	0.00246	AGGGGGCGGGAGC
Sp2	HOCOMOCO	NC_000014.9:61694513-61695512	964	985	-	16.1301	1.48e-06	0.000427	CGTCAGGGGGCGGGCAAGGGCG
SP2	hTFtarget	NC_000014.9:61694513-61695512	964	985	-	16.1301	1.48e-06	0.000427	CGTCAGGGGGCGGGCAAGGGCG
ZBTB14	hTFtarget	NC_000014.9:61694513-61695512	889	897	+	16.6735	1.5e-06	0.00237	GCGCGCGCC
Sp4	CISBP	NC_000014.9:61694513-61695512	924	932	+	15.0306	1.5e-06	0.00129	CCCGCCCCC
Sp4	CISBP	NC_000014.9:61694513-61695512	972	980	+	15.0306	1.5e-06	0.00129	CCCGCCCCC
Sp1	CISBP	NC_000014.9:61694513-61695512	924	932	+	15.949	1.5e-06	0.00124	CCCGCCCCC
Sp1	CISBP	NC_000014.9:61694513-61695512	972	980	+	15.949	1.5e-06	0.00124	CCCGCCCCC
ZNF132	CISBP	NC_000014.9:61694513-61695512	923	937	+	16.4228	1.52e-06	0.00266	TCCCGCCCCCTCTCC
ZNF467	CISBP	NC_000014.9:61694513-61695512	932	943	+	16.5204	1.54e-06	0.00271	CTCTCCCCTCCC
ZBTB17	hTFtarget	NC_000014.9:61694513-61695512	920	938	-	15.8198	1.55e-06	0.0028	GGGAGAGGGGGCGGGAGCG
Egr2	HOCOMOCO	NC_000014.9:61694513-61695512	796	809	+	16.2273	1.57e-06	0.00216	GGCGTGGGCTGGGG
ZNF792	CISBP	NC_000014.9:61694513-61695512	785	814	+	-2.5	1.57e-06	0.0022	TGGCTGAGAGCGGCGTGGGCTGGGGTGGGG
ZNF529	CISBP	NC_000014.9:61694513-61695512	691	717	+	14.1616	1.61e-06	0.00126	CCATCTCCTTTCTCTTTCCTCCGCCGC
Zfp641	TRANSFAC	NC_000014.9:61694513-61695512	806	815	+	17.5082	1.62e-06	0.00283	GGGGTGGGGA
KLF6	hTFtarget	NC_000014.9:61694513-61695512	929	947	-	15.8485	1.63e-06	0.00276	CGCGGGGAGGGGAGAGGGG
Sp1	TRANSFAC	NC_000014.9:61694513-61695512	923	936	-	15.6867	1.63e-06	0.00171	GAGAGGGGGCGGGA
Sp4	TRANSFAC	NC_000014.9:61694513-61695512	969	985	+	16.7105	1.63e-06	0.00146	TTGCCCGCCCCCTGACG
WT1	hTFtarget	NC_000014.9:61694513-61695512	923	942	-	15.9545	1.64e-06	0.000521	GGAGGGGAGAGGGGGCGGGA
TFDP1	hTFtarget	NC_000014.9:61694513-61695512	920	933	-	15.6829	1.65e-06	0.00279	AGGGGGCGGGAGCG
ZNF467	HOCOMOCO	NC_000014.9:61694513-61695512	928	949	-	15.6122	1.68e-06	0.000709	CGCGCGGGGAGGGGAGAGGGGG
SP4	hTFtarget	NC_000014.9:61694513-61695512	956	975	-	15.8952	1.69e-06	0.000984	CGGGCAAGGGCGGAGGCGCG
EGR1	hTFtarget	NC_000014.9:61694513-61695512	924	936	+	14.4545	1.77e-06	0.00318	CCCGCCCCCTCTC
Prdm1	HOCOMOCO	NC_000014.9:61694513-61695512	695	708	-	16.1061	1.77e-06	0.00324	GAAAGAGAAAGGAG
PRDM1	hTFtarget	NC_000014.9:61694513-61695512	695	708	-	16.1061	1.77e-06	0.00324	GAAAGAGAAAGGAG
PRDM9	CISBP	NC_000014.9:61694513-61695512	919	942	+	16.055	1.79e-06	0.00128	GCGCTCCCGCCCCCTCTCCCCTCC
Sp1	HOCOMOCO	NC_000014.9:61694513-61695512	920	943	-	15.2097	1.79e-06	0.000298	GGGAGGGGAGAGGGGGCGGGAGCG
ZBTB26	CISBP	NC_000014.9:61694513-61695512	907	927	-	15.1313	1.81e-06	0.000967	CGGGAGCGCGCCCGCTCGCCT
ZNF823	CISBP	NC_000014.9:61694513-61695512	697	711	+	15.9358	1.83e-06	0.00337	CCTTTCTCTTTCCTC
ZBTB14	hTFtarget	NC_000014.9:61694513-61695512	886	894	+	16.4091	1.83e-06	0.00169	GGAGCGCGC
ZBTB14	hTFtarget	NC_000014.9:61694513-61695512	917	925	-	16.4091	1.83e-06	0.00169	GGAGCGCGC
Sp3	HOCOMOCO	NC_000014.9:61694513-61695512	965	984	-	15.8257	1.88e-06	0.000592	GTCAGGGGGCGGGCAAGGGC
SP3	hTFtarget	NC_000014.9:61694513-61695512	965	984	-	15.8257	1.88e-06	0.000591	GTCAGGGGGCGGGCAAGGGC
ZNF534	CISBP	NC_000014.9:61694513-61695512	919	933	+	16.2245	1.91e-06	0.00335	GCGCTCCCGCCCCCT
Zbtb17	HOCOMOCO	NC_000014.9:61694513-61695512	928	946	-	15.7551	1.91e-06	0.000786	GCGGGGAGGGGAGAGGGGG
Sp1	TRANSFAC	NC_000014.9:61694513-61695512	929	942	-	15.494	1.95e-06	0.00171	GGAGGGGAGAGGGG
Esr1	HOCOMOCO	NC_000014.9:61694513-61695512	357	371	+	15.7273	2e-06	0.00382	GGGTGACATTGACCC
PATZ1	hTFtarget	NC_000014.9:61694513-61695512	916	937	-	15.6042	2e-06	0.00111	GGAGAGGGGGCGGGAGCGCGCC
Zfp281	CISBP	NC_000014.9:61694513-61695512	929	943	+	15.7143	2.04e-06	0.00362	CCCCTCTCCCCTCCC
E2F6	hTFtarget	NC_000014.9:61694513-61695512	920	932	-	15.8293	2.06e-06	0.00334	GGGGGCGGGAGCG
KLF15	hTFtarget	NC_000014.9:61694513-61695512	922	932	+	16.5577	2.07e-06	0.0023	CTCCCGCCCCC
Tcfl5	CISBP	NC_000014.9:61694513-61695512	888	897	+	10.824	2.08e-06	0.00218	AGCGCGCGCC
ZNF304	CISBP	NC_000014.9:61694513-61695512	797	820	-	15.6239	2.1e-06	0.00112	GCAAGTCCCCACCCCAGCCCACGC
RREB1	hTFtarget	NC_000014.9:61694513-61695512	795	814	-	13.6697	2.11e-06	0.0039	CCCCACCCCAGCCCACGCCG
ZNF304	CISBP	NC_000014.9:61694513-61695512	935	958	+	15.6055	2.13e-06	0.00112	TCCCCTCCCCGCGCGCCCGAGCGC
ZNF444	CISBP	NC_000014.9:61694513-61695512	924	939	+	11.7551	2.17e-06	0.0037	CCCGCCCCCTCTCCCC
Sp5	HOCOMOCO	NC_000014.9:61694513-61695512	683	706	-	15.5455	2.18e-06	0.000752	AAGAGAAAGGAGATGGGGGTGCGG
NFYC	hTFtarget	NC_000014.9:61694513-61695512	779	789	-	14.7967	2.21e-06	0.00421	AGCCAATCAGG
ESRRA	hTFtarget	NC_000014.9:61694513-61695512	357	371	+	15.6263	2.22e-06	0.00413	GGGTGACATTGACCC
ZNF341	CISBP	NC_000014.9:61694513-61695512	924	944	+	15.4082	2.23e-06	0.00117	CCCGCCCCCTCTCCCCTCCCC
Sp1	HOCOMOCO	NC_000014.9:61694513-61695512	936	959	-	14.8306	2.23e-06	0.000334	CGCGCTCGGGCGCGCGGGGAGGGG
Srebf2	HOCOMOCO	NC_000014.9:61694513-61695512	802	814	+	13.9545	2.28e-06	0.00168	GGCTGGGGTGGGG
SREBF2	hTFtarget	NC_000014.9:61694513-61695512	802	814	+	13.9545	2.28e-06	0.00168	GGCTGGGGTGGGG
ETS2	hTFtarget	NC_000014.9:61694513-61695512	429	448	-	9.59184	2.29e-06	0.00297	GGCAGCAAGCCCTTCCTTTG
CTCFL	hTFtarget	NC_000014.9:61694513-61695512	973	984	-	15.8265	2.29e-06	0.0036	GTCAGGGGGCGG
SP1	hTFtarget	NC_000014.9:61694513-61695512	922	932	+	15.9038	2.31e-06	0.00428	CTCCCGCCCCC
PRDM9	CISBP	NC_000014.9:61694513-61695512	928	951	+	15.6514	2.31e-06	0.00128	CCCCCTCTCCCCTCCCCGCGCGCC
ZNF281	hTFtarget	NC_000014.9:61694513-61695512	922	936	-	15.6212	2.31e-06	0.0038	GAGAGGGGGCGGGAG
SP1	hTFtarget	NC_000014.9:61694513-61695512	792	813	+	13.4394	2.32e-06	0.00123	GAGCGGCGTGGGCTGGGGTGGG
ZBTB26	CISBP	NC_000014.9:61694513-61695512	890	910	+	14.6465	2.34e-06	0.000967	CGCGCGCCGGCCTGGGCAGGC
ZNF341	HOCOMOCO	NC_000014.9:61694513-61695512	924	945	-	15.439	2.35e-06	0.00126	CGGGGAGGGGAGAGGGGGCGGG
E2F6	hTFtarget	NC_000014.9:61694513-61695512	921	931	-	15.6429	2.41e-06	0.00428	GGGGCGGGAGC
NFYA	hTFtarget	NC_000014.9:61694513-61695512	779	789	-	15.5321	2.41e-06	0.00463	AGCCAATCAGG
ZBTB26	CISBP	NC_000014.9:61694513-61695512	914	934	+	14.5859	2.41e-06	0.000967	CGGGCGCGCTCCCGCCCCCTC
RBAK	CISBP	NC_000014.9:61694513-61695512	929	943	+	14.991	2.43e-06	0.0042	CCCCTCTCCCCTCCC
ZNF530	JASPAR	NC_000014.9:61694513-61695512	924	941	-	15.3673	2.49e-06	0.0042	GAGGGGAGAGGGGGCGGG
Tcfl5	CISBP	NC_000014.9:61694513-61695512	888	897	-	10.816	2.49e-06	0.00218	GGCGCGCGCT
Tcfl5	JASPAR	NC_000014.9:61694513-61695512	888	897	+	10.8387	2.49e-06	0.00217	AGCGCGCGCC
Tcfl5	JASPAR	NC_000014.9:61694513-61695512	888	897	-	10.8387	2.49e-06	0.00217	GGCGCGCGCT
NHLH1	hTFtarget	NC_000014.9:61694513-61695512	749	766	+	15.0714	2.51e-06	0.00471	CCGTCCCAGCTGTGCCTC
Egr2	HOCOMOCO	NC_000014.9:61694513-61695512	922	935	-	15.6667	2.53e-06	0.00216	AGAGGGGGCGGGAG
Zbtb17	HOCOMOCO	NC_000014.9:61694513-61695512	968	986	-	15.3163	2.53e-06	0.000832	GCGTCAGGGGGCGGGCAAG
Sp5	HOCOMOCO	NC_000014.9:61694513-61695512	791	814	+	15.3182	2.53e-06	0.000752	AGAGCGGCGTGGGCTGGGGTGGGG
Srebf2	HOCOMOCO	NC_000014.9:61694513-61695512	931	943	-	13.8636	2.55e-06	0.00168	GGGAGGGGAGAGG
SREBF2	hTFtarget	NC_000014.9:61694513-61695512	931	943	-	13.8636	2.55e-06	0.00168	GGGAGGGGAGAGG
ZNF263	hTFtarget	NC_000014.9:61694513-61695512	920	940	-	15.3265	2.56e-06	0.00326	AGGGGAGAGGGGGCGGGAGCG
Nr2e3	HOCOMOCO	NC_000014.9:61694513-61695512	62	75	+	15.39	2.56e-06	0.005	AAAGACAAAAGTGA
NR2E3	hTFtarget	NC_000014.9:61694513-61695512	62	75	+	15.39	2.56e-06	0.00496	AAAGACAAAAGTGA
E2F6	hTFtarget	NC_000014.9:61694513-61695512	919	931	-	15.1357	2.59e-06	0.00445	GGGGCGGGAGCGC
E2f7	HOCOMOCO	NC_000014.9:61694513-61695512	919	931	-	14.9273	2.59e-06	0.00468	GGGGCGGGAGCGC
E2F7	hTFtarget	NC_000014.9:61694513-61695512	919	931	-	14.9273	2.59e-06	0.00465	GGGGCGGGAGCGC
Arnt	TRANSFAC	NC_000014.9:61694513-61695512	725	744	+	16.0787	2.61e-06	0.00239	AGACGAGCACGTGAGCGTCG
Arnt	TRANSFAC	NC_000014.9:61694513-61695512	725	744	-	16.0787	2.61e-06	0.00239	CGACGCTCACGTGCTCGTCT
Zfp629	TRANSFAC	NC_000014.9:61694513-61695512	147	158	-	16.623	2.61e-06	0.00516	TTAATAAGCATA
ZNF141	CISBP	NC_000014.9:61694513-61695512	914	937	-	14.8878	2.61e-06	0.00421	GGAGAGGGGGCGGGAGCGCGCCCG
E2F6	hTFtarget	NC_000014.9:61694513-61695512	920	930	-	15.7759	2.66e-06	0.00478	GGGCGGGAGCG
KLF10	JASPAR	NC_000014.9:61694513-61695512	682	692	+	15.6939	2.67e-06	0.00489	GCCGCACCCCC
ZBTB42	CISBP	NC_000014.9:61694513-61695512	754	762	-	15.3469	2.72e-06	0.00493	CACAGCTGG
ZBTB18	hTFtarget	NC_000014.9:61694513-61695512	754	762	-	15.398	2.72e-06	0.00503	CACAGCTGG
ZEB1	hTFtarget	NC_000014.9:61694513-61695512	867	875	-	15.6182	2.72e-06	0.00516	CCTCACCTG
BHLHE40	hTFtarget	NC_000014.9:61694513-61695512	730	739	+	15.3485	2.72e-06	0.00502	AGCACGTGAG
GCM1	hTFtarget	NC_000014.9:61694513-61695512	686	694	-	12.7959	2.72e-06	0.00517	ATGGGGGTG
ZNF263	hTFtarget	NC_000014.9:61694513-61695512	929	943	+	15.5408	2.72e-06	0.0049	CCCCTCTCCCCTCCC
ZNF180	CISBP	NC_000014.9:61694513-61695512	934	954	+	15.055	2.74e-06	0.000512	CTCCCCTCCCCGCGCGCCCGA
Klf5	HOCOMOCO	NC_000014.9:61694513-61695512	801	815	+	15.5455	2.82e-06	0.00351	GGGCTGGGGTGGGGA
E2F6	hTFtarget	NC_000014.9:61694513-61695512	921	931	-	15.6531	2.85e-06	0.00512	GGGGCGGGAGC
Srebf2	HOCOMOCO	NC_000014.9:61694513-61695512	797	809	+	13.7909	2.86e-06	0.00168	GCGTGGGCTGGGG
SREBF2	hTFtarget	NC_000014.9:61694513-61695512	797	809	+	13.7909	2.86e-06	0.00168	GCGTGGGCTGGGG
Sp5	TRANSFAC	NC_000014.9:61694513-61695512	954	966	+	14.3415	2.88e-06	0.0046	AGCGCGCCTCCGC
ZNF320	CISBP	NC_000014.9:61694513-61695512	919	939	+	15.1122	2.93e-06	0.00491	GCGCTCCCGCCCCCTCTCCCC
E2F6	hTFtarget	NC_000014.9:61694513-61695512	921	931	-	15.6735	2.93e-06	0.00532	GGGGCGGGAGC
SP2	hTFtarget	NC_000014.9:61694513-61695512	970	984	+	15.6379	2.94e-06	0.00264	TGCCCGCCCCCTGAC
PRDM9	JASPAR	NC_000014.9:61694513-61695512	921	944	-	15.1743	2.99e-06	0.00257	GGGGAGGGGAGAGGGGGCGGGAGC
PATZ1	hTFtarget	NC_000014.9:61694513-61695512	924	945	-	15.0625	2.99e-06	0.00117	CGGGGAGGGGAGAGGGGGCGGG
NHLH1	hTFtarget	NC_000014.9:61694513-61695512	749	766	+	14.7143	3e-06	0.00514	CCGTCCCAGCTGTGCCTC
Zfp579	TRANSFAC	NC_000014.9:61694513-61695512	878	888	-	16.1639	3.01e-06	0.00558	TCCCGCAAGCC
ZNF304	CISBP	NC_000014.9:61694513-61695512	889	912	-	15.0367	3.02e-06	0.00119	TCGCCTGCCCAGGCCGGCGCGCGC
ETS2	hTFtarget	NC_000014.9:61694513-61695512	429	448	+	8.71429	3.05e-06	0.00297	CAAAGGAAGGGCTTGCTGCC
KLF15	hTFtarget	NC_000014.9:61694513-61695512	970	980	+	16.0577	3.06e-06	0.0023	TGCCCGCCCCC
MAZ	hTFtarget	NC_000014.9:61694513-61695512	925	946	-	15.0634	3.09e-06	0.000905	GCGGGGAGGGGAGAGGGGGCGG
SP1	hTFtarget	NC_000014.9:61694513-61695512	930	951	-	12.803	3.1e-06	0.00123	GGCGCGCGGGGAGGGGAGAGGG
PBX1	hTFtarget	NC_000014.9:61694513-61695512	33	44	+	14.7064	3.12e-06	0.00589	AGACTGACAGGC
ZNF816	CISBP	NC_000014.9:61694513-61695512	805	822	-	15.5	3.16e-06	0.0057	CGGCAAGTCCCCACCCCA
E2F4	hTFtarget	NC_000014.9:61694513-61695512	920	930	-	15.6552	3.16e-06	0.00512	GGGCGGGAGCG
MAZ	hTFtarget	NC_000014.9:61694513-61695512	922	943	-	15.0282	3.16e-06	0.000905	GGGAGGGGAGAGGGGGCGGGAG
E2F1	hTFtarget	NC_000014.9:61694513-61695512	910	924	+	15.2347	3.18e-06	0.00137	CGAGCGGGCGCGCTC
PRDM1	hTFtarget	NC_000014.9:61694513-61695512	696	706	+	15.0325	3.21e-06	0.00613	TCCTTTCTCTT
EGR1	hTFtarget	NC_000014.9:61694513-61695512	964	983	+	15.2449	3.22e-06	0.0018	CGCCCTTGCCCGCCCCCTGA
ZBTB17	hTFtarget	NC_000014.9:61694513-61695512	926	944	-	14.9369	3.23e-06	0.00292	GGGGAGGGGAGAGGGGGCG
Egr1	CISBP	NC_000014.9:61694513-61695512	923	938	+	14.6531	3.24e-06	0.00574	TCCCGCCCCCTCTCCC
ZNF267	CISBP	NC_000014.9:61694513-61695512	938	958	+	15.2752	3.28e-06	0.00166	CCTCCCCGCGCGCCCGAGCGC
Hoxd9	TRANSFAC	NC_000014.9:61694513-61695512	264	273	-	13.3611	3.28e-06	0.0065	GCAATTAAAA
Hoxd9	JASPAR	NC_000014.9:61694513-61695512	264	273	-	13.3611	3.28e-06	0.0065	GCAATTAAAA
Hoxd9	CISBP	NC_000014.9:61694513-61695512	264	273	+	13.2843	3.28e-06	0.0065	TTTTAATTGC
EGR1	hTFtarget	NC_000014.9:61694513-61695512	965	984	+	15.0306	3.3e-06	0.00184	GCCCTTGCCCGCCCCCTGAC
Egr1	TRANSFAC	NC_000014.9:61694513-61695512	923	938	+	14.569	3.31e-06	0.00587	TCCCGCCCCCTCTCCC
SP2	hTFtarget	NC_000014.9:61694513-61695512	923	931	-	15.7079	3.34e-06	0.00431	GGGGCGGGA
EGR3	hTFtarget	NC_000014.9:61694513-61695512	926	934	+	15.1122	3.34e-06	0.00598	CGCCCCCTC
Zbtb14	CISBP	NC_000014.9:61694513-61695512	944	952	+	9.9881	3.34e-06	0.0058	CGCGCGCCC
ZNF484	CISBP	NC_000014.9:61694513-61695512	925	945	+	15.1376	3.35e-06	0.0058	CCGCCCCCTCTCCCCTCCCCG
Klf15	HOCOMOCO	NC_000014.9:61694513-61695512	961	979	-	14.8636	3.41e-06	0.00299	GGGGCGGGCAAGGGCGGAG
KLF15	hTFtarget	NC_000014.9:61694513-61695512	961	979	-	14.8636	3.41e-06	0.003	GGGGCGGGCAAGGGCGGAG
ZNF263	hTFtarget	NC_000014.9:61694513-61695512	688	708	-	14.8776	3.43e-06	0.00326	GAAAGAGAAAGGAGATGGGGG
ZNF816	JASPAR	NC_000014.9:61694513-61695512	807	824	+	15.0183	3.43e-06	0.00584	GGGTGGGGACTTGCCGCC
EGR1	hTFtarget	NC_000014.9:61694513-61695512	799	815	+	14.9909	3.43e-06	0.00209	GTGGGCTGGGGTGGGGA
MAFK	hTFtarget	NC_000014.9:61694513-61695512	983	997	+	15.0459	3.44e-06	0.00676	ACGCTGCCTCAGCTC
E2F1	hTFtarget	NC_000014.9:61694513-61695512	887	901	-	15.1224	3.55e-06	0.00137	GGCCGGCGCGCGCTC
ZNF467	HOCOMOCO	NC_000014.9:61694513-61695512	916	937	-	14.2755	3.6e-06	0.00122	GGAGAGGGGGCGGGAGCGCGCC
EGR1	hTFtarget	NC_000014.9:61694513-61695512	796	809	-	15.3462	3.63e-06	0.00343	CCCCAGCCCACGCC
Sp1	HOCOMOCO	NC_000014.9:61694513-61695512	925	948	-	13.9597	3.65e-06	0.000461	GCGCGGGGAGGGGAGAGGGGGCGG
Sp1	HOCOMOCO	NC_000014.9:61694513-61695512	950	973	-	13.9355	3.69e-06	0.000461	GGCAAGGGCGGAGGCGCGCTCGGG
Egr2	JASPAR	NC_000014.9:61694513-61695512	922	936	+	15.4098	3.72e-06	0.00696	CTCCCGCCCCCTCTC
ZNF580	CISBP	NC_000014.9:61694513-61695512	796	813	-	14.6768	3.75e-06	0.00689	CCCACCCCAGCCCACGCC
KLF15	hTFtarget	NC_000014.9:61694513-61695512	853	867	+	15.1429	3.78e-06	0.0031	ACCCGCCTCCACCTC
Sp2	HOCOMOCO	NC_000014.9:61694513-61695512	948	969	-	14.7154	3.79e-06	0.000911	AGGGCGGAGGCGCGCTCGGGCG
SP2	hTFtarget	NC_000014.9:61694513-61695512	948	969	-	14.7154	3.79e-06	0.000911	AGGGCGGAGGCGCGCTCGGGCG
EGR1	hTFtarget	NC_000014.9:61694513-61695512	794	808	-	14.9082	3.82e-06	0.00332	CCCAGCCCACGCCGC
Klf5	HOCOMOCO	NC_000014.9:61694513-61695512	935	949	-	15.1212	3.86e-06	0.00351	CGCGCGGGGAGGGGA
ZNF529	CISBP	NC_000014.9:61694513-61695512	946	972	+	12.0404	3.9e-06	0.00204	CGCGCCCGAGCGCGCCTCCGCCCTTGC
Stat2	JASPAR	NC_000014.9:61694513-61695512	697	709	-	14.8369	3.99e-06	0.00781	GGAAAGAGAAAGG
ZBTB26	CISBP	NC_000014.9:61694513-61695512	949	969	-	13.596	4e-06	0.0011	AGGGCGGAGGCGCGCTCGGGC
ZNF181	CISBP	NC_000014.9:61694513-61695512	771	794	-	14.5455	4.01e-06	0.00756	CTCTCAGCCAATCAGGAGGCGGTC
ZNF341	HOCOMOCO	NC_000014.9:61694513-61695512	919	940	-	14.6829	4.13e-06	0.00166	AGGGGAGAGGGGGCGGGAGCGC
Znf281	HOCOMOCO	NC_000014.9:61694513-61695512	923	937	-	12.3636	4.13e-06	0.00731	GGAGAGGGGGCGGGA
E2f4	HOCOMOCO	NC_000014.9:61694513-61695512	968	981	-	14.8469	4.13e-06	0.00358	AGGGGGCGGGCAAG
KLF4	hTFtarget	NC_000014.9:61694513-61695512	805	816	-	15.2091	4.14e-06	0.00719	GTCCCCACCCCA
ZNF257	JASPAR	NC_000014.9:61694513-61695512	702	713	-	15.3034	4.18e-06	0.00764	CGGAGGAAAGAG
NHLH1	hTFtarget	NC_000014.9:61694513-61695512	749	766	+	14.1327	4.2e-06	0.00706	CCGTCCCAGCTGTGCCTC
Sp5	HOCOMOCO	NC_000014.9:61694513-61695512	924	947	-	14.5303	4.21e-06	0.00107	CGCGGGGAGGGGAGAGGGGGCGGG
PAX6	hTFtarget	NC_000014.9:61694513-61695512	945	961	+	13.568	4.21e-06	0.00481	GCGCGCCCGAGCGCGCC
ZNF135	CISBP	NC_000014.9:61694513-61695512	857	871	+	14.8485	4.23e-06	0.00806	GCCTCCACCTCAGGT
ZNF281	hTFtarget	NC_000014.9:61694513-61695512	928	942	-	14.5455	4.24e-06	0.0038	GGAGGGGAGAGGGGG
THAP1	hTFtarget	NC_000014.9:61694513-61695512	856	877	+	14.6127	4.26e-06	0.00598	CGCCTCCACCTCAGGTGAGGCG
CTCF	hTFtarget	NC_000014.9:61694513-61695512	318	336	+	12.04	4.3e-06	0.00834	AAGGTGAGTTCCCCTGTGC
ZNF444	CISBP	NC_000014.9:61694513-61695512	924	939	+	10.1735	4.3e-06	0.00747	CCCGCCCCCTCTCCCC
PRDM9	JASPAR	NC_000014.9:61694513-61695512	919	942	-	14.5505	4.31e-06	0.00257	GGAGGGGAGAGGGGGCGGGAGCGC
KLF10	CISBP	NC_000014.9:61694513-61695512	922	936	+	14.9592	4.36e-06	0.00493	CTCCCGCCCCCTCTC
PRDM1	hTFtarget	NC_000014.9:61694513-61695512	695	709	-	15.0182	4.38e-06	0.00852	GGAAAGAGAAAGGAG
NHLH2	CISBP	NC_000014.9:61694513-61695512	749	766	+	13.6633	4.43e-06	0.0077	CCGTCCCAGCTGTGCCTC
ZNF341	CISBP	NC_000014.9:61694513-61695512	960	980	+	14.5714	4.44e-06	0.00129	CCTCCGCCCTTGCCCGCCCCC
BCL6	hTFtarget	NC_000014.9:61694513-61695512	844	853	-	8.00435	4.47e-06	0.00886	TTCCTCGAGA
VEZF1	hTFtarget	NC_000014.9:61694513-61695512	961	982	-	14.4861	4.47e-06	0.00155	CAGGGGGCGGGCAAGGGCGGAG
KLF6	hTFtarget	NC_000014.9:61694513-61695512	924	942	-	14.6061	4.51e-06	0.00276	GGAGGGGAGAGGGGGCGGG
ZBTB14	hTFtarget	NC_000014.9:61694513-61695512	943	951	+	16.0306	4.51e-06	0.00355	CCGCGCGCC
SP4	hTFtarget	NC_000014.9:61694513-61695512	919	933	+	14.8673	4.52e-06	0.00798	GCGCTCCCGCCCCCT
KLF11	hTFtarget	NC_000014.9:61694513-61695512	924	945	+	11.2041	4.56e-06	0.00787	CCCGCCCCCTCTCCCCTCCCCG
PATZ1	hTFtarget	NC_000014.9:61694513-61695512	935	946	-	15.2584	4.56e-06	0.00721	GCGGGGAGGGGA
ZNF432	CISBP	NC_000014.9:61694513-61695512	932	961	+	13.2079	4.58e-06	0.00569	CTCTCCCCTCCCCGCGCGCCCGAGCGCGCC
ZNF283	CISBP	NC_000014.9:61694513-61695512	892	915	+	14.3853	4.6e-06	0.007	CGCGCCGGCCTGGGCAGGCGAGCG
ZNF341	CISBP	NC_000014.9:61694513-61695512	957	977	+	14.5204	4.63e-06	0.00129	GCGCCTCCGCCCTTGCCCGCC
KLF11	hTFtarget	NC_000014.9:61694513-61695512	924	945	+	9.94898	4.64e-06	0.008	CCCGCCCCCTCTCCCCTCCCCG
EGR1	hTFtarget	NC_000014.9:61694513-61695512	949	968	+	14.3878	4.65e-06	0.00195	GCCCGAGCGCGCCTCCGCCC
Sall4	HOCOMOCO	NC_000014.9:61694513-61695512	937	946	-	14.051	4.67e-06	0.00859	GCGGGGAGGG
SALL4	hTFtarget	NC_000014.9:61694513-61695512	937	946	-	14.051	4.67e-06	0.00861	GCGGGGAGGG
Sp1	HOCOMOCO	NC_000014.9:61694513-61695512	796	819	+	13.5	4.7e-06	0.000527	GGCGTGGGCTGGGGTGGGGACTTG
Arnt	CISBP	NC_000014.9:61694513-61695512	729	740	+	13.81	4.75e-06	0.0094	GAGCACGTGAGC
HKR1	CISBP	NC_000014.9:61694513-61695512	931	951	+	14.8716	4.76e-06	0.00801	CCTCTCCCCTCCCCGCGCGCC
E2F1	hTFtarget	NC_000014.9:61694513-61695512	906	920	+	14.8061	4.76e-06	0.00147	CAGGCGAGCGGGCGC
MAFA	hTFtarget	NC_000014.9:61694513-61695512	983	997	-	14.4553	4.77e-06	0.00459	GAGCTGAGGCAGCGT
ZBTB26	CISBP	NC_000014.9:61694513-61695512	942	962	+	13.2323	4.79e-06	0.0011	CCCGCGCGCCCGAGCGCGCCT
Egr1	TRANSFAC	NC_000014.9:61694513-61695512	972	985	+	14.9079	4.8e-06	0.00426	CCCGCCCCCTGACG
PAX6	hTFtarget	NC_000014.9:61694513-61695512	945	961	+	14.0303	4.81e-06	0.00846	GCGCGCCCGAGCGCGCC
Zfp513	TRANSFAC	NC_000014.9:61694513-61695512	925	942	-	-14.3279	4.81e-06	0.00778	GGAGGGGAGAGGGGGCGG
IRF1	hTFtarget	NC_000014.9:61694513-61695512	697	708	-	14.9273	4.82e-06	0.00945	GAAAGAGAAAGG
ZSCAN22	HOCOMOCO	NC_000014.9:61694513-61695512	960	975	-	14.5545	4.84e-06	0.00849	CGGGCAAGGGCGGAGG
SP2	hTFtarget	NC_000014.9:61694513-61695512	971	979	-	15.6742	4.84e-06	0.00431	GGGGCGGGC
PATZ1	hTFtarget	NC_000014.9:61694513-61695512	928	949	-	14.3889	4.86e-06	0.00117	CGCGCGGGGAGGGGAGAGGGGG
ZNF467	CISBP	NC_000014.9:61694513-61695512	929	949	+	14.0808	4.87e-06	0.00187	CCCCTCTCCCCTCCCCGCGCG
ETS1	hTFtarget	NC_000014.9:61694513-61695512	430	447	+	9.21429	4.89e-06	0.00891	AAAGGAAGGGCTTGCTGC
ZNF341	CISBP	NC_000014.9:61694513-61695512	931	951	+	14.449	4.9e-06	0.00129	CCTCTCCCCTCCCCGCGCGCC
ZNF148	hTFtarget	NC_000014.9:61694513-61695512	927	938	+	14.7857	4.9e-06	0.00404	GCCCCCTCTCCC
KLF3	hTFtarget	NC_000014.9:61694513-61695512	681	692	+	13.9286	4.92e-06	0.00832	AGCCGCACCCCC
Sp1	HOCOMOCO	NC_000014.9:61694513-61695512	790	813	+	13.4113	4.93e-06	0.000527	GAGAGCGGCGTGGGCTGGGGTGGG
BHLHE40	hTFtarget	NC_000014.9:61694513-61695512	731	740	+	14.4082	4.95e-06	0.00939	GCACGTGAGC
PRDM1	hTFtarget	NC_000014.9:61694513-61695512	697	708	+	14.3	4.96e-06	0.00971	CCTTTCTCTTTC
Olig2	HOCOMOCO	NC_000014.9:61694513-61695512	754	771	+	14.2424	4.99e-06	0.00898	CCAGCTGTGCCTCAGCTG
OLIG2	HOCOMOCO	NC_000014.9:61694513-61695512	754	771	+	14.2424	4.99e-06	0.00898	CCAGCTGTGCCTCAGCTG
MAFA	hTFtarget	NC_000014.9:61694513-61695512	983	997	-	14.4455	5e-06	0.0049	GAGCTGAGGCAGCGT
SP1	hTFtarget	NC_000014.9:61694513-61695512	912	933	-	11.6818	5.06e-06	0.00161	AGGGGGCGGGAGCGCGCCCGCT
MAFA	hTFtarget	NC_000014.9:61694513-61695512	983	997	-	14.4113	5.07e-06	0.00498	GAGCTGAGGCAGCGT
MAFA	hTFtarget	NC_000014.9:61694513-61695512	983	997	+	14.3902	5.08e-06	0.00459	ACGCTGCCTCAGCTC
MAFA	hTFtarget	NC_000014.9:61694513-61695512	983	997	+	14.4182	5.11e-06	0.0049	ACGCTGCCTCAGCTC
PATZ1	hTFtarget	NC_000014.9:61694513-61695512	683	704	-	14.3056	5.15e-06	0.00117	GAGAAAGGAGATGGGGGTGCGG
ZNF281	hTFtarget	NC_000014.9:61694513-61695512	921	932	-	14.2022	5.16e-06	0.0062	GGGGGCGGGAGC
KLF10	JASPAR	NC_000014.9:61694513-61695512	806	814	+	15.2022	5.17e-06	0.0094	GGGGTGGGG
SP4	hTFtarget	NC_000014.9:61694513-61695512	936	944	-	15.8539	5.17e-06	0.00923	GGGGAGGGG
SP1	hTFtarget	NC_000014.9:61694513-61695512	936	944	-	16.0612	5.17e-06	0.00597	GGGGAGGGG
SP2	hTFtarget	NC_000014.9:61694513-61695512	923	931	+	15.5963	5.17e-06	0.00567	TCCCGCCCC
MAFA	hTFtarget	NC_000014.9:61694513-61695512	983	997	+	14.379	5.18e-06	0.00498	ACGCTGCCTCAGCTC
ZBTB26	CISBP	NC_000014.9:61694513-61695512	945	965	-	13.0707	5.18e-06	0.0011	CGGAGGCGCGCTCGGGCGCGC
ZNF23	CISBP	NC_000014.9:61694513-61695512	963	981	+	12.4898	5.19e-06	0.00432	CCGCCCTTGCCCGCCCCCT
MAFF	hTFtarget	NC_000014.9:61694513-61695512	983	997	+	14.4364	5.2e-06	0.00724	ACGCTGCCTCAGCTC
KLF6	hTFtarget	NC_000014.9:61694513-61695512	922	940	-	14.4091	5.26e-06	0.00276	AGGGGAGAGGGGGCGGGAG
ZNF341	HOCOMOCO	NC_000014.9:61694513-61695512	960	981	-	14.3333	5.31e-06	0.00168	AGGGGGCGGGCAAGGGCGGAGG
ZNF320	JASPAR	NC_000014.9:61694513-61695512	916	942	-	13.4157	5.33e-06	0.0087	GGAGGGGAGAGGGGGCGGGAGCGCGCC
ZNF467	HOCOMOCO	NC_000014.9:61694513-61695512	924	945	-	13.5612	5.33e-06	0.00134	CGGGGAGGGGAGAGGGGGCGGG
Sp5	HOCOMOCO	NC_000014.9:61694513-61695512	919	942	-	14.1515	5.34e-06	0.00119	GGAGGGGAGAGGGGGCGGGAGCGC
ZNF320	CISBP	NC_000014.9:61694513-61695512	918	941	+	13.4388	5.34e-06	0.00877	CGCGCTCCCGCCCCCTCTCCCCTC
ESR1	hTFtarget	NC_000014.9:61694513-61695512	357	371	+	14.4848	5.38e-06	0.00989	GGGTGACATTGACCC
MAZ	hTFtarget	NC_000014.9:61694513-61695512	921	942	-	14.2254	5.41e-06	0.00133	GGAGGGGAGAGGGGGCGGGAGC
Bhlhe40	HOCOMOCO	NC_000014.9:61694513-61695512	731	739	+	14.4394	5.43e-06	0.0104	GCACGTGAG
ZNF460	CISBP	NC_000014.9:61694513-61695512	958	969	+	14.8716	5.44e-06	0.00872	CGCCTCCGCCCT
ZBTB26	CISBP	NC_000014.9:61694513-61695512	885	905	-	12.9596	5.47e-06	0.0011	CCCAGGCCGGCGCGCGCTCCC
ZBTB14	hTFtarget	NC_000014.9:61694513-61695512	952	960	+	15.0758	5.5e-06	0.00338	CGAGCGCGC
ZNF774	CISBP	NC_000014.9:61694513-61695512	921	938	+	14.4144	5.51e-06	0.0073	GCTCCCGCCCCCTCTCCC
PATZ1	hTFtarget	NC_000014.9:61694513-61695512	923	944	-	14.2083	5.52e-06	0.00117	GGGGAGGGGAGAGGGGGCGGGA
ZNF467	HOCOMOCO	NC_000014.9:61694513-61695512	930	951	-	13.4898	5.54e-06	0.00134	GGCGCGCGGGGAGGGGAGAGGG
Tp63	HOCOMOCO	NC_000014.9:61694513-61695512	893	911	-	14.5909	5.54e-06	0.00996	CGCCTGCCCAGGCCGGCGC
TP63	hTFtarget	NC_000014.9:61694513-61695512	893	911	-	14.5909	5.54e-06	0.0099	CGCCTGCCCAGGCCGGCGC
ZNF281	hTFtarget	NC_000014.9:61694513-61695512	921	932	+	13.9286	5.54e-06	0.00568	GCTCCCGCCCCC
PAX6	hTFtarget	NC_000014.9:61694513-61695512	944	960	-	13.336	5.55e-06	0.00481	GCGCGCTCGGGCGCGCG
NHLH2	JASPAR	NC_000014.9:61694513-61695512	749	766	+	13.5102	5.61e-06	0.00963	CCGTCCCAGCTGTGCCTC
PATZ1	hTFtarget	NC_000014.9:61694513-61695512	960	981	-	14.1806	5.63e-06	0.00117	AGGGGGCGGGCAAGGGCGGAGG
Irf3	HOCOMOCO	NC_000014.9:61694513-61695512	695	714	-	14.3125	5.63e-06	0.00648	GCGGAGGAAAGAGAAAGGAG
IRF3	hTFtarget	NC_000014.9:61694513-61695512	695	714	-	14.3125	5.63e-06	0.00648	GCGGAGGAAAGAGAAAGGAG
KLF15	hTFtarget	NC_000014.9:61694513-61695512	955	969	+	14.551	5.69e-06	0.0031	GCGCGCCTCCGCCCT
ZNF467	CISBP	NC_000014.9:61694513-61695512	917	937	+	13.8182	5.69e-06	0.00187	GCGCGCTCCCGCCCCCTCTCC
PRDM1	hTFtarget	NC_000014.9:61694513-61695512	692	706	+	14.1122	5.7e-06	0.0108	CATCTCCTTTCTCTT
ZNF468	CISBP	NC_000014.9:61694513-61695512	926	937	+	13.7449	5.73e-06	0.0103	CGCCCCCTCTCC
NHLH1	hTFtarget	NC_000014.9:61694513-61695512	749	766	+	13.9898	5.77e-06	0.0097	CCGTCCCAGCTGTGCCTC
EGR2	hTFtarget	NC_000014.9:61694513-61695512	961	970	+	11.4082	5.79e-06	0.0112	CTCCGCCCTT
NHLH2	CISBP	NC_000014.9:61694513-61695512	749	766	+	13.5408	5.82e-06	0.0098	CCGTCCCAGCTGTGCCTC
E2F2	hTFtarget	NC_000014.9:61694513-61695512	886	896	-	14.3061	5.85e-06	0.00464	GCGCGCGCTCC
LHX6	CISBP	NC_000014.9:61694513-61695512	267	278	-	14.3939	5.89e-06	0.0117	TAAATGCAATTA
Egr1	HOCOMOCO	NC_000014.9:61694513-61695512	801	814	+	14.5	6.03e-06	0.00539	GGGCTGGGGTGGGG
Lhx8	TRANSFAC	NC_000014.9:61694513-61695512	267	278	-	14.1892	6.04e-06	0.0102	TAAATGCAATTA
Nr1h3	HOCOMOCO	NC_000014.9:61694513-61695512	102	116	+	13.8699	6.06e-06	0.0115	GTTGCCAAAGGCCAT
ZNF398	CISBP	NC_000014.9:61694513-61695512	926	939	+	14.1122	6.09e-06	0.0111	CGCCCCCTCTCCCC
SP2	hTFtarget	NC_000014.9:61694513-61695512	918	934	+	13.2727	6.09e-06	0.0114	CGCGCTCCCGCCCCCTC
ESR2	hTFtarget	NC_000014.9:61694513-61695512	357	371	+	14.4615	6.11e-06	0.0119	GGGTGACATTGACCC
KLF10	CISBP	NC_000014.9:61694513-61695512	682	696	+	14.4796	6.12e-06	0.00493	GCCGCACCCCCATCT
IRF2	hTFtarget	NC_000014.9:61694513-61695512	692	709	-	11.9908	6.13e-06	0.012	GGAAAGAGAAAGGAGATG
KLF5	hTFtarget	NC_000014.9:61694513-61695512	806	815	-	14.8367	6.18e-06	0.00993	TCCCCACCCC
PROP1	hTFtarget	NC_000014.9:61694513-61695512	267	277	+	12.4059	6.19e-06	0.0122	TAATTGCATTT
PPARG	hTFtarget	NC_000014.9:61694513-61695512	354	373	-	12.8667	6.2e-06	0.00608	ATGGGTCAATGTCACCCACC
LHX8	CISBP	NC_000014.9:61694513-61695512	267	278	-	14.6786	6.21e-06	0.00645	TAAATGCAATTA
PRDM1	hTFtarget	NC_000014.9:61694513-61695512	523	533	-	14.4634	6.23e-06	0.00613	CTCTTTCTCCT
Sp1	TRANSFAC	NC_000014.9:61694513-61695512	922	931	-	14.5395	6.24e-06	0.00764	GGGGCGGGAG
KLF14	CISBP	NC_000014.9:61694513-61695512	681	693	+	14.2245	6.24e-06	0.0115	AGCCGCACCCCCA
E2F1	hTFtarget	NC_000014.9:61694513-61695512	921	935	-	14.4898	6.28e-06	0.00159	AGAGGGGGCGGGAGC
MAFF	hTFtarget	NC_000014.9:61694513-61695512	983	997	-	14.0493	6.3e-06	0.00724	GAGCTGAGGCAGCGT
ZNF71	CISBP	NC_000014.9:61694513-61695512	515	538	-	13.6273	6.3e-06	0.011	CTGCTCTCTTTCTCCTCGGCCTCA
Lhx8	CISBP	NC_000014.9:61694513-61695512	267	278	-	14.2523	6.31e-06	0.0102	TAAATGCAATTA
ZNF467	CISBP	NC_000014.9:61694513-61695512	930	941	+	14.2551	6.31e-06	0.00556	CCCTCTCCCCTC
Tcfcp2l1	CISBP	NC_000014.9:61694513-61695512	889	909	-	14.4242	6.32e-06	0.0113	CCTGCCCAGGCCGGCGCGCGC
Tcfcp2l1	CISBP	NC_000014.9:61694513-61695512	889	909	-	14.4242	6.32e-06	0.0113	CCTGCCCAGGCCGGCGCGCGC
Sp1	HOCOMOCO	NC_000014.9:61694513-61695512	961	984	-	12.9516	6.33e-06	0.000631	GTCAGGGGGCGGGCAAGGGCGGAG
SP2	hTFtarget	NC_000014.9:61694513-61695512	918	934	+	13.2857	6.34e-06	0.0117	CGCGCTCCCGCCCCCTC
ZNF530	JASPAR	NC_000014.9:61694513-61695512	955	972	-	13.5102	6.45e-06	0.00544	GCAAGGGCGGAGGCGCGC
ZNF467	CISBP	NC_000014.9:61694513-61695512	694	714	+	13.6061	6.45e-06	0.00187	TCTCCTTTCTCTTTCCTCCGC
ZNF341	HOCOMOCO	NC_000014.9:61694513-61695512	918	939	-	14.0569	6.46e-06	0.00168	GGGGAGAGGGGGCGGGAGCGCG
ZNF281	hTFtarget	NC_000014.9:61694513-61695512	935	949	-	13.7576	6.46e-06	0.00386	CGCGCGGGGAGGGGA
SP1	hTFtarget	NC_000014.9:61694513-61695512	950	971	-	11.1061	6.47e-06	0.00171	CAAGGGCGGAGGCGCGCTCGGG
ZNF281	hTFtarget	NC_000014.9:61694513-61695512	969	980	+	13.4694	6.48e-06	0.00568	TTGCCCGCCCCC
EGR1	hTFtarget	NC_000014.9:61694513-61695512	795	808	-	14.2927	6.51e-06	0.0101	CCCAGCCCACGCCG
LHX8	CISBP	NC_000014.9:61694513-61695512	267	278	+	14.6161	6.52e-06	0.00645	TAATTGCATTTA
MAFF	hTFtarget	NC_000014.9:61694513-61695512	983	997	-	14.0102	6.55e-06	0.00902	GAGCTGAGGCAGCGT
Zfp641	TRANSFAC	NC_000014.9:61694513-61695512	804	815	+	13.2459	6.58e-06	0.0118	CTGGGGTGGGGA
VEZF1	hTFtarget	NC_000014.9:61694513-61695512	917	938	-	13.9444	6.61e-06	0.00192	GGGAGAGGGGGCGGGAGCGCGC
SP2	hTFtarget	NC_000014.9:61694513-61695512	971	979	+	15.3394	6.67e-06	0.00567	GCCCGCCCC
KLF11	hTFtarget	NC_000014.9:61694513-61695512	925	932	+	15.6224	6.67e-06	0.00569	CCGCCCCC
KLF11	hTFtarget	NC_000014.9:61694513-61695512	973	980	+	15.6224	6.67e-06	0.00569	CCGCCCCC
KLF11	hTFtarget	NC_000014.9:61694513-61695512	925	932	+	15.3673	6.67e-06	0.00578	CCGCCCCC
KLF11	hTFtarget	NC_000014.9:61694513-61695512	973	980	+	15.3673	6.67e-06	0.00578	CCGCCCCC
KLF1	hTFtarget	NC_000014.9:61694513-61695512	924	931	+	14.3028	6.67e-06	0.00569	CCCGCCCC
KLF1	hTFtarget	NC_000014.9:61694513-61695512	972	979	+	14.3028	6.67e-06	0.00569	CCCGCCCC
Klf3	HOCOMOCO	NC_000014.9:61694513-61695512	801	819	+	14.303	6.68e-06	0.00397	GGGCTGGGGTGGGGACTTG
ZNF527	CISBP	NC_000014.9:61694513-61695512	699	719	+	14.1455	6.72e-06	0.0115	TTTCTCTTTCCTCCGCCGCTA
ZBTB26	CISBP	NC_000014.9:61694513-61695512	876	896	+	12.5354	6.72e-06	0.0012	CGGGCTTGCGGGAGCGCGCGC
NR5A2	hTFtarget	NC_000014.9:61694513-61695512	360	378	-	11.6735	6.74e-06	0.00657	TAACCATGGGTCAATGTCA
TCFL5	CISBP	NC_000014.9:61694513-61695512	943	952	+	14.3673	6.79e-06	0.0114	CCGCGCGCCC
MAF	hTFtarget	NC_000014.9:61694513-61695512	983	997	+	14.1468	6.81e-06	0.00814	ACGCTGCCTCAGCTC
Sp2	HOCOMOCO	NC_000014.9:61694513-61695512	954	975	-	13.7805	6.84e-06	0.00141	CGGGCAAGGGCGGAGGCGCGCT
SP2	hTFtarget	NC_000014.9:61694513-61695512	954	975	-	13.7805	6.84e-06	0.00141	CGGGCAAGGGCGGAGGCGCGCT
ZNF121	HOCOMOCO	NC_000014.9:61694513-61695512	901	920	+	11.7455	6.89e-06	0.0118	CTGGGCAGGCGAGCGGGCGC
ZNF419	CISBP	NC_000014.9:61694513-61695512	790	810	-	11.2786	6.95e-06	0.0127	ACCCCAGCCCACGCCGCTCTC
Irf3	HOCOMOCO	NC_000014.9:61694513-61695512	689	708	-	14.0078	6.97e-06	0.00648	GAAAGAGAAAGGAGATGGGG
IRF3	hTFtarget	NC_000014.9:61694513-61695512	689	708	-	14.0078	6.97e-06	0.00648	GAAAGAGAAAGGAGATGGGG
ZNF281	hTFtarget	NC_000014.9:61694513-61695512	969	980	-	13.4045	7e-06	0.0062	GGGGGCGGGCAA
NR5A2	hTFtarget	NC_000014.9:61694513-61695512	360	378	+	11.5816	7e-06	0.00657	TGACATTGACCCATGGTTA
KLF14	JASPAR	NC_000014.9:61694513-61695512	923	931	-	15.0787	7e-06	0.00828	GGGGCGGGA
KLF1	hTFtarget	NC_000014.9:61694513-61695512	806	814	+	15.3708	7e-06	0.0126	GGGGTGGGG
SP1	hTFtarget	NC_000014.9:61694513-61695512	923	931	-	15.1429	7e-06	0.00597	GGGGCGGGA
EGR2	hTFtarget	NC_000014.9:61694513-61695512	926	934	+	15.0918	7e-06	0.0127	CGCCCCCTC
PATZ1	hTFtarget	NC_000014.9:61694513-61695512	921	942	-	13.8542	7.06e-06	0.00122	GGAGGGGAGAGGGGGCGGGAGC
ZNF770	HOCOMOCO	NC_000014.9:61694513-61695512	957	978	-	13.1515	7.06e-06	0.00732	GGGCGGGCAAGGGCGGAGGCGC
KLF15	hTFtarget	NC_000014.9:61694513-61695512	917	931	+	14.2143	7.12e-06	0.0031	GCGCGCTCCCGCCCC
SP1	hTFtarget	NC_000014.9:61694513-61695512	800	814	-	14.0918	7.12e-06	0.00615	CCCCACCCCAGCCCA
FOXO3	hTFtarget	NC_000014.9:61694513-61695512	806	816	-	13.4286	7.13e-06	0.0133	GTCCCCACCCC
ZNF124	CISBP	NC_000014.9:61694513-61695512	931	942	+	14.4679	7.14e-06	0.0132	CCTCTCCCCTCC
CTCFL	hTFtarget	NC_000014.9:61694513-61695512	925	936	-	14.2551	7.19e-06	0.00565	GAGAGGGGGCGG
E2F1	hTFtarget	NC_000014.9:61694513-61695512	939	953	-	14.3265	7.23e-06	0.00159	CGGGCGCGCGGGGAG
ZNF449	HOCOMOCO	NC_000014.9:61694513-61695512	1	11	+	13.9394	7.24e-06	0.0135	TTGTTGGGCTC
TFDP1	hTFtarget	NC_000014.9:61694513-61695512	968	981	-	14.0488	7.24e-06	0.0061	AGGGGGCGGGCAAG
ZNF341	HOCOMOCO	NC_000014.9:61694513-61695512	930	951	-	13.8862	7.28e-06	0.00168	GGCGCGCGGGGAGGGGAGAGGG
EGR2	hTFtarget	NC_000014.9:61694513-61695512	791	808	+	13.9355	7.31e-06	0.00474	AGAGCGGCGTGGGCTGGG
MAFF	hTFtarget	NC_000014.9:61694513-61695512	983	997	-	13.8571	7.31e-06	0.0105	GAGCTGAGGCAGCGT
Pknox1	HOCOMOCO	NC_000014.9:61694513-61695512	33	43	+	13.6098	7.33e-06	0.0136	AGACTGACAGG
PKNOX1	hTFtarget	NC_000014.9:61694513-61695512	33	43	+	13.6098	7.33e-06	0.0136	AGACTGACAGG
MAX	hTFtarget	NC_000014.9:61694513-61695512	729	741	+	14.551	7.36e-06	0.0141	GAGCACGTGAGCG
MAZ	hTFtarget	NC_000014.9:61694513-61695512	929	950	-	13.7465	7.39e-06	0.00159	GCGCGCGGGGAGGGGAGAGGGG
SP4	hTFtarget	NC_000014.9:61694513-61695512	630	649	-	13.9194	7.44e-06	0.00325	CGAAGGAAGGCGGTGCCCGG
ZNF263	hTFtarget	NC_000014.9:61694513-61695512	515	535	+	13.6327	7.46e-06	0.00426	TGAGGCCGAGGAGAAAGAGAG
MAFF	hTFtarget	NC_000014.9:61694513-61695512	983	997	-	13.9636	7.47e-06	0.00724	GAGCTGAGGCAGCGT
PATZ1	hTFtarget	NC_000014.9:61694513-61695512	959	980	-	13.7708	7.48e-06	0.00122	GGGGGCGGGCAAGGGCGGAGGC
MAFF	hTFtarget	NC_000014.9:61694513-61695512	983	997	+	13.8592	7.5e-06	0.00724	ACGCTGCCTCAGCTC
ZNF467	HOCOMOCO	NC_000014.9:61694513-61695512	921	942	-	12.9184	7.51e-06	0.00158	GGAGGGGAGAGGGGGCGGGAGC
ZNF180	CISBP	NC_000014.9:61694513-61695512	959	979	+	13.2661	7.53e-06	0.00125	GCCTCCGCCCTTGCCCGCCCC
E2f1	HOCOMOCO	NC_000014.9:61694513-61695512	969	980	-	14.2121	7.56e-06	0.00626	GGGGGCGGGCAA
ZNF311	CISBP	NC_000014.9:61694513-61695512	978	998	-	12.0408	7.62e-06	0.0114	GGAGCTGAGGCAGCGTCAGGG
CTCF	hTFtarget	NC_000014.9:61694513-61695512	973	987	-	13.5904	7.63e-06	0.0127	AGCGTCAGGGGGCGG
ZBTB26	CISBP	NC_000014.9:61694513-61695512	875	895	-	12.2626	7.65e-06	0.00123	CGCGCGCTCCCGCAAGCCCGC
KLF9	hTFtarget	NC_000014.9:61694513-61695512	680	695	+	13.9919	7.73e-06	0.0129	GAGCCGCACCCCCATC
ZNF322	HOCOMOCO	NC_000014.9:61694513-61695512	504	523	+	13.6697	7.74e-06	0.0135	GTGCCCAGCACTGAGGCCGA
E2F1	hTFtarget	NC_000014.9:61694513-61695512	938	951	-	14.1463	7.75e-06	0.00639	GGCGCGCGGGGAGG
ZNF432	CISBP	NC_000014.9:61694513-61695512	922	951	+	12.0396	7.79e-06	0.00569	CTCCCGCCCCCTCTCCCCTCCCCGCGCGCC
ZIM2	CISBP	NC_000014.9:61694513-61695512	920	949	+	2.4898	7.86e-06	0.013	CGCTCCCGCCCCCTCTCCCCTCCCCGCGCG
KLF6	hTFtarget	NC_000014.9:61694513-61695512	797	815	+	13.8788	7.87e-06	0.00276	GCGTGGGCTGGGGTGGGGA
Sp5	HOCOMOCO	NC_000014.9:61694513-61695512	925	948	-	13.5152	7.88e-06	0.00156	GCGCGGGGAGGGGAGAGGGGGCGG
CREB3L1	CISBP	NC_000014.9:61694513-61695512	445	456	+	13.0918	7.89e-06	0.0143	TGCCACGAGGCG
Zfp672	TRANSFAC	NC_000014.9:61694513-61695512	743	756	-	11.4098	7.91e-06	0.00697	TGGGACGGGCTGCG
EGR2	hTFtarget	NC_000014.9:61694513-61695512	797	814	+	13.8226	7.91e-06	0.00474	GCGTGGGCTGGGGTGGGG
FERD3L	JASPAR	NC_000014.9:61694513-61695512	751	764	+	12.9787	7.92e-06	0.0128	GTCCCAGCTGTGCC
ZNF707	JASPAR	NC_000014.9:61694513-61695512	554	568	-	12.0101	7.92e-06	0.0148	TCCTACTCTTGGTGC
ZBTB14	hTFtarget	NC_000014.9:61694513-61695512	881	896	-	13.3878	8.02e-06	0.00763	GCGCGCGCTCCCGCAA
IRF7	hTFtarget	NC_000014.9:61694513-61695512	696	710	-	14.0102	8.05e-06	0.0158	AGGAAAGAGAAAGGA
Egr3	CISBP	NC_000014.9:61694513-61695512	797	806	-	12.5051	8.05e-06	0.0149	CAGCCCACGC
ZNF774	CISBP	NC_000014.9:61694513-61695512	526	543	-	13.9369	8.05e-06	0.0073	TGCTCCTGCTCTCTTTCT
PATZ1	hTFtarget	NC_000014.9:61694513-61695512	929	950	-	13.6528	8.11e-06	0.00122	GCGCGCGGGGAGGGGAGAGGGG
VEZF1	hTFtarget	NC_000014.9:61694513-61695512	931	952	-	13.6458	8.17e-06	0.00203	GGGCGCGCGGGGAGGGGAGAGG
Zfp672	TRANSFAC	NC_000014.9:61694513-61695512	871	884	+	11.2951	8.19e-06	0.00697	TGAGGCGGGCTTGC
Stat4	JASPAR	NC_000014.9:61694513-61695512	125	138	-	14.4138	8.22e-06	0.016	TTTCAGGGAAAGAG
FERD3L	CISBP	NC_000014.9:61694513-61695512	751	764	-	12.9796	8.25e-06	0.0131	GGCACAGCTGGGAC
Egr2	JASPAR	NC_000014.9:61694513-61695512	795	809	-	14.3115	8.26e-06	0.00772	CCCCAGCCCACGCCG
SP1	hTFtarget	NC_000014.9:61694513-61695512	944	965	-	10.5152	8.28e-06	0.00188	CGGAGGCGCGCTCGGGCGCGCG
Znf322	HOCOMOCO	NC_000014.9:61694513-61695512	504	523	+	13.578	8.46e-06	0.0149	GTGCCCAGCACTGAGGCCGA
ZBTB17	hTFtarget	NC_000014.9:61694513-61695512	928	946	-	13.6937	8.5e-06	0.00511	GCGGGGAGGGGAGAGGGGG
MAF	hTFtarget	NC_000014.9:61694513-61695512	983	997	-	13.8349	8.52e-06	0.00814	GAGCTGAGGCAGCGT
Zfp513	TRANSFAC	NC_000014.9:61694513-61695512	686	703	-	-17.5246	8.52e-06	0.00778	AGAAAGGAGATGGGGGTG
ZNF770	HOCOMOCO	NC_000014.9:61694513-61695512	921	942	-	12.7727	8.67e-06	0.00732	GGAGGGGAGAGGGGGCGGGAGC
KLF10	CISBP	NC_000014.9:61694513-61695512	801	815	-	13.9592	8.72e-06	0.00493	TCCCCACCCCAGCCC
Mlx	CISBP	NC_000014.9:61694513-61695512	729	737	-	11.9898	8.74e-06	0.0161	CACGTGCTC
Klf15	HOCOMOCO	NC_000014.9:61694513-61695512	794	812	+	13.2121	8.75e-06	0.00512	GCGGCGTGGGCTGGGGTGG
KLF15	hTFtarget	NC_000014.9:61694513-61695512	794	812	+	13.2121	8.75e-06	0.00514	GCGGCGTGGGCTGGGGTGG
ZBTB26	CISBP	NC_000014.9:61694513-61695512	877	897	-	11.9697	8.78e-06	0.00128	GGCGCGCGCTCCCGCAAGCCC
ZNF100	CISBP	NC_000014.9:61694513-61695512	631	645	+	13.4388	8.87e-06	0.00949	CGGGCACCGCCTTCC
LHX8	CISBP	NC_000014.9:61694513-61695512	267	278	+	14.0792	8.88e-06	0.00975	TAATTGCATTTA
Sp3	HOCOMOCO	NC_000014.9:61694513-61695512	925	944	-	13.7339	8.88e-06	0.00233	GGGGAGGGGAGAGGGGGCGG
SP3	hTFtarget	NC_000014.9:61694513-61695512	925	944	-	13.7339	8.88e-06	0.00232	GGGGAGGGGAGAGGGGGCGG
ZNF324	JASPAR	NC_000014.9:61694513-61695512	307	327	+	13.4388	8.94e-06	0.017	ACTTAGTAGACAAGGTGAGTT
LHX6	CISBP	NC_000014.9:61694513-61695512	267	278	-	13.63	8.94e-06	0.00897	TAAATGCAATTA
ZNF621	CISBP	NC_000014.9:61694513-61695512	209	223	+	13.4955	8.95e-06	0.0165	TTTCCCTGCAACTTT
ATF6B	CISBP	NC_000014.9:61694513-61695512	445	456	+	13.1837	8.95e-06	0.0121	TGCCACGAGGCG
ZNF263	hTFtarget	NC_000014.9:61694513-61695512	925	945	-	13.3265	8.96e-06	0.00426	CGGGGAGGGGAGAGGGGGCGG
ZBTB18	hTFtarget	NC_000014.9:61694513-61695512	753	763	+	13.7551	9e-06	0.0166	CCCAGCTGTGC
E2F1	hTFtarget	NC_000014.9:61694513-61695512	889	903	-	14.0612	9.02e-06	0.00172	CAGGCCGGCGCGCGC
ZBTB14	hTFtarget	NC_000014.9:61694513-61695512	914	922	-	14.7857	9.03e-06	0.00355	GCGCGCCCG
ZBTB14	hTFtarget	NC_000014.9:61694513-61695512	945	953	+	14.7857	9.03e-06	0.00355	GCGCGCCCG
PATZ1	hTFtarget	NC_000014.9:61694513-61695512	922	933	-	14.0337	9.05e-06	0.00721	AGGGGGCGGGAG
LHX6	CISBP	NC_000014.9:61694513-61695512	267	278	+	13.62	9.07e-06	0.00897	TAATTGCATTTA
Egr1	CISBP	NC_000014.9:61694513-61695512	926	935	+	11.6465	9.07e-06	0.0159	CGCCCCCTCT
MAZ	hTFtarget	NC_000014.9:61694513-61695512	931	952	-	13.4155	9.13e-06	0.00159	GGGCGCGCGGGGAGGGGAGAGG
SP1	hTFtarget	NC_000014.9:61694513-61695512	970	980	+	14.3654	9.16e-06	0.00801	TGCCCGCCCCC
MAFF	hTFtarget	NC_000014.9:61694513-61695512	983	997	+	13.398	9.16e-06	0.00902	ACGCTGCCTCAGCTC
Sp2	HOCOMOCO	NC_000014.9:61694513-61695512	924	945	-	13.3008	9.16e-06	0.00153	CGGGGAGGGGAGAGGGGGCGGG
SP2	hTFtarget	NC_000014.9:61694513-61695512	924	945	-	13.3008	9.16e-06	0.00153	CGGGGAGGGGAGAGGGGGCGGG
ZNF530	CISBP	NC_000014.9:61694513-61695512	924	941	+	12.9796	9.17e-06	0.0148	CCCGCCCCCTCTCCCCTC
KLF1	hTFtarget	NC_000014.9:61694513-61695512	806	819	+	13.9848	9.18e-06	0.00862	GGGGTGGGGACTTG
PBX3	hTFtarget	NC_000014.9:61694513-61695512	33	43	+	13.0323	9.2e-06	0.0169	AGACTGACAGG
Klf3	HOCOMOCO	NC_000014.9:61694513-61695512	931	949	-	13.803	9.23e-06	0.00412	CGCGCGGGGAGGGGAGAGG
EGR4	hTFtarget	NC_000014.9:61694513-61695512	924	936	+	13.6531	9.24e-06	0.0164	CCCGCCCCCTCTC
MAZ	hTFtarget	NC_000014.9:61694513-61695512	920	941	-	13.3944	9.25e-06	0.00159	GAGGGGAGAGGGGGCGGGAGCG
ZNF880	CISBP	NC_000014.9:61694513-61695512	693	719	+	12.9273	9.33e-06	0.00364	ATCTCCTTTCTCTTTCCTCCGCCGCTA
EGR1	hTFtarget	NC_000014.9:61694513-61695512	924	936	+	13.3673	9.37e-06	0.00776	CCCGCCCCCTCTC
Sp1	HOCOMOCO	NC_000014.9:61694513-61695512	919	942	-	12.2097	9.38e-06	0.000878	GGAGGGGAGAGGGGGCGGGAGCGC
ZNF34	CISBP	NC_000014.9:61694513-61695512	450	464	-	13.8687	9.42e-06	0.0183	GCAGACTTCGCCTCG
ZNF341	HOCOMOCO	NC_000014.9:61694513-61695512	521	542	+	13.5122	9.43e-06	0.00179	CGAGGAGAAAGAGAGCAGGAGC
ESRRA	hTFtarget	NC_000014.9:61694513-61695512	964	980	-	11.2347	9.46e-06	0.0181	GGGGGCGGGCAAGGGCG
IRF1	hTFtarget	NC_000014.9:61694513-61695512	693	713	+	13.3226	9.49e-06	0.0184	ATCTCCTTTCTCTTTCCTCCG
KLF13	hTFtarget	NC_000014.9:61694513-61695512	681	693	+	13.7959	9.51e-06	0.0169	AGCCGCACCCCCA
ZNF180	CISBP	NC_000014.9:61694513-61695512	927	947	+	12.8257	9.55e-06	0.00143	GCCCCCTCTCCCCTCCCCGCG
FERD3L	CISBP	NC_000014.9:61694513-61695512	751	764	-	12.398	9.58e-06	0.0126	GGCACAGCTGGGAC
Sp2	HOCOMOCO	NC_000014.9:61694513-61695512	910	931	-	13.2276	9.58e-06	0.00153	GGGGCGGGAGCGCGCCCGCTCG
SP2	hTFtarget	NC_000014.9:61694513-61695512	910	931	-	13.2276	9.58e-06	0.00153	GGGGCGGGAGCGCGCCCGCTCG
ZNF383	CISBP	NC_000014.9:61694513-61695512	922	948	+	10.6606	9.64e-06	0.00729	CTCCCGCCCCCTCTCCCCTCCCCGCGC
ZNF85	CISBP	NC_000014.9:61694513-61695512	474	491	-	13.7523	9.72e-06	0.0181	ACTCTGCTGGGCTCTCTG
ZNF267	CISBP	NC_000014.9:61694513-61695512	931	951	+	13.5413	9.72e-06	0.00369	CCTCTCCCCTCCCCGCGCGCC
Creb3l2	CISBP	NC_000014.9:61694513-61695512	445	456	-	13	9.75e-06	0.0173	CGCCTCGTGGCA
ZNF134	HOCOMOCO	NC_000014.9:61694513-61695512	773	794	-	13.2903	9.81e-06	0.0169	CTCTCAGCCAATCAGGAGGCGG
ZNF467	CISBP	NC_000014.9:61694513-61695512	933	953	+	12.8788	9.81e-06	0.00244	TCTCCCCTCCCCGCGCGCCCG
LHX8	CISBP	NC_000014.9:61694513-61695512	267	278	-	13.802	9.86e-06	0.00975	TAAATGCAATTA
Lhx8	CISBP	NC_000014.9:61694513-61695512	779	787	+	9.12281	9.93e-06	0.0197	CCTGATTGG
TP73	hTFtarget	NC_000014.9:61694513-61695512	896	910	-	13.8081	9.95e-06	0.0187	GCCTGCCCAGGCCGG
Sp5	HOCOMOCO	NC_000014.9:61694513-61695512	931	954	-	13.1212	9.98e-06	0.00163	TCGGGCGCGCGGGGAGGGGAGAGG
Zfp641	TRANSFAC	NC_000014.9:61694513-61695512	935	944	-	13.9508	1e-05	0.00877	GGGGAGGGGA
E2F1	hTFtarget	NC_000014.9:61694513-61695512	915	929	-	13.9286	1e-05	0.00172	GGCGGGAGCGCGCCC
ZNF341	HOCOMOCO	NC_000014.9:61694513-61695512	965	986	-	13.4228	1e-05	0.00179	GCGTCAGGGGGCGGGCAAGGGC
ZNF768	JASPAR	NC_000014.9:61694513-61695512	472	489	-	13.7143	1.01e-05	0.0172	TCTGCTGGGCTCTCTGTT
Sp5	HOCOMOCO	NC_000014.9:61694513-61695512	936	959	-	13.1061	1.01e-05	0.00163	CGCGCTCGGGCGCGCGGGGAGGGG
ZNF793	CISBP	NC_000014.9:61694513-61695512	661	672	+	13.7143	1.01e-05	0.0184	GAGTCCCCAGAC
SP1	hTFtarget	NC_000014.9:61694513-61695512	936	945	+	13.9551	1.02e-05	0.00837	CCCCTCCCCG
ZNF281	hTFtarget	NC_000014.9:61694513-61695512	801	815	+	12.8788	1.02e-05	0.00455	GGGCTGGGGTGGGGA
KLF13	hTFtarget	NC_000014.9:61694513-61695512	681	693	+	13.8163	1.02e-05	0.0182	AGCCGCACCCCCA
KLF6	hTFtarget	NC_000014.9:61694513-61695512	964	982	-	13.5303	1.02e-05	0.00276	CAGGGGGCGGGCAAGGGCG
ZNF880	CISBP	NC_000014.9:61694513-61695512	512	538	-	12.7636	1.02e-05	0.00364	CTGCTCTCTTTCTCCTCGGCCTCAGTG
ZNF823	CISBP	NC_000014.9:61694513-61695512	524	538	-	13.844	1.02e-05	0.00946	CTGCTCTCTTTCTCC
ZNF716	CISBP	NC_000014.9:61694513-61695512	118	132	+	13.8273	1.03e-05	0.0202	TTTTCTACTCTTTCC
KLF6	hTFtarget	NC_000014.9:61694513-61695512	916	934	-	13.5152	1.03e-05	0.00276	GAGGGGGCGGGAGCGCGCC
ZNF708	CISBP	NC_000014.9:61694513-61695512	755	775	+	13.3571	1.03e-05	0.0185	CAGCTGTGCCTCAGCTGACCG
Lhx8	TRANSFAC	NC_000014.9:61694513-61695512	267	278	+	13.2162	1.03e-05	0.0102	TAATTGCATTTA
Lhx8	CISBP	NC_000014.9:61694513-61695512	267	278	+	13.3784	1.03e-05	0.0102	TAATTGCATTTA
KLF12	HOCOMOCO	NC_000014.9:61694513-61695512	935	945	-	13.5758	1.03e-05	0.0191	CGGGGAGGGGA
ZNF610	CISBP	NC_000014.9:61694513-61695512	791	799	-	13.7755	1.04e-05	0.018	CGCCGCTCT
Duxbl1	CISBP	NC_000014.9:61694513-61695512	780	789	+	9	1.04e-05	0.0206	CTGATTGGCT
E2F2	hTFtarget	NC_000014.9:61694513-61695512	912	922	+	13.7857	1.04e-05	0.00311	AGCGGGCGCGC
ZNF282	CISBP	NC_000014.9:61694513-61695512	921	931	+	13.9592	1.04e-05	0.0186	GCTCCCGCCCC
MAFG	hTFtarget	NC_000014.9:61694513-61695512	983	997	-	13.4397	1.04e-05	0.0132	GAGCTGAGGCAGCGT
Znf281	HOCOMOCO	NC_000014.9:61694513-61695512	929	943	-	9.54545	1.05e-05	0.00851	GGGAGGGGAGAGGGG
Creb3l2	TRANSFAC	NC_000014.9:61694513-61695512	445	456	+	12.8286	1.05e-05	0.0189	TGCCACGAGGCG
KLF6	hTFtarget	NC_000014.9:61694513-61695512	954	972	-	13.4848	1.05e-05	0.00276	GCAAGGGCGGAGGCGCGCT
MAFF	hTFtarget	NC_000014.9:61694513-61695512	983	997	+	13.1735	1.07e-05	0.0105	ACGCTGCCTCAGCTC
Insm1	HOCOMOCO	NC_000014.9:61694513-61695512	974	985	-	11.8265	1.07e-05	0.0197	CGTCAGGGGGCG
INSM1	hTFtarget	NC_000014.9:61694513-61695512	974	985	-	11.8265	1.07e-05	0.0197	CGTCAGGGGGCG
Egr1	CISBP	NC_000014.9:61694513-61695512	796	804	-	10.9274	1.07e-05	0.0196	GCCCACGCC
ZSCAN5	CISBP	NC_000014.9:61694513-61695512	801	818	-	13.5152	1.08e-05	0.02	AAGTCCCCACCCCAGCCC
IRF3	hTFtarget	NC_000014.9:61694513-61695512	691	710	-	12.2727	1.08e-05	0.0211	AGGAAAGAGAAAGGAGATGG
STAT1	hTFtarget	NC_000014.9:61694513-61695512	128	138	+	14	1.08e-05	0.0213	TTTCCCTGAAA
E2F2	hTFtarget	NC_000014.9:61694513-61695512	889	899	+	13.3878	1.08e-05	0.00464	GCGCGCGCCGG
EGR1	hTFtarget	NC_000014.9:61694513-61695512	795	807	-	13.2143	1.08e-05	0.00776	CCAGCCCACGCCG
KLF5	hTFtarget	NC_000014.9:61694513-61695512	935	944	+	14.2653	1.08e-05	0.00993	TCCCCTCCCC
CTCFL	hTFtarget	NC_000014.9:61694513-61695512	972	986	+	12.9796	1.09e-05	0.0175	CCCGCCCCCTGACGC
KLF12	CISBP	NC_000014.9:61694513-61695512	931	945	+	13.5	1.09e-05	0.00653	CCTCTCCCCTCCCCG
Zfp329	TRANSFAC	NC_000014.9:61694513-61695512	589	607	-	-14.7869	1.1e-05	0.0196	GGGATTTCGGTTGCCTGGT
Sp5	HOCOMOCO	NC_000014.9:61694513-61695512	690	713	-	12.9545	1.1e-05	0.00163	CGGAGGAAAGAGAAAGGAGATGGG
ZNF304	CISBP	NC_000014.9:61694513-61695512	930	953	+	12.7523	1.12e-05	0.00325	CCCTCTCCCCTCCCCGCGCGCCCG
ZNF543	CISBP	NC_000014.9:61694513-61695512	958	969	+	13.8165	1.12e-05	0.0161	CGCCTCCGCCCT
SP4	hTFtarget	NC_000014.9:61694513-61695512	966	985	-	13.3226	1.13e-05	0.00389	CGTCAGGGGGCGGGCAAGGG
PRDM1	hTFtarget	NC_000014.9:61694513-61695512	695	709	+	13.6162	1.13e-05	0.0219	CTCCTTTCTCTTTCC
ZNF100	CISBP	NC_000014.9:61694513-61695512	957	971	+	12.9592	1.14e-05	0.00949	GCGCCTCCGCCCTTG
Zic2	JASPAR	NC_000014.9:61694513-61695512	751	764	-	13.4878	1.14e-05	0.0196	GGCACAGCTGGGAC
Sp1	TRANSFAC	NC_000014.9:61694513-61695512	971	984	-	13.3253	1.14e-05	0.00668	GTCAGGGGGCGGGC
ZBTB14	hTFtarget	NC_000014.9:61694513-61695512	915	930	+	12.7347	1.14e-05	0.00763	GGGCGCGCTCCCGCCC
NR5A2	hTFtarget	NC_000014.9:61694513-61695512	360	378	-	10.2653	1.14e-05	0.0112	TAACCATGGGTCAATGTCA
Tfcp2l1	JASPAR	NC_000014.9:61694513-61695512	896	909	-	13.6263	1.15e-05	0.0199	CCTGCCCAGGCCGG
SOX17	hTFtarget	NC_000014.9:61694513-61695512	112	122	+	12.7611	1.15e-05	0.0225	GCCATTTTTTC
Egr1	HOCOMOCO	NC_000014.9:61694513-61695512	971	984	-	13.2727	1.15e-05	0.00598	GTCAGGGGGCGGGC
E2F2	hTFtarget	NC_000014.9:61694513-61695512	910	920	+	13.6429	1.15e-05	0.00311	CGAGCGGGCGC
SP1	hTFtarget	NC_000014.9:61694513-61695512	870	891	+	9.69697	1.16e-05	0.00229	GTGAGGCGGGCTTGCGGGAGCG
E2F1	hTFtarget	NC_000014.9:61694513-61695512	968	981	-	13.626	1.16e-05	0.00639	AGGGGGCGGGCAAG
Tfcp2l1	JASPAR	NC_000014.9:61694513-61695512	896	909	-	13.6162	1.16e-05	0.02	CCTGCCCAGGCCGG
E2F6	hTFtarget	NC_000014.9:61694513-61695512	967	979	-	13.4429	1.16e-05	0.00996	GGGGCGGGCAAGG
Zfp281	TRANSFAC	NC_000014.9:61694513-61695512	927	941	+	13.3537	1.16e-05	0.0129	GCCCCCTCTCCCCTC
EGR1	hTFtarget	NC_000014.9:61694513-61695512	970	983	+	13.5769	1.17e-05	0.00737	TGCCCGCCCCCTGA
BHLHE40	hTFtarget	NC_000014.9:61694513-61695512	730	739	-	13.9184	1.17e-05	0.022	CTCACGTGCT
BHLHE40	hTFtarget	NC_000014.9:61694513-61695512	730	739	-	13.9423	1.17e-05	0.0225	CTCACGTGCT
WT1	hTFtarget	NC_000014.9:61694513-61695512	795	814	+	12.5758	1.17e-05	0.0031	CGGCGTGGGCTGGGGTGGGG
Zfp281	CISBP	NC_000014.9:61694513-61695512	800	814	-	12.2857	1.18e-05	0.00657	CCCCACCCCAGCCCA
E2F4	hTFtarget	NC_000014.9:61694513-61695512	963	977	-	13.4592	1.18e-05	0.0115	GGCGGGCAAGGGCGG
Egr1	CISBP	NC_000014.9:61694513-61695512	923	935	+	13.8073	1.18e-05	0.0187	TCCCGCCCCCTCT
Foxi1	HOCOMOCO	NC_000014.9:61694513-61695512	778	789	+	13.7105	1.19e-05	0.0234	TCCTGATTGGCT
FOXI1	hTFtarget	NC_000014.9:61694513-61695512	778	789	+	13.7105	1.19e-05	0.0234	TCCTGATTGGCT
BHLHE40	hTFtarget	NC_000014.9:61694513-61695512	731	740	+	13.7615	1.19e-05	0.0221	GCACGTGAGC
Sp1	HOCOMOCO	NC_000014.9:61694513-61695512	927	950	-	11.75	1.19e-05	0.00103	GCGCGCGGGGAGGGGAGAGGGGGC
PRDM1	hTFtarget	NC_000014.9:61694513-61695512	69	77	-	14.8571	1.2e-05	0.0237	AATCACTTT
ESR1	hTFtarget	NC_000014.9:61694513-61695512	356	372	+	7.82653	1.2e-05	0.0218	TGGGTGACATTGACCCA
SP2	hTFtarget	NC_000014.9:61694513-61695512	918	934	+	12.4592	1.2e-05	0.0219	CGCGCTCCCGCCCCCTC
E2F2	hTFtarget	NC_000014.9:61694513-61695512	913	923	+	13.2143	1.2e-05	0.00464	GCGGGCGCGCT
ZNF460	CISBP	NC_000014.9:61694513-61695512	856	867	+	13.6055	1.2e-05	0.00961	CGCCTCCACCTC
ZNF23	CISBP	NC_000014.9:61694513-61695512	963	981	+	10.5816	1.2e-05	0.00967	CCGCCCTTGCCCGCCCCCT
Myod1	JASPAR	NC_000014.9:61694513-61695512	753	765	+	14.1837	1.2e-05	0.0213	CCCAGCTGTGCCT
Bcl6b	TRANSFAC	NC_000014.9:61694513-61695512	842	857	+	13.2098	1.21e-05	0.0237	GATCTCGAGGAACCCG
IKZF1	hTFtarget	NC_000014.9:61694513-61695512	620	627	-	12.1341	1.21e-05	0.0226	TTGGGAGG
Bhlhe40	CISBP	NC_000014.9:61694513-61695512	731	738	+	9.58	1.21e-05	0.0238	GCACGTGA
ZEB1	hTFtarget	NC_000014.9:61694513-61695512	867	874	-	14.2143	1.21e-05	0.0222	CTCACCTG
ZBTB18	hTFtarget	NC_000014.9:61694513-61695512	751	763	-	13.7551	1.21e-05	0.0225	GCACAGCTGGGAC
NR5A2	hTFtarget	NC_000014.9:61694513-61695512	360	378	+	10.1224	1.21e-05	0.0112	TGACATTGACCCATGGTTA
Klf15	HOCOMOCO	NC_000014.9:61694513-61695512	951	969	-	12.6061	1.21e-05	0.00516	AGGGCGGAGGCGCGCTCGG
KLF15	hTFtarget	NC_000014.9:61694513-61695512	951	969	-	12.6061	1.21e-05	0.00518	AGGGCGGAGGCGCGCTCGG
MAX	hTFtarget	NC_000014.9:61694513-61695512	728	740	+	14.0714	1.21e-05	0.0217	CGAGCACGTGAGC
ZNF341	CISBP	NC_000014.9:61694513-61695512	928	948	+	13.2653	1.21e-05	0.00274	CCCCCTCTCCCCTCCCCGCGC
ZNF281	hTFtarget	NC_000014.9:61694513-61695512	934	945	+	12.0918	1.22e-05	0.00711	CTCCCCTCCCCG
KLF10	JASPAR	NC_000014.9:61694513-61695512	923	931	-	13.8427	1.22e-05	0.0111	GGGGCGGGA
SP2	hTFtarget	NC_000014.9:61694513-61695512	936	944	-	14.2921	1.22e-05	0.00722	GGGGAGGGG
MAFB	hTFtarget	NC_000014.9:61694513-61695512	982	999	+	12.7523	1.22e-05	0.0194	GACGCTGCCTCAGCTCCT
E2F6	hTFtarget	NC_000014.9:61694513-61695512	968	980	-	13.5285	1.22e-05	0.00992	GGGGGCGGGCAAG
EGR2	hTFtarget	NC_000014.9:61694513-61695512	683	700	-	13.1855	1.23e-05	0.00552	AAGGAGATGGGGGTGCGG
PAX6	hTFtarget	NC_000014.9:61694513-61695512	945	961	+	13.09	1.23e-05	0.0221	GCGCGCCCGAGCGCGCC
PBX1	hTFtarget	NC_000014.9:61694513-61695512	33	42	+	12.9455	1.23e-05	0.0234	AGACTGACAG
E2F2	hTFtarget	NC_000014.9:61694513-61695512	940	950	-	13.1327	1.24e-05	0.00464	GCGCGCGGGGA
ZNF792	CISBP	NC_000014.9:61694513-61695512	936	965	-	-11.4286	1.24e-05	0.00874	CGGAGGCGCGCTCGGGCGCGCGGGGAGGGG
BCL6B	CISBP	NC_000014.9:61694513-61695512	840	855	+	11.2959	1.25e-05	0.0246	TGGATCTCGAGGAACC
KLF7	JASPAR	NC_000014.9:61694513-61695512	806	814	+	14.0337	1.25e-05	0.0218	GGGGTGGGG
ZNF304	CISBP	NC_000014.9:61694513-61695512	787	810	-	12.5413	1.25e-05	0.00325	ACCCCAGCCCACGCCGCTCTCAGC
MAZ	hTFtarget	NC_000014.9:61694513-61695512	935	943	+	13.8367	1.26e-05	0.0215	TCCCCTCCC
Blimp-1	TRANSFAC	NC_000014.9:61694513-61695512	695	708	-	13.3182	1.26e-05	0.0244	GAAAGAGAAAGGAG
IRF1	hTFtarget	NC_000014.9:61694513-61695512	695	714	-	12.8182	1.26e-05	0.0245	GCGGAGGAAAGAGAAAGGAG
ZNF432	CISBP	NC_000014.9:61694513-61695512	923	952	+	10.9208	1.26e-05	0.00569	TCCCGCCCCCTCTCCCCTCCCCGCGCGCCC
Sp1	HOCOMOCO	NC_000014.9:61694513-61695512	921	944	-	11.6371	1.26e-05	0.00103	GGGGAGGGGAGAGGGGGCGGGAGC
SP2	hTFtarget	NC_000014.9:61694513-61695512	960	974	+	13.5517	1.26e-05	0.00758	CCTCCGCCCTTGCCC
E2F2	hTFtarget	NC_000014.9:61694513-61695512	917	927	-	13.4898	1.27e-05	0.00311	CGGGAGCGCGC
E2F2	hTFtarget	NC_000014.9:61694513-61695512	884	894	+	13.4898	1.27e-05	0.00311	CGGGAGCGCGC
ZNF580	CISBP	NC_000014.9:61694513-61695512	796	813	-	9.13265	1.27e-05	0.0236	CCCACCCCAGCCCACGCC
ZBTB26	CISBP	NC_000014.9:61694513-61695512	910	930	+	11.1717	1.27e-05	0.00155	CGAGCGGGCGCGCTCCCGCCC
KLF10	CISBP	NC_000014.9:61694513-61695512	970	984	+	13.3776	1.27e-05	0.0054	TGCCCGCCCCCTGAC
MAX	hTFtarget	NC_000014.9:61694513-61695512	729	738	+	13.2273	1.28e-05	0.0235	GAGCACGTGA
ESR2	hTFtarget	NC_000014.9:61694513-61695512	356	373	-	13.3	1.29e-05	0.0249	ATGGGTCAATGTCACCCA
SP9	JASPAR	NC_000014.9:61694513-61695512	922	933	+	13.4828	1.29e-05	0.0237	CTCCCGCCCCCT
E2F1	hTFtarget	NC_000014.9:61694513-61695512	953	967	-	13.602	1.29e-05	0.00199	GGCGGAGGCGCGCTC
TCFL5	CISBP	NC_000014.9:61694513-61695512	887	896	-	13.7551	1.29e-05	0.0114	GCGCGCGCTC
Sp5	HOCOMOCO	NC_000014.9:61694513-61695512	689	712	-	12.6818	1.29e-05	0.00173	GGAGGAAAGAGAAAGGAGATGGGG
MAF	hTFtarget	NC_000014.9:61694513-61695512	983	997	-	13.1273	1.3e-05	0.0192	GAGCTGAGGCAGCGT
SP1	hTFtarget	NC_000014.9:61694513-61695512	935	945	+	13.8462	1.3e-05	0.00801	TCCCCTCCCCG
KLF1	hTFtarget	NC_000014.9:61694513-61695512	956	969	-	13.4091	1.3e-05	0.00862	AGGGCGGAGGCGCG
Sp1	TRANSFAC	NC_000014.9:61694513-61695512	935	944	-	13.3684	1.3e-05	0.00764	GGGGAGGGGA
Sp1	TRANSFAC	NC_000014.9:61694513-61695512	970	979	-	13.3684	1.3e-05	0.00764	GGGGCGGGCA
SP9	CISBP	NC_000014.9:61694513-61695512	922	933	+	13.4184	1.3e-05	0.0231	CTCCCGCCCCCT
KLF9	hTFtarget	NC_000014.9:61694513-61695512	681	695	-	12.3286	1.3e-05	0.0151	GATGGGGGTGCGGCT
MAF	hTFtarget	NC_000014.9:61694513-61695512	983	997	+	13.1273	1.3e-05	0.0192	ACGCTGCCTCAGCTC
Sp1	HOCOMOCO	NC_000014.9:61694513-61695512	898	921	+	11.5726	1.31e-05	0.00103	GGCCTGGGCAGGCGAGCGGGCGCG
TCFL5	CISBP	NC_000014.9:61694513-61695512	887	896	-	13.6429	1.31e-05	0.0125	GCGCGCGCTC
MAFF	hTFtarget	NC_000014.9:61694513-61695512	983	997	+	11.602	1.31e-05	0.0257	ACGCTGCCTCAGCTC
ZNF528	CISBP	NC_000014.9:61694513-61695512	634	648	+	12.3394	1.31e-05	0.0241	GCACCGCCTTCCTTC
Vdr	HOCOMOCO	NC_000014.9:61694513-61695512	926	941	-	13.2358	1.31e-05	0.0241	GAGGGGAGAGGGGGCG
VDR	hTFtarget	NC_000014.9:61694513-61695512	926	941	-	13.2358	1.31e-05	0.0241	GAGGGGAGAGGGGGCG
Zfp281	TRANSFAC	NC_000014.9:61694513-61695512	929	939	-	12.6667	1.31e-05	0.0111	GGGGAGAGGGG
ZBTB14	hTFtarget	NC_000014.9:61694513-61695512	941	956	+	12.4592	1.31e-05	0.00763	CCCCGCGCGCCCGAGC
EGR1	hTFtarget	NC_000014.9:61694513-61695512	956	968	+	13.0102	1.31e-05	0.00776	CGCGCCTCCGCCC
KLF15	hTFtarget	NC_000014.9:61694513-61695512	922	933	+	12.9798	1.32e-05	0.0233	CTCCCGCCCCCT
TCF7	hTFtarget	NC_000014.9:61694513-61695512	446	460	+	12.2041	1.32e-05	0.0235	GCCACGAGGCGAAGT
ZNF432	CISBP	NC_000014.9:61694513-61695512	684	713	+	10.8119	1.32e-05	0.00569	CGCACCCCCATCTCCTTTCTCTTTCCTCCG
Hnf4a	HOCOMOCO	NC_000014.9:61694513-61695512	102	115	+	13.3265	1.33e-05	0.0258	GTTGCCAAAGGCCA
Mxi1	TRANSFAC	NC_000014.9:61694513-61695512	731	745	+	13.2576	1.33e-05	0.0224	GCACGTGAGCGTCGC
Mxi1	HOCOMOCO	NC_000014.9:61694513-61695512	731	745	+	13.2576	1.33e-05	0.0224	GCACGTGAGCGTCGC
MXI1	hTFtarget	NC_000014.9:61694513-61695512	731	745	+	13.2576	1.33e-05	0.0224	GCACGTGAGCGTCGC
ZSCAN22	CISBP	NC_000014.9:61694513-61695512	960	974	+	12.5408	1.33e-05	0.0244	CCTCCGCCCTTGCCC
ZBTB7A	hTFtarget	NC_000014.9:61694513-61695512	923	937	+	13.5204	1.33e-05	0.0137	TCCCGCCCCCTCTCC
KLF12	CISBP	NC_000014.9:61694513-61695512	630	644	+	13.1735	1.33e-05	0.00653	CCGGGCACCGCCTTC
SP4	hTFtarget	NC_000014.9:61694513-61695512	794	813	+	13.0726	1.34e-05	0.00389	GCGGCGTGGGCTGGGGTGGG
Pou2f3	JASPAR	NC_000014.9:61694513-61695512	144	159	+	13.6829	1.34e-05	0.0263	TTATATGCTTATTAAA
Egr1	HOCOMOCO	NC_000014.9:61694513-61695512	795	808	+	12.9697	1.34e-05	0.00598	CGGCGTGGGCTGGG
SP1	hTFtarget	NC_000014.9:61694513-61695512	929	938	+	13.427	1.34e-05	0.00837	CCCCTCTCCC
TCFL5	JASPAR	NC_000014.9:61694513-61695512	943	952	+	13.6889	1.34e-05	0.0129	CCGCGCGCCC
TCFL5	JASPAR	NC_000014.9:61694513-61695512	887	896	-	13.6889	1.34e-05	0.0129	GCGCGCGCTC
SP1	hTFtarget	NC_000014.9:61694513-61695512	965	979	+	13.1633	1.35e-05	0.00615	GCCCTTGCCCGCCCC
VEZF1	hTFtarget	NC_000014.9:61694513-61695512	697	718	-	12.9167	1.35e-05	0.00294	AGCGGCGGAGGAAAGAGAAAGG
Sp5	TRANSFAC	NC_000014.9:61694513-61695512	922	931	-	7.85246	1.36e-05	0.0228	GGGGCGGGAG
ATF6B	CISBP	NC_000014.9:61694513-61695512	334	345	+	12.3878	1.36e-05	0.0121	TGCTCCGTGGCA
ZNF787	CISBP	NC_000014.9:61694513-61695512	761	775	+	10.398	1.36e-05	0.0267	TGCCTCAGCTGACCG
Plag1	TRANSFAC	NC_000014.9:61694513-61695512	936	954	-	-18.5082	1.36e-05	0.0237	TCGGGCGCGCGGGGAGGGG
KLF7	CISBP	NC_000014.9:61694513-61695512	959	969	+	13.898	1.36e-05	0.017	GCCTCCGCCCT
Sp5	HOCOMOCO	NC_000014.9:61694513-61695512	971	994	-	12.5909	1.36e-05	0.00173	CTGAGGCAGCGTCAGGGGGCGGGC
MAFG	hTFtarget	NC_000014.9:61694513-61695512	983	997	-	12.6504	1.36e-05	0.0147	GAGCTGAGGCAGCGT
KLF1	hTFtarget	NC_000014.9:61694513-61695512	806	820	-	13.5102	1.37e-05	0.0143	GCAAGTCCCCACCCC
POU3F3	hTFtarget	NC_000014.9:61694513-61695512	145	157	+	13.2252	1.37e-05	0.0269	TATATGCTTATTA
EGR1	hTFtarget	NC_000014.9:61694513-61695512	971	985	+	12.2347	1.37e-05	0.00613	GCCCGCCCCCTGACG
ZFP28	CISBP	NC_000014.9:61694513-61695512	686	718	+	12.53	1.37e-05	0.0259	CACCCCCATCTCCTTTCTCTTTCCTCCGCCGCT
ZFP14	JASPAR	NC_000014.9:61694513-61695512	698	712	-	13.1461	1.37e-05	0.0251	GGAGGAAAGAGAAAG
ZNF283	CISBP	NC_000014.9:61694513-61695512	897	920	+	12.578	1.38e-05	0.00702	CGGCCTGGGCAGGCGAGCGGGCGC
MAFG	hTFtarget	NC_000014.9:61694513-61695512	983	997	+	13.0496	1.38e-05	0.0132	ACGCTGCCTCAGCTC
ZNF587	CISBP	NC_000014.9:61694513-61695512	481	504	-	12.7156	1.38e-05	0.0234	CGATTGCCGCCCAACTCTGCTGGG
RXRA	hTFtarget	NC_000014.9:61694513-61695512	932	951	-	12.9194	1.38e-05	0.0153	GGCGCGCGGGGAGGGGAGAG
POU3F3	hTFtarget	NC_000014.9:61694513-61695512	145	157	+	13.26	1.39e-05	0.0273	TATATGCTTATTA
Klf4	JASPAR	NC_000014.9:61694513-61695512	429	438	+	11.6667	1.39e-05	0.0229	CAAAGGAAGG
FERD3L	CISBP	NC_000014.9:61694513-61695512	751	764	+	11.4898	1.39e-05	0.0126	GTCCCAGCTGTGCC
ZNF555	CISBP	NC_000014.9:61694513-61695512	895	924	+	-5.09184	1.4e-05	0.0159	GCCGGCCTGGGCAGGCGAGCGGGCGCGCTC
CTCF	hTFtarget	NC_000014.9:61694513-61695512	972	986	+	12.6224	1.4e-05	0.0219	CCCGCCCCCTGACGC
KLF1	hTFtarget	NC_000014.9:61694513-61695512	918	931	-	13.2727	1.4e-05	0.00862	GGGGCGGGAGCGCG
ZFP14	CISBP	NC_000014.9:61694513-61695512	698	712	+	13.0816	1.4e-05	0.0253	CTTTCTCTTTCCTCC
TCFL5	CISBP	NC_000014.9:61694513-61695512	943	952	+	13.6327	1.4e-05	0.0125	CCGCGCGCCC
Zfp281	TRANSFAC	NC_000014.9:61694513-61695512	936	946	-	12.5758	1.41e-05	0.0111	GCGGGGAGGGG
PAX6	hTFtarget	NC_000014.9:61694513-61695512	939	948	+	13.449	1.41e-05	0.02	CTCCCCGCGC
THAP1	hTFtarget	NC_000014.9:61694513-61695512	925	946	+	12.8662	1.41e-05	0.00985	CCGCCCCCTCTCCCCTCCCCGC
E2F2	hTFtarget	NC_000014.9:61694513-61695512	912	922	-	12.8776	1.41e-05	0.00464	GCGCGCCCGCT
TFEC	JASPAR	NC_000014.9:61694513-61695512	730	739	+	13.1585	1.41e-05	0.026	AGCACGTGAG
TFEC	CISBP	NC_000014.9:61694513-61695512	730	739	+	13.1224	1.41e-05	0.026	AGCACGTGAG
EGR1	hTFtarget	NC_000014.9:61694513-61695512	955	969	+	12.1735	1.41e-05	0.00613	GCGCGCCTCCGCCCT
PRDM9	CISBP	NC_000014.9:61694513-61695512	921	944	+	12.4587	1.41e-05	0.00522	GCTCCCGCCCCCTCTCCCCTCCCC
Lef1	HOCOMOCO	NC_000014.9:61694513-61695512	696	709	+	12.0708	1.41e-05	0.0267	TCCTTTCTCTTTCC
LEF1	hTFtarget	NC_000014.9:61694513-61695512	696	709	+	12.0708	1.41e-05	0.0267	TCCTTTCTCTTTCC
TCF7	hTFtarget	NC_000014.9:61694513-61695512	446	460	-	12.1939	1.42e-05	0.026	ACTTCGCCTCGTGGC
LHX6	CISBP	NC_000014.9:61694513-61695512	267	278	+	11.8586	1.42e-05	0.014	TAATTGCATTTA
HNF4A	hTFtarget	NC_000014.9:61694513-61695512	100	115	+	13.2182	1.42e-05	0.0278	AAGTTGCCAAAGGCCA
Mafg	JASPAR	NC_000014.9:61694513-61695512	983	997	+	12.8865	1.42e-05	0.027	ACGCTGCCTCAGCTC
BCL11B	CISBP	NC_000014.9:61694513-61695512	768	776	+	10.5714	1.43e-05	0.0249	GCTGACCGC
E2F4	hTFtarget	NC_000014.9:61694513-61695512	810	824	-	13.2449	1.43e-05	0.0115	GGCGGCAAGTCCCCA
SP1	hTFtarget	NC_000014.9:61694513-61695512	923	932	+	13.2921	1.43e-05	0.00837	TCCCGCCCCC
Znf281	HOCOMOCO	NC_000014.9:61694513-61695512	853	867	-	8.48485	1.44e-05	0.00851	GAGGTGGAGGCGGGT
Sp3	HOCOMOCO	NC_000014.9:61694513-61695512	923	942	-	13.0183	1.44e-05	0.00318	GGAGGGGAGAGGGGGCGGGA
SP3	hTFtarget	NC_000014.9:61694513-61695512	923	942	-	13.0183	1.44e-05	0.00318	GGAGGGGAGAGGGGGCGGGA
ZNF519	CISBP	NC_000014.9:61694513-61695512	916	930	+	12.1193	1.44e-05	0.0174	GGCGCGCTCCCGCCC
ZNF304	CISBP	NC_000014.9:61694513-61695512	923	946	+	12.2752	1.44e-05	0.00325	TCCCGCCCCCTCTCCCCTCCCCGC
Pbx1	HOCOMOCO	NC_000014.9:61694513-61695512	33	43	+	13.2455	1.44e-05	0.0278	AGACTGACAGG
ZNF740	JASPAR	NC_000014.9:61694513-61695512	683	695	+	12.6629	1.44e-05	0.0252	CCGCACCCCCATC
CTCF	hTFtarget	NC_000014.9:61694513-61695512	62	72	-	13.8317	1.44e-05	0.0141	CTTTTGTCTTT
PROP1	hTFtarget	NC_000014.9:61694513-61695512	267	277	+	12.3267	1.45e-05	0.0287	TAATTGCATTT
ZNF341	HOCOMOCO	NC_000014.9:61694513-61695512	928	949	-	12.8699	1.45e-05	0.00222	CGCGCGGGGAGGGGAGAGGGGG
MEF2A	hTFtarget	NC_000014.9:61694513-61695512	257	271	-	13.1062	1.45e-05	0.0286	AATTAAAAATAAAAA
ZBTB26	CISBP	NC_000014.9:61694513-61695512	951	971	-	10.8687	1.46e-05	0.00155	CAAGGGCGGAGGCGCGCTCGG
Sry	HOCOMOCO	NC_000014.9:61694513-61695512	81	89	+	11.6447	1.46e-05	0.0288	TTTTGTTTA
SRY	hTFtarget	NC_000014.9:61694513-61695512	81	89	+	11.6447	1.46e-05	0.0288	TTTTGTTTA
SP8	CISBP	NC_000014.9:61694513-61695512	922	933	+	13.3673	1.46e-05	0.0196	CTCCCGCCCCCT
Duxbl1	CISBP	NC_000014.9:61694513-61695512	780	788	+	9.52212	1.47e-05	0.0291	CTGATTGGC
Klf15	HOCOMOCO	NC_000014.9:61694513-61695512	931	949	-	12.2424	1.47e-05	0.00516	CGCGCGGGGAGGGGAGAGG
KLF15	hTFtarget	NC_000014.9:61694513-61695512	931	949	-	12.2424	1.47e-05	0.00518	CGCGCGGGGAGGGGAGAGG
ZNF341	CISBP	NC_000014.9:61694513-61695512	522	542	-	13	1.48e-05	0.00291	GCTCCTGCTCTCTTTCTCCTC
FERD3L	JASPAR	NC_000014.9:61694513-61695512	751	764	-	11.4468	1.48e-05	0.0128	GGCACAGCTGGGAC
ZNF740	CISBP	NC_000014.9:61694513-61695512	683	695	+	12.6422	1.48e-05	0.0257	CCGCACCCCCATC
Klf4	CISBP	NC_000014.9:61694513-61695512	806	816	-	13.602	1.48e-05	0.0272	GTCCCCACCCC
MAZ	hTFtarget	NC_000014.9:61694513-61695512	936	943	+	13.4771	1.48e-05	0.0181	CCCCTCCC
PATZ1	hTFtarget	NC_000014.9:61694513-61695512	936	943	+	14.9898	1.48e-05	0.0213	CCCCTCCC
KLF1	hTFtarget	NC_000014.9:61694513-61695512	924	931	+	13.8163	1.48e-05	0.0124	CCCGCCCC
KLF1	hTFtarget	NC_000014.9:61694513-61695512	972	979	+	13.8163	1.48e-05	0.0124	CCCGCCCC
EGR2	hTFtarget	NC_000014.9:61694513-61695512	924	936	+	13.4184	1.49e-05	0.0266	CCCGCCCCCTCTC
Hoxc10	TRANSFAC	NC_000014.9:61694513-61695512	264	273	-	13.1607	1.49e-05	0.0295	GCAATTAAAA
Hoxc10	CISBP	NC_000014.9:61694513-61695512	264	273	+	13.1287	1.49e-05	0.0295	TTTTAATTGC
SOX9	hTFtarget	NC_000014.9:61694513-61695512	128	144	-	3.4898	1.5e-05	0.0294	AACCAATTTCAGGGAAA
Klf5	HOCOMOCO	NC_000014.9:61694513-61695512	930	944	-	13.1061	1.5e-05	0.00908	GGGGAGGGGAGAGGG
Zfp281	TRANSFAC	NC_000014.9:61694513-61695512	928	942	+	12.939	1.5e-05	0.0129	CCCCCTCTCCCCTCC
ETS2	hTFtarget	NC_000014.9:61694513-61695512	429	448	+	3.81633	1.51e-05	0.015	CAAAGGAAGGGCTTGCTGCC
ZBTB26	CISBP	NC_000014.9:61694513-61695512	906	926	+	10.7879	1.51e-05	0.00155	CAGGCGAGCGGGCGCGCTCCC
KLF14	JASPAR	NC_000014.9:61694513-61695512	936	944	-	13.8764	1.51e-05	0.00828	GGGGAGGGG
LHX6	CISBP	NC_000014.9:61694513-61695512	267	278	-	12.0204	1.52e-05	0.0293	TAAATGCAATTA
ZNF341	HOCOMOCO	NC_000014.9:61694513-61695512	927	948	-	12.8049	1.52e-05	0.00222	GCGCGGGGAGGGGAGAGGGGGC
SP4	hTFtarget	NC_000014.9:61694513-61695512	631	645	+	13.1633	1.52e-05	0.0134	CGGGCACCGCCTTCC
PRDM1	hTFtarget	NC_000014.9:61694513-61695512	926	940	+	13.102	1.52e-05	0.0144	CGCCCCCTCTCCCCT
Tcfcp2l1	CISBP	NC_000014.9:61694513-61695512	787	807	-	13.1616	1.52e-05	0.0137	CCAGCCCACGCCGCTCTCAGC
Tcfcp2l1	CISBP	NC_000014.9:61694513-61695512	787	807	-	13.1616	1.52e-05	0.0137	CCAGCCCACGCCGCTCTCAGC
HNF4G	hTFtarget	NC_000014.9:61694513-61695512	101	115	+	13.2308	1.52e-05	0.0289	AGTTGCCAAAGGCCA
MAZ	hTFtarget	NC_000014.9:61694513-61695512	521	542	+	12.5915	1.52e-05	0.00238	CGAGGAGAAAGAGAGCAGGAGC
KLF12	CISBP	NC_000014.9:61694513-61695512	678	692	+	12.9388	1.52e-05	0.00653	CTGAGCCGCACCCCC
ZBTB26	CISBP	NC_000014.9:61694513-61695512	918	938	+	10.7576	1.53e-05	0.00155	CGCGCTCCCGCCCCCTCTCCC
Nrf1	JASPAR	NC_000014.9:61694513-61695512	953	967	+	12.6179	1.53e-05	0.0237	GAGCGCGCCTCCGCC
ESR1	hTFtarget	NC_000014.9:61694513-61695512	356	372	-	9.11224	1.53e-05	0.0183	TGGGTCAATGTCACCCA
PRDM6	HOCOMOCO	NC_000014.9:61694513-61695512	18	30	-	12.8939	1.53e-05	0.0301	TAAAAGAAAAATA
TCF12	hTFtarget	NC_000014.9:61694513-61695512	753	762	+	13.1667	1.53e-05	0.0287	CCCAGCTGTG
KLF12	CISBP	NC_000014.9:61694513-61695512	918	932	+	12.9286	1.53e-05	0.00653	CGCGCTCCCGCCCCC
Bhlha15	JASPAR	NC_000014.9:61694513-61695512	752	763	+	13.6179	1.54e-05	0.0137	TCCCAGCTGTGC
Bhlha15	JASPAR	NC_000014.9:61694513-61695512	752	763	-	13.6179	1.54e-05	0.0137	GCACAGCTGGGA
Zbtb17	HOCOMOCO	NC_000014.9:61694513-61695512	914	932	-	12.2653	1.54e-05	0.00355	GGGGGCGGGAGCGCGCCCG
SCRT2	JASPAR	NC_000014.9:61694513-61695512	240	255	+	13.1284	1.54e-05	0.0303	ACAGCAACAGGAGTTC
FERD3L	CISBP	NC_000014.9:61694513-61695512	751	764	+	11.5408	1.55e-05	0.0131	GTCCCAGCTGTGCC
E2F1	hTFtarget	NC_000014.9:61694513-61695512	917	931	-	13.3571	1.56e-05	0.00218	GGGGCGGGAGCGCGC
MAFG	hTFtarget	NC_000014.9:61694513-61695512	983	997	+	12.3902	1.56e-05	0.0147	ACGCTGCCTCAGCTC
BHLHE40	hTFtarget	NC_000014.9:61694513-61695512	730	739	+	12.8776	1.56e-05	0.0206	AGCACGTGAG
YY1	hTFtarget	NC_000014.9:61694513-61695512	108	121	+	12.7755	1.56e-05	0.0309	AAAGGCCATTTTTT
KLF10	CISBP	NC_000014.9:61694513-61695512	924	945	+	5.09184	1.57e-05	0.0278	CCCGCCCCCTCTCCCCTCCCCG
EGR1	hTFtarget	NC_000014.9:61694513-61695512	972	984	+	12.5455	1.57e-05	0.00946	CCCGCCCCCTGAC
ZNF880	CISBP	NC_000014.9:61694513-61695512	917	943	+	11.9727	1.57e-05	0.00466	GCGCGCTCCCGCCCCCTCTCCCCTCCC
ZBTB7A	hTFtarget	NC_000014.9:61694513-61695512	971	985	+	13.2959	1.57e-05	0.0137	GCCCGCCCCCTGACG
ZNF180	CISBP	NC_000014.9:61694513-61695512	784	804	-	11.8716	1.57e-05	0.00214	GCCCACGCCGCTCTCAGCCAA
PRDM9	CISBP	NC_000014.9:61694513-61695512	924	947	+	12.2477	1.57e-05	0.00522	CCCGCCCCCTCTCCCCTCCCCGCG
PAX6	hTFtarget	NC_000014.9:61694513-61695512	944	960	-	12.7778	1.57e-05	0.0138	GCGCGCTCGGGCGCGCG
NR2C2	hTFtarget	NC_000014.9:61694513-61695512	928	942	-	12.5	1.57e-05	0.0237	GGAGGGGAGAGGGGG
Zfp672	TRANSFAC	NC_000014.9:61694513-61695512	967	980	-	9.11475	1.58e-05	0.00893	GGGGGCGGGCAAGG
Egr2	CISBP	NC_000014.9:61694513-61695512	924	935	+	13.4954	1.58e-05	0.0234	CCCGCCCCCTCT
ZNF468	CISBP	NC_000014.9:61694513-61695512	958	969	+	11.6122	1.58e-05	0.0142	CGCCTCCGCCCT
PBX2	hTFtarget	NC_000014.9:61694513-61695512	32	43	+	13.1463	1.6e-05	0.0309	AAGACTGACAGG
ZNF529	CISBP	NC_000014.9:61694513-61695512	921	947	+	8.28283	1.6e-05	0.00416	GCTCCCGCCCCCTCTCCCCTCCCCGCG
EGR1	hTFtarget	NC_000014.9:61694513-61695512	923	936	+	13.0081	1.6e-05	0.0125	TCCCGCCCCCTCTC
IRF2	hTFtarget	NC_000014.9:61694513-61695512	697	708	-	11.0458	1.61e-05	0.0304	GAAAGAGAAAGG
Sp5	HOCOMOCO	NC_000014.9:61694513-61695512	786	809	+	12.303	1.61e-05	0.00191	GGCTGAGAGCGGCGTGGGCTGGGG
PBX3	hTFtarget	NC_000014.9:61694513-61695512	30	46	+	12.8511	1.62e-05	0.0296	AGAAGACTGACAGGCTT
Sp3	HOCOMOCO	NC_000014.9:61694513-61695512	801	820	+	12.844	1.62e-05	0.00318	GGGCTGGGGTGGGGACTTGC
SP3	hTFtarget	NC_000014.9:61694513-61695512	801	820	+	12.844	1.62e-05	0.00318	GGGCTGGGGTGGGGACTTGC
Klf7	TRANSFAC	NC_000014.9:61694513-61695512	960	969	-	3.7377	1.62e-05	0.0213	AGGGCGGAGG
Lyl1	HOCOMOCO	NC_000014.9:61694513-61695512	691	704	+	11.806	1.62e-05	0.0311	CCATCTCCTTTCTC
LYL1	hTFtarget	NC_000014.9:61694513-61695512	691	704	+	11.806	1.62e-05	0.0311	CCATCTCCTTTCTC
ZNF701	JASPAR	NC_000014.9:61694513-61695512	792	812	+	12.0917	1.62e-05	0.0234	GAGCGGCGTGGGCTGGGGTGG
ZNF300	CISBP	NC_000014.9:61694513-61695512	783	811	-	9.44	1.62e-05	0.0287	CACCCCAGCCCACGCCGCTCTCAGCCAAT
KLF12	JASPAR	NC_000014.9:61694513-61695512	936	944	-	13.4045	1.62e-05	0.0285	GGGGAGGGG
ZNF202	CISBP	NC_000014.9:61694513-61695512	773	780	+	14.8571	1.63e-05	0.0139	CCGCCTCC
ZNF202	CISBP	NC_000014.9:61694513-61695512	855	862	+	14.8571	1.63e-05	0.0139	CCGCCTCC
Pknox2	CISBP	NC_000014.9:61694513-61695512	35	44	+	8.82	1.63e-05	0.0322	ACTGACAGGC
ZNF543	CISBP	NC_000014.9:61694513-61695512	796	807	+	13.4771	1.63e-05	0.013	GGCGTGGGCTGG
ZNF816	CISBP	NC_000014.9:61694513-61695512	805	825	-	11.8165	1.63e-05	0.022	AGGCGGCAAGTCCCCACCCCA
ZBTB26	CISBP	NC_000014.9:61694513-61695512	902	922	+	10.596	1.64e-05	0.00155	TGGGCAGGCGAGCGGGCGCGC
KLF1	hTFtarget	NC_000014.9:61694513-61695512	955	969	+	13.2143	1.65e-05	0.0143	GCGCGCCTCCGCCCT
Rela	CISBP	NC_000014.9:61694513-61695512	916	945	+	12.5437	1.65e-05	0.0143	GGCGCGCTCCCGCCCCCTCTCCCCTCCCCG
ZNF554	CISBP	NC_000014.9:61694513-61695512	772	792	-	12.7615	1.65e-05	0.0299	CTCAGCCAATCAGGAGGCGGT
ZNF383	CISBP	NC_000014.9:61694513-61695512	516	542	-	9.42202	1.66e-05	0.00729	GCTCCTGCTCTCTTTCTCCTCGGCCTC
VEZF1	hTFtarget	NC_000014.9:61694513-61695512	686	707	-	12.6111	1.66e-05	0.00321	AAAGAGAAAGGAGATGGGGGTG
EGR3	hTFtarget	NC_000014.9:61694513-61695512	958	966	+	14.051	1.66e-05	0.0137	CGCCTCCGC
Klf3	HOCOMOCO	NC_000014.9:61694513-61695512	630	648	-	12.8333	1.67e-05	0.00594	GAAGGAAGGCGGTGCCCGG
ZNF23	CISBP	NC_000014.9:61694513-61695512	794	812	-	9.78571	1.68e-05	0.00967	CCACCCCAGCCCACGCCGC
EGR1	hTFtarget	NC_000014.9:61694513-61695512	948	967	+	12.0102	1.68e-05	0.00702	CGCCCGAGCGCGCCTCCGCC
ZSCAN22	HOCOMOCO	NC_000014.9:61694513-61695512	931	946	-	12.4727	1.68e-05	0.00985	GCGGGGAGGGGAGAGG
ZNF281	hTFtarget	NC_000014.9:61694513-61695512	927	938	+	11.3265	1.69e-05	0.0074	GCCCCCTCTCCC
KLF14	JASPAR	NC_000014.9:61694513-61695512	806	814	+	13.7978	1.7e-05	0.00828	GGGGTGGGG
Zfp553	TRANSFAC	NC_000014.9:61694513-61695512	969	978	-	12.2951	1.7e-05	0.0287	GGGCGGGCAA
Zfp281	CISBP	NC_000014.9:61694513-61695512	853	867	+	11.4898	1.7e-05	0.00657	ACCCGCCTCCACCTC
ETS2	hTFtarget	NC_000014.9:61694513-61695512	429	448	-	3.40816	1.7e-05	0.015	GGCAGCAAGCCCTTCCTTTG
ZNF530	CISBP	NC_000014.9:61694513-61695512	955	972	+	11.6939	1.71e-05	0.0148	GCGCGCCTCCGCCCTTGC
Zbtb17	HOCOMOCO	NC_000014.9:61694513-61695512	931	949	-	12.0714	1.71e-05	0.00355	CGCGCGGGGAGGGGAGAGG
ZNF257	HOCOMOCO	NC_000014.9:61694513-61695512	701	712	+	13.0606	1.71e-05	0.0327	TCTCTTTCCTCC
SP2	hTFtarget	NC_000014.9:61694513-61695512	801	815	-	13.0517	1.71e-05	0.0077	TCCCCACCCCAGCCC
ZNF180	CISBP	NC_000014.9:61694513-61695512	932	952	+	11.6972	1.72e-05	0.00214	CTCTCCCCTCCCCGCGCGCCC
Zfp281	CISBP	NC_000014.9:61694513-61695512	936	950	+	11.4592	1.72e-05	0.00657	CCCCTCCCCGCGCGC
Bhlhe40	CISBP	NC_000014.9:61694513-61695512	730	739	+	13.9082	1.73e-05	0.028	AGCACGTGAG
ZNF320	HOCOMOCO	NC_000014.9:61694513-61695512	922	941	-	11.5	1.73e-05	0.0299	GAGGGGAGAGGGGGCGGGAG
ZBTB26	CISBP	NC_000014.9:61694513-61695512	943	963	-	10.4848	1.73e-05	0.00155	GAGGCGCGCTCGGGCGCGCGG
ZNF454	CISBP	NC_000014.9:61694513-61695512	818	831	+	9.26531	1.73e-05	0.0301	TGCCGCCTGCGTCG
KLF11	hTFtarget	NC_000014.9:61694513-61695512	922	943	+	6.26531	1.73e-05	0.0135	CTCCCGCCCCCTCTCCCCTCCC
CREB3L1	CISBP	NC_000014.9:61694513-61695512	445	456	+	12.3737	1.73e-05	0.0274	TGCCACGAGGCG
ESR1	hTFtarget	NC_000014.9:61694513-61695512	356	372	-	11.3367	1.73e-05	0.017	TGGGTCAATGTCACCCA
HOXC10	hTFtarget	NC_000014.9:61694513-61695512	264	273	+	12.0686	1.74e-05	0.0344	TTTTAATTGC
PBX3	hTFtarget	NC_000014.9:61694513-61695512	32	43	+	13.2294	1.74e-05	0.0334	AAGACTGACAGG
BACH1	hTFtarget	NC_000014.9:61694513-61695512	984	996	-	12.9388	1.74e-05	0.0224	AGCTGAGGCAGCG
Zfp740	TRANSFAC	NC_000014.9:61694513-61695512	682	697	+	13.0976	1.74e-05	0.0315	GCCGCACCCCCATCTC
ZBTB26	CISBP	NC_000014.9:61694513-61695512	939	959	-	10.4646	1.74e-05	0.00155	CGCGCTCGGGCGCGCGGGGAG
MAFK	hTFtarget	NC_000014.9:61694513-61695512	984	998	+	12.8242	1.74e-05	0.0339	CGCTGCCTCAGCTCC
ZNF611	CISBP	NC_000014.9:61694513-61695512	614	631	+	12.2477	1.75e-05	0.00837	GCAGCGCCTCCCAAAGCC
ZNF467	CISBP	NC_000014.9:61694513-61695512	937	948	+	12.3367	1.75e-05	0.0103	CCCTCCCCGCGC
SP1	hTFtarget	NC_000014.9:61694513-61695512	853	867	+	12.7653	1.75e-05	0.00615	ACCCGCCTCCACCTC
Tcf12	JASPAR	NC_000014.9:61694513-61695512	752	763	+	13.2033	1.75e-05	0.0156	TCCCAGCTGTGC
Tcf12	JASPAR	NC_000014.9:61694513-61695512	752	763	-	13.2033	1.75e-05	0.0156	GCACAGCTGGGA
ZBTB14	hTFtarget	NC_000014.9:61694513-61695512	888	896	-	13.9184	1.75e-05	0.00551	GCGCGCGCT
Cphx1	CISBP	NC_000014.9:61694513-61695512	781	790	+	7.66667	1.75e-05	0.0348	TGATTGGCTG
Bhlhe40	CISBP	NC_000014.9:61694513-61695512	730	739	-	13.7551	1.75e-05	0.0252	CTCACGTGCT
ESR1	hTFtarget	NC_000014.9:61694513-61695512	356	370	+	12.7	1.76e-05	0.0249	TGGGTGACATTGACC
ZNF529	CISBP	NC_000014.9:61694513-61695512	924	950	+	8.0202	1.76e-05	0.00416	CCCGCCCCCTCTCCCCTCCCCGCGCGC
ZNF341	HOCOMOCO	NC_000014.9:61694513-61695512	925	946	-	12.5772	1.76e-05	0.00236	GCGGGGAGGGGAGAGGGGGCGG
SP4	hTFtarget	NC_000014.9:61694513-61695512	931	950	-	12.6532	1.77e-05	0.00441	GCGCGCGGGGAGGGGAGAGG
NRF1	hTFtarget	NC_000014.9:61694513-61695512	956	966	-	12.8364	1.77e-05	0.0165	GCGGAGGCGCG
MAZ	hTFtarget	NC_000014.9:61694513-61695512	683	704	-	12.338	1.78e-05	0.00247	GAGAAAGGAGATGGGGGTGCGG
KLF4	hTFtarget	NC_000014.9:61694513-61695512	934	945	+	12.6091	1.78e-05	0.0154	CTCCCCTCCCCG
E2F2	hTFtarget	NC_000014.9:61694513-61695512	941	951	-	13.051	1.78e-05	0.00317	GGCGCGCGGGG
WT1	hTFtarget	NC_000014.9:61694513-61695512	965	984	-	11.7879	1.78e-05	0.00361	GTCAGGGGGCGGGCAAGGGC
ZNF213	CISBP	NC_000014.9:61694513-61695512	625	639	-	12.3486	1.78e-05	0.0147	CGGTGCCCGGCTTTG
Twist2	JASPAR	NC_000014.9:61694513-61695512	753	762	+	13.3404	1.79e-05	0.0147	CCCAGCTGTG
Twist2	JASPAR	NC_000014.9:61694513-61695512	753	762	-	13.3404	1.79e-05	0.0147	CACAGCTGGG
Rhox11	CISBP	NC_000014.9:61694513-61695512	237	245	+	11.33	1.79e-05	0.0355	TTTACAGCA
Rhox11	CISBP	NC_000014.9:61694513-61695512	237	244	+	8.13725	1.79e-05	0.0355	TTTACAGC
Rhox11	CISBP	NC_000014.9:61694513-61695512	237	245	+	8.82353	1.79e-05	0.0355	TTTACAGCA
KLF9	hTFtarget	NC_000014.9:61694513-61695512	921	935	-	11.6286	1.79e-05	0.0151	AGAGGGGGCGGGAGC
ZNF213	CISBP	NC_000014.9:61694513-61695512	984	998	+	12.3394	1.79e-05	0.0147	CGCTGCCTCAGCTCC
E2F2	hTFtarget	NC_000014.9:61694513-61695512	891	901	-	13.0306	1.79e-05	0.00317	GGCCGGCGCGC
Mafb	CISBP	NC_000014.9:61694513-61695512	982	998	+	12.6939	1.8e-05	0.0354	GACGCTGCCTCAGCTCC
Zfp316	TRANSFAC	NC_000014.9:61694513-61695512	604	615	-	10.0164	1.8e-05	0.0327	GCTGAGAAGGGA
BHLHE41	hTFtarget	NC_000014.9:61694513-61695512	730	739	-	13.8878	1.8e-05	0.0306	CTCACGTGCT
Nrf1	HOCOMOCO	NC_000014.9:61694513-61695512	908	924	-	11.197	1.82e-05	0.0204	GAGCGCGCCCGCTCGCC
BHLHE41	hTFtarget	NC_000014.9:61694513-61695512	730	739	+	12.8469	1.82e-05	0.0185	AGCACGTGAG
ZNF341	CISBP	NC_000014.9:61694513-61695512	927	947	+	12.7041	1.82e-05	0.0032	GCCCCCTCTCCCCTCCCCGCG
KLF14	CISBP	NC_000014.9:61694513-61695512	681	693	+	12.9796	1.83e-05	0.0234	AGCCGCACCCCCA
Arntl	JASPAR	NC_000014.9:61694513-61695512	731	740	-	13.1639	1.83e-05	0.0352	GCTCACGTGC
Arntl	CISBP	NC_000014.9:61694513-61695512	731	740	+	13.102	1.83e-05	0.0348	GCACGTGAGC
Zbtb17	HOCOMOCO	NC_000014.9:61694513-61695512	925	943	-	11.949	1.83e-05	0.00355	GGGAGGGGAGAGGGGGCGG
SP1	hTFtarget	NC_000014.9:61694513-61695512	624	645	-	8.5303	1.83e-05	0.00323	GGAAGGCGGTGCCCGGCTTTGG
ZNF529	CISBP	NC_000014.9:61694513-61695512	960	986	+	7.89899	1.84e-05	0.00416	CCTCCGCCCTTGCCCGCCCCCTGACGC
FLI1	hTFtarget	NC_000014.9:61694513-61695512	699	716	-	12.7424	1.84e-05	0.0179	CGGCGGAGGAAAGAGAAA
ZNF283	CISBP	NC_000014.9:61694513-61695512	934	957	+	12.0734	1.84e-05	0.00702	CTCCCCTCCCCGCGCGCCCGAGCG
Zfp583	TRANSFAC	NC_000014.9:61694513-61695512	140	151	+	8.13115	1.84e-05	0.0364	TGGTTTATATGC
HINFP	hTFtarget	NC_000014.9:61694513-61695512	913	932	-	-2.73469	1.84e-05	0.0281	GGGGGCGGGAGCGCGCCCGC
ZSCAN22	HOCOMOCO	NC_000014.9:61694513-61695512	855	870	-	12.3091	1.84e-05	0.00985	CCTGAGGTGGAGGCGG
KLF6	hTFtarget	NC_000014.9:61694513-61695512	803	821	+	12.697	1.84e-05	0.00424	GCTGGGGTGGGGACTTGCC
KLF14	JASPAR	NC_000014.9:61694513-61695512	971	979	-	13.6854	1.85e-05	0.00828	GGGGCGGGC
ZNF283	CISBP	NC_000014.9:61694513-61695512	889	912	-	12.0642	1.85e-05	0.00702	TCGCCTGCCCAGGCCGGCGCGCGC
KLF5	hTFtarget	NC_000014.9:61694513-61695512	806	819	+	12.8636	1.85e-05	0.019	GGGGTGGGGACTTG
TFDP1	hTFtarget	NC_000014.9:61694513-61695512	920	930	-	13.2018	1.85e-05	0.0267	GGGCGGGAGCG
ZNF444	CISBP	NC_000014.9:61694513-61695512	931	946	+	6.27551	1.85e-05	0.014	CCTCTCCCCTCCCCGC
Zfp281	CISBP	NC_000014.9:61694513-61695512	683	697	+	11.2959	1.85e-05	0.00657	CCGCACCCCCATCTC
ESR1	hTFtarget	NC_000014.9:61694513-61695512	356	372	+	11.1837	1.85e-05	0.017	TGGGTGACATTGACCCA
ZNF529	CISBP	NC_000014.9:61694513-61695512	917	943	+	7.86869	1.85e-05	0.00416	GCGCGCTCCCGCCCCCTCTCCCCTCCC
EGR1	hTFtarget	NC_000014.9:61694513-61695512	852	865	+	12.7885	1.86e-05	0.00881	AACCCGCCTCCACC
TP63	hTFtarget	NC_000014.9:61694513-61695512	893	912	-	12.8654	1.86e-05	0.0352	TCGCCTGCCCAGGCCGGCGC
Sp2	HOCOMOCO	NC_000014.9:61694513-61695512	921	942	-	12.0976	1.86e-05	0.00253	GGAGGGGAGAGGGGGCGGGAGC
SP2	hTFtarget	NC_000014.9:61694513-61695512	921	942	-	12.0976	1.86e-05	0.00253	GGAGGGGAGAGGGGGCGGGAGC
ZBTB18	hTFtarget	NC_000014.9:61694513-61695512	751	763	-	13.0918	1.86e-05	0.035	GCACAGCTGGGAC
BHLHE41	hTFtarget	NC_000014.9:61694513-61695512	730	739	+	13.1538	1.87e-05	0.0206	AGCACGTGAG
BHLHE41	hTFtarget	NC_000014.9:61694513-61695512	730	739	+	13.1224	1.87e-05	0.0211	AGCACGTGAG
PRDM1	hTFtarget	NC_000014.9:61694513-61695512	695	709	+	11.5102	1.87e-05	0.0359	CTCCTTTCTCTTTCC
MAZ	hTFtarget	NC_000014.9:61694513-61695512	959	980	-	12.2535	1.87e-05	0.00247	GGGGGCGGGCAAGGGCGGAGGC
EGR1	hTFtarget	NC_000014.9:61694513-61695512	795	807	-	12.3636	1.87e-05	0.00946	CCAGCCCACGCCG
PRDM9	JASPAR	NC_000014.9:61694513-61695512	698	721	-	11.8165	1.87e-05	0.00838	TTTAGCGGCGGAGGAAAGAGAAAG
KLF1	hTFtarget	NC_000014.9:61694513-61695512	806	814	-	8.11905	1.87e-05	0.0116	CCCCACCCC
KLF1	hTFtarget	NC_000014.9:61694513-61695512	924	932	+	8.11905	1.87e-05	0.0116	CCCGCCCCC
KLF1	hTFtarget	NC_000014.9:61694513-61695512	972	980	+	8.11905	1.87e-05	0.0116	CCCGCCCCC
Meis1	CISBP	NC_000014.9:61694513-61695512	35	44	+	12.3945	1.88e-05	0.0343	ACTGACAGGC
ZSCAN22	CISBP	NC_000014.9:61694513-61695512	786	803	-	11.5408	1.88e-05	0.0125	CCCACGCCGCTCTCAGCC
Zbtb14	CISBP	NC_000014.9:61694513-61695512	887	895	-	9.31548	1.89e-05	0.0164	CGCGCGCTC
ZNF281	hTFtarget	NC_000014.9:61694513-61695512	934	945	-	10.7303	1.89e-05	0.0111	CGGGGAGGGGAG
ZNF530	JASPAR	NC_000014.9:61694513-61695512	960	977	-	11.1735	1.89e-05	0.0095	GGCGGGCAAGGGCGGAGG
ZNF37A	CISBP	NC_000014.9:61694513-61695512	929	937	+	12.4312	1.89e-05	0.0284	CCCCTCTCC
STAT1	hTFtarget	NC_000014.9:61694513-61695512	128	138	-	13.0545	1.89e-05	0.0374	TTTCAGGGAAA
ZNF555	CISBP	NC_000014.9:61694513-61695512	851	880	-	-6.35714	1.89e-05	0.0159	GCCCGCCTCACCTGAGGTGGAGGCGGGTTC
E2f7	HOCOMOCO	NC_000014.9:61694513-61695512	932	944	-	12.8273	1.9e-05	0.0171	GGGGAGGGGAGAG
E2F7	hTFtarget	NC_000014.9:61694513-61695512	932	944	-	12.8273	1.9e-05	0.017	GGGGAGGGGAGAG
ZKSCAN5	JASPAR	NC_000014.9:61694513-61695512	932	945	-	12.8899	1.9e-05	0.0344	CGGGGAGGGGAGAG
TCF7L1	CISBP	NC_000014.9:61694513-61695512	423	434	+	12.303	1.91e-05	0.0378	CGAGACCAAAGG
TCF7L1	JASPAR	NC_000014.9:61694513-61695512	423	434	+	12.3158	1.91e-05	0.0378	CGAGACCAAAGG
BHLHE40	hTFtarget	NC_000014.9:61694513-61695512	730	739	-	12.3878	1.91e-05	0.0187	CTCACGTGCT
KLF11	hTFtarget	NC_000014.9:61694513-61695512	922	932	+	12.9615	1.91e-05	0.0339	CTCCCGCCCCC
KLF3	hTFtarget	NC_000014.9:61694513-61695512	800	811	-	11.0204	1.91e-05	0.0162	CACCCCAGCCCA
BCL6	hTFtarget	NC_000014.9:61694513-61695512	840	855	+	12.1184	1.92e-05	0.0377	TGGATCTCGAGGAACC
ZNF449	CISBP	NC_000014.9:61694513-61695512	881	895	+	11.6735	1.92e-05	0.0182	TTGCGGGAGCGCGCG
Arid3a	CISBP	NC_000014.9:61694513-61695512	264	272	-	8.00578	1.92e-05	0.0382	CAATTAAAA
FEZF1	CISBP	NC_000014.9:61694513-61695512	459	473	+	12.9184	1.93e-05	0.0372	GTCTGCTTTTTTGAA
Sp2	HOCOMOCO	NC_000014.9:61694513-61695512	866	887	+	12.0325	1.93e-05	0.00253	TCAGGTGAGGCGGGCTTGCGGG
SP2	hTFtarget	NC_000014.9:61694513-61695512	866	887	+	12.0325	1.93e-05	0.00253	TCAGGTGAGGCGGGCTTGCGGG
ESR1	hTFtarget	NC_000014.9:61694513-61695512	352	371	+	12.3871	1.93e-05	0.034	GCGGTGGGTGACATTGACCC
ZNF467	HOCOMOCO	NC_000014.9:61694513-61695512	932	953	-	11.0612	1.94e-05	0.00338	CGGGCGCGCGGGGAGGGGAGAG
ZBTB14	hTFtarget	NC_000014.9:61694513-61695512	943	958	-	11.6939	1.94e-05	0.00846	GCGCTCGGGCGCGCGG
BCL6	hTFtarget	NC_000014.9:61694513-61695512	840	855	+	12.1414	1.94e-05	0.0383	TGGATCTCGAGGAACC
Sp5	TRANSFAC	NC_000014.9:61694513-61695512	852	864	+	7.91057	1.94e-05	0.0155	AACCCGCCTCCAC
Zbtb17	HOCOMOCO	NC_000014.9:61694513-61695512	958	976	-	11.8367	1.95e-05	0.00355	GCGGGCAAGGGCGGAGGCG
MAF	hTFtarget	NC_000014.9:61694513-61695512	983	997	+	12.5727	1.95e-05	0.0192	ACGCTGCCTCAGCTC
Bhlha15	HOCOMOCO	NC_000014.9:61694513-61695512	754	764	-	13.0918	1.95e-05	0.0334	GGCACAGCTGG
BHLHA15	HOCOMOCO	NC_000014.9:61694513-61695512	754	764	-	13.0918	1.95e-05	0.034	GGCACAGCTGG
HIC2	JASPAR	NC_000014.9:61694513-61695512	504	512	+	12.0545	1.95e-05	0.0378	GTGCCCAGC
HIC2	CISBP	NC_000014.9:61694513-61695512	504	512	+	12.0102	1.95e-05	0.037	GTGCCCAGC
EGR4	hTFtarget	NC_000014.9:61694513-61695512	972	984	+	12.1122	1.95e-05	0.0173	CCCGCCCCCTGAC
KLF15	hTFtarget	NC_000014.9:61694513-61695512	629	643	+	12.5714	1.95e-05	0.00679	GCCGGGCACCGCCTT
EGR2	hTFtarget	NC_000014.9:61694513-61695512	925	934	+	11.1818	1.95e-05	0.0363	CCGCCCCCTC
Zfp105	TRANSFAC	NC_000014.9:61694513-61695512	260	274	-	11.9864	1.95e-05	0.0382	TGCAATTAAAAATAA
HNF4A	hTFtarget	NC_000014.9:61694513-61695512	102	116	+	12.7879	1.95e-05	0.0365	GTTGCCAAAGGCCAT
Tp73	HOCOMOCO	NC_000014.9:61694513-61695512	894	912	-	12.6179	1.96e-05	0.037	TCGCCTGCCCAGGCCGGCG
TP73	hTFtarget	NC_000014.9:61694513-61695512	894	912	-	12.6179	1.96e-05	0.0366	TCGCCTGCCCAGGCCGGCG
SP4	hTFtarget	NC_000014.9:61694513-61695512	961	969	-	13.6517	1.96e-05	0.0175	AGGGCGGAG
E2F2	hTFtarget	NC_000014.9:61694513-61695512	919	929	-	12.8776	1.96e-05	0.00317	GGCGGGAGCGC
ZNF543	CISBP	NC_000014.9:61694513-61695512	920	931	+	12.8165	1.96e-05	0.0161	CGCTCCCGCCCC
KLF7	CISBP	NC_000014.9:61694513-61695512	806	816	-	13.3673	1.96e-05	0.017	GTCCCCACCCC
ESR1	hTFtarget	NC_000014.9:61694513-61695512	356	372	-	7.07143	1.97e-05	0.0313	TGGGTCAATGTCACCCA
ZNF341	HOCOMOCO	NC_000014.9:61694513-61695512	957	978	-	12.4065	1.97e-05	0.00244	GGGCGGGCAAGGGCGGAGGCGC
MAF	hTFtarget	NC_000014.9:61694513-61695512	983	997	-	12.5727	1.97e-05	0.0192	GAGCTGAGGCAGCGT
BHLHE41	hTFtarget	NC_000014.9:61694513-61695512	730	739	+	12.3367	1.97e-05	0.0184	AGCACGTGAG
BHLHE41	hTFtarget	NC_000014.9:61694513-61695512	730	739	-	12.3367	1.97e-05	0.0184	CTCACGTGCT
BHLHE41	hTFtarget	NC_000014.9:61694513-61695512	730	739	-	12.8367	1.97e-05	0.0185	CTCACGTGCT
KLF12	CISBP	NC_000014.9:61694513-61695512	966	980	+	12.4898	1.97e-05	0.00671	CCCTTGCCCGCCCCC
VEZF1	hTFtarget	NC_000014.9:61694513-61695512	690	711	-	12.3542	1.97e-05	0.00342	GAGGAAAGAGAAAGGAGATGGG
NFIX	JASPAR	NC_000014.9:61694513-61695512	435	451	+	12.1429	1.98e-05	0.035	AAGGGCTTGCTGCCACG
Sp1	HOCOMOCO	NC_000014.9:61694513-61695512	922	945	-	10.7581	1.98e-05	0.00143	CGGGGAGGGGAGAGGGGGCGGGAG
MAFK	hTFtarget	NC_000014.9:61694513-61695512	980	1000	-	12.5565	1.98e-05	0.0239	GAGGAGCTGAGGCAGCGTCAG
POU3F1	hTFtarget	NC_000014.9:61694513-61695512	146	157	+	12.8193	1.98e-05	0.0391	ATATGCTTATTA
ESR1	hTFtarget	NC_000014.9:61694513-61695512	354	371	+	12.5102	1.98e-05	0.0373	GGTGGGTGACATTGACCC
IRF2	hTFtarget	NC_000014.9:61694513-61695512	698	709	-	12.77	1.98e-05	0.0392	GGAAAGAGAAAG
PRDM9	CISBP	NC_000014.9:61694513-61695512	698	721	+	11.789	1.99e-05	0.00549	CTTTCTCTTTCCTCCGCCGCTAAA
MAFB	hTFtarget	NC_000014.9:61694513-61695512	981	998	-	11.8532	1.99e-05	0.0194	GGAGCTGAGGCAGCGTCA
FOXR2	CISBP	NC_000014.9:61694513-61695512	160	176	-	11.82	1.99e-05	0.0367	AAATAGGTATAAATGAC
KLF10	JASPAR	NC_000014.9:61694513-61695512	936	944	-	13.3708	1.99e-05	0.0121	GGGGAGGGG
POU3F1	hTFtarget	NC_000014.9:61694513-61695512	146	157	+	12.78	1.99e-05	0.0393	ATATGCTTATTA
KLF15	hTFtarget	NC_000014.9:61694513-61695512	922	933	+	12.7959	1.99e-05	0.0251	CTCCCGCCCCCT
EGR4	hTFtarget	NC_000014.9:61694513-61695512	795	807	-	10.8265	1.99e-05	0.0215	CCAGCCCACGCCG
ZNF331	HOCOMOCO	NC_000014.9:61694513-61695512	750	769	-	8.34848	2e-05	0.0385	GCTGAGGCACAGCTGGGACG
NHLH1	hTFtarget	NC_000014.9:61694513-61695512	752	763	+	12.7927	2e-05	0.0369	TCCCAGCTGTGC
Gata3	CISBP	NC_000014.9:61694513-61695512	198	212	+	11.6972	2e-05	0.0394	AGATTTTAAGATTTC
Prdm5	HOCOMOCO	NC_000014.9:61694513-61695512	687	701	-	12.9242	2e-05	0.0285	AAAGGAGATGGGGGT
Tfcp2l1	HOCOMOCO	NC_000014.9:61694513-61695512	893	911	-	12.7121	2e-05	0.0355	CGCCTGCCCAGGCCGGCGC
NFIX	CISBP	NC_000014.9:61694513-61695512	435	451	+	12.1531	2e-05	0.0355	AAGGGCTTGCTGCCACG
USF1	hTFtarget	NC_000014.9:61694513-61695512	728	741	+	12.5102	2e-05	0.0343	CGAGCACGTGAGCG
ZNF467	HOCOMOCO	NC_000014.9:61694513-61695512	693	714	-	10.9898	2e-05	0.00338	GCGGAGGAAAGAGAAAGGAGAT
ZBTB17	hTFtarget	NC_000014.9:61694513-61695512	933	951	-	12.5045	2.01e-05	0.00905	GGCGCGCGGGGAGGGGAGA
ZNF571	CISBP	NC_000014.9:61694513-61695512	855	869	+	11.4679	2.01e-05	0.0104	CCGCCTCCACCTCAG
Prop1	HOCOMOCO	NC_000014.9:61694513-61695512	267	277	+	12.7164	2.01e-05	0.0397	TAATTGCATTT
ZBTB18	hTFtarget	NC_000014.9:61694513-61695512	752	763	+	12.7755	2.01e-05	0.0369	TCCCAGCTGTGC
E2f6	HOCOMOCO	NC_000014.9:61694513-61695512	938	949	-	12.8878	2.01e-05	0.0166	CGCGCGGGGAGG
Sp3	HOCOMOCO	NC_000014.9:61694513-61695512	629	648	-	12.5046	2.02e-05	0.0034	GAAGGAAGGCGGTGCCCGGC
SP3	hTFtarget	NC_000014.9:61694513-61695512	629	648	-	12.5046	2.02e-05	0.0034	GAAGGAAGGCGGTGCCCGGC
ZBTB26	CISBP	NC_000014.9:61694513-61695512	873	893	-	10.1313	2.02e-05	0.0017	CGCGCTCCCGCAAGCCCGCCT
ZBTB6	hTFtarget	NC_000014.9:61694513-61695512	918	932	+	12.7857	2.02e-05	0.0359	CGCGCTCCCGCCCCC
WT1	hTFtarget	NC_000014.9:61694513-61695512	929	948	-	11.5455	2.02e-05	0.00361	GCGCGGGGAGGGGAGAGGGG
MAX	hTFtarget	NC_000014.9:61694513-61695512	729	738	-	13.4286	2.03e-05	0.0206	TCACGTGCTC
SP2	hTFtarget	NC_000014.9:61694513-61695512	872	880	+	13.0899	2.03e-05	0.00903	GAGGCGGGC
Irf2	HOCOMOCO	NC_000014.9:61694513-61695512	695	714	-	11.2576	2.03e-05	0.0391	GCGGAGGAAAGAGAAAGGAG
IRF2	hTFtarget	NC_000014.9:61694513-61695512	695	714	-	11.2576	2.03e-05	0.0389	GCGGAGGAAAGAGAAAGGAG
Sp1	TRANSFAC	NC_000014.9:61694513-61695512	936	949	-	12.5181	2.04e-05	0.00899	CGCGCGGGGAGGGG
ZNF449	CISBP	NC_000014.9:61694513-61695512	888	902	-	11.3367	2.05e-05	0.0279	AGGCCGGCGCGCGCT
BHLHE40	hTFtarget	NC_000014.9:61694513-61695512	730	739	+	12.1837	2.05e-05	0.0187	AGCACGTGAG
Sp1	HOCOMOCO	NC_000014.9:61694513-61695512	690	713	-	10.6855	2.05e-05	0.00143	CGGAGGAAAGAGAAAGGAGATGGG
WT1	hTFtarget	NC_000014.9:61694513-61695512	700	719	-	11.5152	2.05e-05	0.00361	TAGCGGCGGAGGAAAGAGAA
Bcl6	JASPAR	NC_000014.9:61694513-61695512	841	854	-	12.7581	2.05e-05	0.0403	GTTCCTCGAGATCC
Dlx2	JASPAR	NC_000014.9:61694513-61695512	264	275	-	12.1607	2.06e-05	0.0407	ATGCAATTAAAA
ZNF331	CISBP	NC_000014.9:61694513-61695512	477	488	-	12.3303	2.06e-05	0.0397	CTGCTGGGCTCT
EGR3	hTFtarget	NC_000014.9:61694513-61695512	923	937	+	9.93103	2.07e-05	0.0359	TCCCGCCCCCTCTCC
ZNF460	JASPAR	NC_000014.9:61694513-61695512	613	628	+	9.35955	2.07e-05	0.0328	AGCAGCGCCTCCCAAA
ZNF682	JASPAR	NC_000014.9:61694513-61695512	671	686	-	12.1789	2.07e-05	0.0341	GCGGCTCAGCCCGAGT
USF2	hTFtarget	NC_000014.9:61694513-61695512	729	741	+	12.2857	2.07e-05	0.026	GAGCACGTGAGCG
E2f1	HOCOMOCO	NC_000014.9:61694513-61695512	939	950	-	12.8333	2.07e-05	0.0114	GCGCGCGGGGAG
ZNF419	CISBP	NC_000014.9:61694513-61695512	790	810	-	11.6909	2.07e-05	0.0402	ACCCCAGCCCACGCCGCTCTC
ZNF304	CISBP	NC_000014.9:61694513-61695512	928	951	+	11.578	2.07e-05	0.00409	CCCCCTCTCCCCTCCCCGCGCGCC
NRF1	hTFtarget	NC_000014.9:61694513-61695512	911	921	+	12.5636	2.08e-05	0.0165	GAGCGGGCGCG
NFYB	hTFtarget	NC_000014.9:61694513-61695512	780	791	+	12.7724	2.08e-05	0.0367	CTGATTGGCTGA
ESR1	hTFtarget	NC_000014.9:61694513-61695512	356	372	+	11.1429	2.08e-05	0.0324	TGGGTGACATTGACCCA
Sox10	CISBP	NC_000014.9:61694513-61695512	129	143	-	-0.214286	2.09e-05	0.0412	ACCAATTTCAGGGAA
MAFG	hTFtarget	NC_000014.9:61694513-61695512	982	998	+	12.4636	2.1e-05	0.0234	GACGCTGCCTCAGCTCC
EGR1	hTFtarget	NC_000014.9:61694513-61695512	956	968	+	12.2424	2.1e-05	0.00946	CGCGCCTCCGCCC
CREB3L1	CISBP	NC_000014.9:61694513-61695512	445	456	+	11.7143	2.1e-05	0.0209	TGCCACGAGGCG
Sp1	HOCOMOCO	NC_000014.9:61694513-61695512	917	940	-	10.629	2.11e-05	0.00143	AGGGGAGAGGGGGCGGGAGCGCGC
ESR1	hTFtarget	NC_000014.9:61694513-61695512	356	372	+	8.21429	2.11e-05	0.0183	TGGGTGACATTGACCCA
ZNF180	CISBP	NC_000014.9:61694513-61695512	913	933	+	11.2844	2.11e-05	0.00239	GCGGGCGCGCTCCCGCCCCCT
Klf3	HOCOMOCO	NC_000014.9:61694513-61695512	924	942	-	12.4091	2.13e-05	0.00633	GGAGGGGAGAGGGGGCGGG
PROP1	hTFtarget	NC_000014.9:61694513-61695512	267	277	+	12.9703	2.14e-05	0.0423	TAATTGCATTT
Wt1	JASPAR	NC_000014.9:61694513-61695512	923	936	+	12.4634	2.14e-05	0.0326	TCCCGCCCCCTCTC
Hnf4g	HOCOMOCO	NC_000014.9:61694513-61695512	102	115	+	12.6515	2.15e-05	0.0412	GTTGCCAAAGGCCA
HNF4G	hTFtarget	NC_000014.9:61694513-61695512	102	115	+	12.6515	2.15e-05	0.041	GTTGCCAAAGGCCA
ZNF823	CISBP	NC_000014.9:61694513-61695512	518	532	-	12.7706	2.15e-05	0.0106	TCTTTCTCCTCGGCC
E2F2	hTFtarget	NC_000014.9:61694513-61695512	889	899	-	12.7653	2.15e-05	0.00317	CCGGCGCGCGC
USF2	hTFtarget	NC_000014.9:61694513-61695512	729	741	+	12.2245	2.15e-05	0.0304	GAGCACGTGAGCG
ZNF467	CISBP	NC_000014.9:61694513-61695512	522	542	-	11.4545	2.16e-05	0.00469	GCTCCTGCTCTCTTTCTCCTC
ZNF460	CISBP	NC_000014.9:61694513-61695512	853	864	+	12.4771	2.16e-05	0.0115	ACCCGCCTCCAC
HNF4A	hTFtarget	NC_000014.9:61694513-61695512	105	117	+	12.5745	2.16e-05	0.0424	GCCAAAGGCCATT
SP2	hTFtarget	NC_000014.9:61694513-61695512	935	949	+	12.6552	2.16e-05	0.00777	TCCCCTCCCCGCGCG
Sp3	HOCOMOCO	NC_000014.9:61694513-61695512	960	979	-	12.3945	2.16e-05	0.0034	GGGGCGGGCAAGGGCGGAGG
SP3	hTFtarget	NC_000014.9:61694513-61695512	960	979	-	12.3945	2.16e-05	0.0034	GGGGCGGGCAAGGGCGGAGG
ZNF611	CISBP	NC_000014.9:61694513-61695512	916	933	+	11.8532	2.17e-05	0.00837	GGCGCGCTCCCGCCCCCT
Sox3	JASPAR	NC_000014.9:61694513-61695512	63	72	-	13.2759	2.18e-05	0.0428	CTTTTGTCTT
EGR1	hTFtarget	NC_000014.9:61694513-61695512	924	937	+	11.7347	2.18e-05	0.0383	CCCGCCCCCTCTCC
HOXB6	hTFtarget	NC_000014.9:61694513-61695512	266	273	+	10.7925	2.18e-05	0.0432	TTAATTGC
NANOG	hTFtarget	NC_000014.9:61694513-61695512	266	273	+	8.32039	2.18e-05	0.0418	TTAATTGC
HOXB6	hTFtarget	NC_000014.9:61694513-61695512	266	273	+	10.3465	2.18e-05	0.0432	TTAATTGC
HOXB6	hTFtarget	NC_000014.9:61694513-61695512	266	273	+	10.7525	2.18e-05	0.0432	TTAATTGC
MNX1	hTFtarget	NC_000014.9:61694513-61695512	72	79	+	10.38	2.18e-05	0.0432	GTGATTAT
ZNF770	HOCOMOCO	NC_000014.9:61694513-61695512	973	994	-	11	2.18e-05	0.0105	CTGAGGCAGCGTCAGGGGGCGG
Klf8	HOCOMOCO	NC_000014.9:61694513-61695512	974	982	-	13.2927	2.18e-05	0.0382	CAGGGGGCG
KLF8	hTFtarget	NC_000014.9:61694513-61695512	974	982	-	13.2927	2.18e-05	0.0383	CAGGGGGCG
KLF1	hTFtarget	NC_000014.9:61694513-61695512	936	944	-	13.8989	2.18e-05	0.0196	GGGGAGGGG
SP1	hTFtarget	NC_000014.9:61694513-61695512	955	969	+	12.4184	2.19e-05	0.00615	GCGCGCCTCCGCCCT
MAZ	hTFtarget	NC_000014.9:61694513-61695512	697	718	-	11.9859	2.19e-05	0.00269	AGCGGCGGAGGAAAGAGAAAGG
ZNF519	CISBP	NC_000014.9:61694513-61695512	954	968	+	11.2202	2.19e-05	0.0174	AGCGCGCCTCCGCCC
E2F1	hTFtarget	NC_000014.9:61694513-61695512	882	896	+	12.8776	2.19e-05	0.00282	TGCGGGAGCGCGCGC
NKX2-5	hTFtarget	NC_000014.9:61694513-61695512	931	938	-	10.7121	2.2e-05	0.0424	GGGAGAGG
MLX	CISBP	NC_000014.9:61694513-61695512	731	738	+	12.949	2.2e-05	0.0311	GCACGTGA
Bhlhe40	CISBP	NC_000014.9:61694513-61695512	731	739	+	12.051	2.2e-05	0.0403	GCACGTGAG
Arnt	HOCOMOCO	NC_000014.9:61694513-61695512	731	738	-	12.3714	2.2e-05	0.0399	TCACGTGC
Elf5	HOCOMOCO	NC_000014.9:61694513-61695512	693	709	-	12.3485	2.2e-05	0.0415	GGAAAGAGAAAGGAGAT
Dlx5	JASPAR	NC_000014.9:61694513-61695512	264	275	-	12.4	2.2e-05	0.0435	ATGCAATTAAAA
ZNF281	hTFtarget	NC_000014.9:61694513-61695512	970	984	-	11.3333	2.2e-05	0.00789	GTCAGGGGGCGGGCA
Zfp281	TRANSFAC	NC_000014.9:61694513-61695512	681	695	+	12.3171	2.2e-05	0.0129	AGCCGCACCCCCATC
PAX6	hTFtarget	NC_000014.9:61694513-61695512	945	961	+	12.4545	2.21e-05	0.0278	GCGCGCCCGAGCGCGCC
ZSCAN22	CISBP	NC_000014.9:61694513-61695512	928	945	+	11.2143	2.21e-05	0.0125	CCCCCTCTCCCCTCCCCG
Zic1	HOCOMOCO	NC_000014.9:61694513-61695512	806	814	+	12	2.21e-05	0.0378	GGGGTGGGG
ZIC1	hTFtarget	NC_000014.9:61694513-61695512	806	814	+	12	2.21e-05	0.0378	GGGGTGGGG
ZNF449	CISBP	NC_000014.9:61694513-61695512	888	902	-	11.3673	2.21e-05	0.0182	AGGCCGGCGCGCGCT
Zfx	HOCOMOCO	NC_000014.9:61694513-61695512	893	911	+	12.4394	2.22e-05	0.0143	GCGCCGGCCTGGGCAGGCG
KLF6	hTFtarget	NC_000014.9:61694513-61695512	681	691	+	12.6122	2.23e-05	0.0366	AGCCGCACCCC
POU3F3	hTFtarget	NC_000014.9:61694513-61695512	148	159	-	11.3179	2.23e-05	0.0439	TTTAATAAGCAT
ZNF682	CISBP	NC_000014.9:61694513-61695512	674	684	-	12.0143	2.23e-05	0.0384	GGCTCAGCCCG
ZNF611	CISBP	NC_000014.9:61694513-61695512	944	961	+	11.7982	2.23e-05	0.00837	CGCGCGCCCGAGCGCGCC
SOX8	CISBP	NC_000014.9:61694513-61695512	128	144	-	-0.918367	2.23e-05	0.0439	AACCAATTTCAGGGAAA
CREB3L1	CISBP	NC_000014.9:61694513-61695512	445	456	-	12.2959	2.23e-05	0.0268	CGCCTCGTGGCA
Zic3	HOCOMOCO	NC_000014.9:61694513-61695512	749	763	+	12.5395	2.23e-05	0.039	CCGTCCCAGCTGTGC
ZIC3	hTFtarget	NC_000014.9:61694513-61695512	749	763	+	12.5395	2.23e-05	0.0392	CCGTCCCAGCTGTGC
ZFP14	CISBP	NC_000014.9:61694513-61695512	698	714	+	12.6727	2.24e-05	0.0424	CTTTCTCTTTCCTCCGC
Foxj1	CISBP	NC_000014.9:61694513-61695512	80	91	-	12.7347	2.24e-05	0.0442	ACTAAACAAAAC
SP8	CISBP	NC_000014.9:61694513-61695512	970	981	+	12.7551	2.24e-05	0.0196	TGCCCGCCCCCT
ZNF93	CISBP	NC_000014.9:61694513-61695512	670	708	+	11.5352	2.24e-05	0.0286	GACTCGGGCTGAGCCGCACCCCCATCTCCTTTCTCTTTC
MAX	hTFtarget	NC_000014.9:61694513-61695512	731	740	+	13.398	2.24e-05	0.0206	GCACGTGAGC
CTCF	hTFtarget	NC_000014.9:61694513-61695512	973	987	+	11.8061	2.24e-05	0.0373	CCGCCCCCTGACGCT
ZSCAN22	HOCOMOCO	NC_000014.9:61694513-61695512	785	800	+	11.9545	2.24e-05	0.00985	TGGCTGAGAGCGGCGT
ZNF30	CISBP	NC_000014.9:61694513-61695512	683	697	+	7.3945	2.24e-05	0.0115	CCGCACCCCCATCTC
SREBF1	hTFtarget	NC_000014.9:61694513-61695512	865	874	-	12.4082	2.25e-05	0.041	CTCACCTGAG
ZNF530	JASPAR	NC_000014.9:61694513-61695512	972	989	-	10.7653	2.25e-05	0.0095	GCAGCGTCAGGGGGCGGG
SP2	hTFtarget	NC_000014.9:61694513-61695512	806	814	-	13.3303	2.25e-05	0.0128	CCCCACCCC
ZNF580	CISBP	NC_000014.9:61694513-61695512	928	945	+	11.4848	2.25e-05	0.0207	CCCCCTCTCCCCTCCCCG
Znf281	HOCOMOCO	NC_000014.9:61694513-61695512	936	950	-	6.92424	2.26e-05	0.00999	GCGCGCGGGGAGGGG
RXRA	hTFtarget	NC_000014.9:61694513-61695512	925	944	-	12.3226	2.26e-05	0.0153	GGGGAGGGGAGAGGGGGCGG
IRF2	hTFtarget	NC_000014.9:61694513-61695512	698	709	-	12.25	2.26e-05	0.0447	GGAAAGAGAAAG
CTCF	hTFtarget	NC_000014.9:61694513-61695512	968	987	+	10.8265	2.26e-05	0.0351	CTTGCCCGCCCCCTGACGCT
FLI1	hTFtarget	NC_000014.9:61694513-61695512	928	945	-	12.3939	2.26e-05	0.0179	CGGGGAGGGGAGAGGGGG
SP1	hTFtarget	NC_000014.9:61694513-61695512	682	692	+	12.8571	2.27e-05	0.0341	GCCGCACCCCC
BHLHE41	hTFtarget	NC_000014.9:61694513-61695512	730	739	-	12.0612	2.27e-05	0.0211	CTCACGTGCT
BHLHE41	hTFtarget	NC_000014.9:61694513-61695512	730	739	-	12.1154	2.27e-05	0.0206	CTCACGTGCT
BHLHE40	hTFtarget	NC_000014.9:61694513-61695512	729	738	-	13.2661	2.27e-05	0.0221	TCACGTGCTC
SP1	hTFtarget	NC_000014.9:61694513-61695512	971	980	+	12.5843	2.27e-05	0.00996	GCCCGCCCCC
SOHLH2	CISBP	NC_000014.9:61694513-61695512	730	739	-	12.7551	2.28e-05	0.0299	CTCACGTGCT
SOHLH2	JASPAR	NC_000014.9:61694513-61695512	730	739	-	12.7742	2.28e-05	0.031	CTCACGTGCT
MAX	hTFtarget	NC_000014.9:61694513-61695512	728	738	+	12.9898	2.28e-05	0.0426	CGAGCACGTGA
Blimp-1	TRANSFAC	NC_000014.9:61694513-61695512	695	710	-	10.9908	2.29e-05	0.0441	AGGAAAGAGAAAGGAG
ZNF880	CISBP	NC_000014.9:61694513-61695512	792	818	-	11.2545	2.29e-05	0.00582	AAGTCCCCACCCCAGCCCACGCCGCTC
KLF16	JASPAR	NC_000014.9:61694513-61695512	922	932	+	12.5862	2.29e-05	0.0222	CTCCCGCCCCC
EGR3	hTFtarget	NC_000014.9:61694513-61695512	974	982	+	13.4694	2.29e-05	0.0137	CGCCCCCTG
PATZ1	hTFtarget	NC_000014.9:61694513-61695512	807	814	-	14.051	2.29e-05	0.0213	CCCCACCC
PAX6	hTFtarget	NC_000014.9:61694513-61695512	975	982	-	4.88235	2.29e-05	0.0368	CAGGGGGC
ZNF432	CISBP	NC_000014.9:61694513-61695512	408	437	-	9.45545	2.29e-05	0.00569	CTTCCTTTGGTCTCGTTGCTCAGATGTGTT
ZNF823	CISBP	NC_000014.9:61694513-61695512	929	943	+	12.6697	2.29e-05	0.0106	CCCCTCTCCCCTCCC
ZNF341	CISBP	NC_000014.9:61694513-61695512	965	985	+	12.3776	2.3e-05	0.00363	GCCCTTGCCCGCCCCCTGACG
E2F6	hTFtarget	NC_000014.9:61694513-61695512	920	929	-	12.2364	2.3e-05	0.0386	GGCGGGAGCG
KLF16	CISBP	NC_000014.9:61694513-61695512	922	932	+	12.5612	2.31e-05	0.0222	CTCCCGCCCCC
ZIM2	CISBP	NC_000014.9:61694513-61695512	511	540	-	-1.55102	2.31e-05	0.0191	TCCTGCTCTCTTTCTCCTCGGCCTCAGTGC
BHLHE40	hTFtarget	NC_000014.9:61694513-61695512	730	739	-	12.7653	2.31e-05	0.0206	CTCACGTGCT
SP1	hTFtarget	NC_000014.9:61694513-61695512	925	939	+	12.3265	2.32e-05	0.00615	CCGCCCCCTCTCCCC
RXRG	hTFtarget	NC_000014.9:61694513-61695512	927	941	-	12.5657	2.32e-05	0.043	GAGGGGAGAGGGGGC
ZNF444	CISBP	NC_000014.9:61694513-61695512	926	941	+	4.89796	2.33e-05	0.015	CGCCCCCTCTCCCCTC
KLF14	JASPAR	NC_000014.9:61694513-61695512	921	934	+	11.431	2.33e-05	0.0394	GCTCCCGCCCCCTC
ETS1	hTFtarget	NC_000014.9:61694513-61695512	430	447	+	8.97959	2.33e-05	0.0409	AAAGGAAGGGCTTGCTGC
Myog	HOCOMOCO	NC_000014.9:61694513-61695512	752	764	+	13.1061	2.34e-05	0.042	TCCCAGCTGTGCC
MYOG	hTFtarget	NC_000014.9:61694513-61695512	752	764	+	13.1061	2.34e-05	0.0419	TCCCAGCTGTGCC
ZNF121	CISBP	NC_000014.9:61694513-61695512	900	923	+	11.5229	2.34e-05	0.023	CCTGGGCAGGCGAGCGGGCGCGCT
Egr3	CISBP	NC_000014.9:61694513-61695512	925	934	+	11.6364	2.34e-05	0.0217	CCGCCCCCTC
CREB3L1	CISBP	NC_000014.9:61694513-61695512	445	456	-	11.5102	2.35e-05	0.0209	CGCCTCGTGGCA
HNF4G	hTFtarget	NC_000014.9:61694513-61695512	105	117	+	12.5106	2.35e-05	0.0461	GCCAAAGGCCATT
WT1	hTFtarget	NC_000014.9:61694513-61695512	517	536	+	11.2424	2.36e-05	0.00374	AGGCCGAGGAGAAAGAGAGC
Klf15	HOCOMOCO	NC_000014.9:61694513-61695512	748	766	-	11.3182	2.36e-05	0.0069	GAGGCACAGCTGGGACGGG
KLF15	hTFtarget	NC_000014.9:61694513-61695512	748	766	-	11.3182	2.36e-05	0.00693	GAGGCACAGCTGGGACGGG
KLF15	hTFtarget	NC_000014.9:61694513-61695512	806	820	-	12.2347	2.36e-05	0.00684	GCAAGTCCCCACCCC
TCFL5	JASPAR	NC_000014.9:61694513-61695512	729	738	-	12.9556	2.36e-05	0.0151	TCACGTGCTC
TCFL5	CISBP	NC_000014.9:61694513-61695512	729	738	-	12.9184	2.36e-05	0.0141	TCACGTGCTC
KLF5	hTFtarget	NC_000014.9:61694513-61695512	801	814	+	12.4697	2.36e-05	0.019	GGGCTGGGGTGGGG
ZNF180	CISBP	NC_000014.9:61694513-61695512	951	971	+	11.0459	2.38e-05	0.00239	CCGAGCGCGCCTCCGCCCTTG
ZNF596	CISBP	NC_000014.9:61694513-61695512	882	896	-	11.8807	2.38e-05	0.0149	GCGCGCGCTCCCGCA
EGR1	hTFtarget	NC_000014.9:61694513-61695512	853	867	+	10.9796	2.38e-05	0.00828	ACCCGCCTCCACCTC
E2F2	hTFtarget	NC_000014.9:61694513-61695512	921	931	-	12.6531	2.38e-05	0.00319	GGGGCGGGAGC
ZNF484	CISBP	NC_000014.9:61694513-61695512	922	942	+	12.3119	2.39e-05	0.0149	CTCCCGCCCCCTCTCCCCTCC
Ctcfl	HOCOMOCO	NC_000014.9:61694513-61695512	970	987	-	10.303	2.4e-05	0.0396	AGCGTCAGGGGGCGGGCA
MAFG	hTFtarget	NC_000014.9:61694513-61695512	982	998	-	12.2727	2.4e-05	0.0234	GGAGCTGAGGCAGCGTC
EGR3	hTFtarget	NC_000014.9:61694513-61695512	923	937	+	10.0102	2.41e-05	0.0418	TCCCGCCCCCTCTCC
KLF14	CISBP	NC_000014.9:61694513-61695512	921	934	+	11.4796	2.41e-05	0.0426	GCTCCCGCCCCCTC
HOXD9	hTFtarget	NC_000014.9:61694513-61695512	264	273	+	12.9901	2.41e-05	0.0478	TTTTAATTGC
EGR4	hTFtarget	NC_000014.9:61694513-61695512	924	936	+	10.3673	2.41e-05	0.0215	CCCGCCCCCTCTC
Tcf7	HOCOMOCO	NC_000014.9:61694513-61695512	423	438	+	12.0196	2.42e-05	0.0439	CGAGACCAAAGGAAGG
Zfp281	TRANSFAC	NC_000014.9:61694513-61695512	923	933	-	11.3485	2.42e-05	0.0111	AGGGGGCGGGA
Sp1	HOCOMOCO	NC_000014.9:61694513-61695512	938	961	-	10.3468	2.42e-05	0.00157	GGCGCGCTCGGGCGCGCGGGGAGG
SP1	hTFtarget	NC_000014.9:61694513-61695512	917	931	+	12.2551	2.43e-05	0.00615	GCGCGCTCCCGCCCC
MLX	CISBP	NC_000014.9:61694513-61695512	729	739	-	13.4184	2.43e-05	0.0451	CTCACGTGCTC
MAFK	hTFtarget	NC_000014.9:61694513-61695512	980	1000	+	12.2581	2.44e-05	0.0239	CTGACGCTGCCTCAGCTCCTC
VEZF1	hTFtarget	NC_000014.9:61694513-61695512	922	943	-	12.0278	2.44e-05	0.00367	GGGAGGGGAGAGGGGGCGGGAG
E2F2	hTFtarget	NC_000014.9:61694513-61695512	887	897	+	11.8265	2.44e-05	0.00672	GAGCGCGCGCC
REL	hTFtarget	NC_000014.9:61694513-61695512	392	401	-	12.697	2.45e-05	0.0485	GGGTCTTTCC
ZNF383	CISBP	NC_000014.9:61694513-61695512	689	715	+	8.50459	2.45e-05	0.00729	CCCCATCTCCTTTCTCTTTCCTCCGCC
ZNF180	CISBP	NC_000014.9:61694513-61695512	931	951	+	10.9817	2.45e-05	0.00239	CCTCTCCCCTCCCCGCGCGCC
KLF1	hTFtarget	NC_000014.9:61694513-61695512	917	931	+	12.5612	2.45e-05	0.0143	GCGCGCTCCCGCCCC
Klf4	JASPAR	NC_000014.9:61694513-61695512	697	706	-	11.1889	2.46e-05	0.0229	AAGAGAAAGG
Zfp281	TRANSFAC	NC_000014.9:61694513-61695512	804	814	+	11.2121	2.46e-05	0.0111	CTGGGGTGGGG
SCRT2	CISBP	NC_000014.9:61694513-61695512	242	252	+	9.71429	2.46e-05	0.0481	AGCAACAGGAG
KLF16	CISBP	NC_000014.9:61694513-61695512	682	692	+	12.4388	2.47e-05	0.0222	GCCGCACCCCC
KLF3	hTFtarget	NC_000014.9:61694513-61695512	681	691	+	11.9574	2.47e-05	0.0427	AGCCGCACCCC
POU3F2	hTFtarget	NC_000014.9:61694513-61695512	146	157	+	12.5556	2.47e-05	0.0489	ATATGCTTATTA
Sp4	TRANSFAC	NC_000014.9:61694513-61695512	851	867	+	12.1711	2.47e-05	0.0148	GAACCCGCCTCCACCTC
Myc	HOCOMOCO	NC_000014.9:61694513-61695512	941	952	+	12.4545	2.47e-05	0.0451	CCCCGCGCGCCC
EGR3	hTFtarget	NC_000014.9:61694513-61695512	924	936	+	10.3776	2.48e-05	0.0377	CCCGCCCCCTCTC
ZNF383	CISBP	NC_000014.9:61694513-61695512	522	548	-	8.47706	2.48e-05	0.00729	TGTAATGCTCCTGCTCTCTTTCTCCTC
PAX5	hTFtarget	NC_000014.9:61694513-61695512	947	961	+	12.37	2.48e-05	0.0405	GCGCCCGAGCGCGCC
EGR1	hTFtarget	NC_000014.9:61694513-61695512	960	976	-	12.3455	2.48e-05	0.0113	GCGGGCAAGGGCGGAGG
ZNF770	HOCOMOCO	NC_000014.9:61694513-61695512	960	981	-	10.7424	2.48e-05	0.0105	AGGGGGCGGGCAAGGGCGGAGG
CTCF	hTFtarget	NC_000014.9:61694513-61695512	973	987	+	11.5	2.48e-05	0.0427	CCGCCCCCTGACGCT
Ptf1a	CISBP	NC_000014.9:61694513-61695512	754	763	-	12.6239	2.49e-05	0.0433	GCACAGCTGG
PAX6	hTFtarget	NC_000014.9:61694513-61695512	899	908	-	12.4796	2.49e-05	0.02	CTGCCCAGGC
KLF16	JASPAR	NC_000014.9:61694513-61695512	682	692	+	12.4138	2.49e-05	0.0222	GCCGCACCCCC
HNF4A	hTFtarget	NC_000014.9:61694513-61695512	102	115	+	12.1818	2.49e-05	0.0484	GTTGCCAAAGGCCA
ZNF792	CISBP	NC_000014.9:61694513-61695512	924	953	-	-14.551	2.49e-05	0.00986	CGGGCGCGCGGGGAGGGGAGAGGGGGCGGG
MAFG	hTFtarget	NC_000014.9:61694513-61695512	980	1000	-	11.6837	2.49e-05	0.0488	GAGGAGCTGAGGCAGCGTCAG
KLF3	hTFtarget	NC_000014.9:61694513-61695512	681	691	+	11.9082	2.49e-05	0.0452	AGCCGCACCCC
POU3F2	hTFtarget	NC_000014.9:61694513-61695512	146	157	+	12.5323	2.5e-05	0.0494	ATATGCTTATTA
E2F1	hTFtarget	NC_000014.9:61694513-61695512	816	826	-	13.4098	2.51e-05	0.0204	CAGGCGGCAAG
Phox2b	JASPAR	NC_000014.9:61694513-61695512	267	277	-	12.5319	2.51e-05	0.0496	AAATGCAATTA
Nhlh1	HOCOMOCO	NC_000014.9:61694513-61695512	748	767	+	9.56098	2.51e-05	0.0211	CCCGTCCCAGCTGTGCCTCA
STAT4	hTFtarget	NC_000014.9:61694513-61695512	128	138	+	12.5455	2.51e-05	0.0301	TTTCCCTGAAA
KLF7	JASPAR	NC_000014.9:61694513-61695512	961	969	-	13.3034	2.52e-05	0.022	AGGGCGGAG
YY1	hTFtarget	NC_000014.9:61694513-61695512	108	121	+	11.5408	2.52e-05	0.0497	AAAGGCCATTTTTT
PKNOX1	hTFtarget	NC_000014.9:61694513-61695512	31	45	+	12.3191	2.52e-05	0.0483	GAAGACTGACAGGCT
ESR1	hTFtarget	NC_000014.9:61694513-61695512	356	372	-	5.58163	2.53e-05	0.023	TGGGTCAATGTCACCCA
NR2C2	hTFtarget	NC_000014.9:61694513-61695512	974	988	-	11.5429	2.53e-05	0.0237	CAGCGTCAGGGGGCG
MAFG	hTFtarget	NC_000014.9:61694513-61695512	980	1000	+	11.6972	2.53e-05	0.0496	CTGACGCTGCCTCAGCTCCTC
VEZF1	hTFtarget	NC_000014.9:61694513-61695512	977	998	-	11.9722	2.53e-05	0.00367	GGAGCTGAGGCAGCGTCAGGGG
MAX	hTFtarget	NC_000014.9:61694513-61695512	730	740	+	12.8673	2.53e-05	0.0492	AGCACGTGAGC
Sp2	HOCOMOCO	NC_000014.9:61694513-61695512	788	809	+	11.5528	2.54e-05	0.00261	CTGAGAGCGGCGTGGGCTGGGG
SP2	hTFtarget	NC_000014.9:61694513-61695512	788	809	+	11.5528	2.54e-05	0.00261	CTGAGAGCGGCGTGGGCTGGGG
ZNF543	CISBP	NC_000014.9:61694513-61695512	895	906	-	12.945	2.54e-05	0.0135	GCCCAGGCCGGC
ZNF597	CISBP	NC_000014.9:61694513-61695512	108	121	+	10.5918	2.54e-05	0.0502	AAAGGCCATTTTTT
TCF21	hTFtarget	NC_000014.9:61694513-61695512	752	763	-	12.6327	2.56e-05	0.0463	GCACAGCTGGGA
ZNF180	CISBP	NC_000014.9:61694513-61695512	801	821	-	10.8991	2.56e-05	0.00239	GGCAAGTCCCCACCCCAGCCC
ZNF467	HOCOMOCO	NC_000014.9:61694513-61695512	689	710	-	10.4898	2.56e-05	0.00392	AGGAAAGAGAAAGGAGATGGGG
TFAP4	hTFtarget	NC_000014.9:61694513-61695512	764	773	+	13.2245	2.56e-05	0.0244	CTCAGCTGAC
RELA	hTFtarget	NC_000014.9:61694513-61695512	391	401	-	12.3061	2.56e-05	0.049	GGGTCTTTCCT
CREB3L1	CISBP	NC_000014.9:61694513-61695512	445	456	-	10.4388	2.57e-05	0.0202	CGCCTCGTGGCA
HOXC9	hTFtarget	NC_000014.9:61694513-61695512	264	273	+	13.2525	2.58e-05	0.0511	TTTTAATTGC
POU1F1	hTFtarget	NC_000014.9:61694513-61695512	145	160	-	9.54545	2.59e-05	0.0508	CTTTAATAAGCATATA
ZNF484	CISBP	NC_000014.9:61694513-61695512	927	947	+	12.1835	2.59e-05	0.0149	GCCCCCTCTCCCCTCCCCGCG
ZNF263	hTFtarget	NC_000014.9:61694513-61695512	692	712	-	11.4694	2.59e-05	0.00984	GGAGGAAAGAGAAAGGAGATG
ZNF682	CISBP	NC_000014.9:61694513-61695512	436	456	-	11.9796	2.59e-05	0.0254	CGCCTCGTGGCAGCAAGCCCT
ZNF12	CISBP	NC_000014.9:61694513-61695512	441	458	-	12.5321	2.59e-05	0.0406	TTCGCCTCGTGGCAGCAA
ESR1	hTFtarget	NC_000014.9:61694513-61695512	358	372	-	12.0364	2.59e-05	0.0249	TGGGTCAATGTCACC
Sp1	HOCOMOCO	NC_000014.9:61694513-61695512	955	978	-	10.2016	2.6e-05	0.00157	GGGCGGGCAAGGGCGGAGGCGCGC
Egr2	HOCOMOCO	NC_000014.9:61694513-61695512	970	983	-	12.3788	2.6e-05	0.0115	TCAGGGGGCGGGCA
ZNF701	JASPAR	NC_000014.9:61694513-61695512	814	834	-	11.1376	2.62e-05	0.0234	GAGCGACGCAGGCGGCAAGTC
Egr1	HOCOMOCO	NC_000014.9:61694513-61695512	853	866	-	11.5303	2.62e-05	0.00936	AGGTGGAGGCGGGT
CREB3L1	CISBP	NC_000014.9:61694513-61695512	445	456	+	11.8061	2.62e-05	0.0262	TGCCACGAGGCG
RXRA	hTFtarget	NC_000014.9:61694513-61695512	923	942	-	12.1371	2.62e-05	0.0153	GGAGGGGAGAGGGGGCGGGA
PHOX2B	hTFtarget	NC_000014.9:61694513-61695512	267	277	+	12.495	2.62e-05	0.0518	TAATTGCATTT
KLF14	CISBP	NC_000014.9:61694513-61695512	921	933	+	12.4796	2.63e-05	0.0234	GCTCCCGCCCCCT
Klf7	TRANSFAC	NC_000014.9:61694513-61695512	922	931	-	3.59016	2.63e-05	0.0213	GGGGCGGGAG
TFAP4	hTFtarget	NC_000014.9:61694513-61695512	764	773	-	13.102	2.63e-05	0.0244	GTCAGCTGAG
POU1F1	hTFtarget	NC_000014.9:61694513-61695512	145	158	+	12.1897	2.63e-05	0.052	TATATGCTTATTAA
Sp1	HOCOMOCO	NC_000014.9:61694513-61695512	912	935	-	10.1774	2.63e-05	0.00157	AGAGGGGGCGGGAGCGCGCCCGCT
CREB3L1	CISBP	NC_000014.9:61694513-61695512	445	456	-	10.8469	2.63e-05	0.0184	CGCCTCGTGGCA
Bhlhe40	CISBP	NC_000014.9:61694513-61695512	730	739	+	13.5	2.64e-05	0.0252	AGCACGTGAG
ZNF444	CISBP	NC_000014.9:61694513-61695512	931	946	+	4.5	2.64e-05	0.015	CCTCTCCCCTCCCCGC
ZNF432	CISBP	NC_000014.9:61694513-61695512	948	977	+	9.08911	2.65e-05	0.00569	CGCCCGAGCGCGCCTCCGCCCTTGCCCGCC
ZNF281	hTFtarget	NC_000014.9:61694513-61695512	927	938	-	9.82022	2.65e-05	0.0117	GGGAGAGGGGGC
Stat4	HOCOMOCO	NC_000014.9:61694513-61695512	128	137	+	11.9545	2.65e-05	0.0512	TTTCCCTGAA
Nfkb2	HOCOMOCO	NC_000014.9:61694513-61695512	391	401	+	12.5606	2.65e-05	0.0501	AGGAAAGACCC
NFKB2	hTFtarget	NC_000014.9:61694513-61695512	391	401	+	12.5606	2.65e-05	0.0501	AGGAAAGACCC
Srebf1	HOCOMOCO	NC_000014.9:61694513-61695512	764	774	-	12.0275	2.65e-05	0.0463	GGTCAGCTGAG
MAZ	hTFtarget	NC_000014.9:61694513-61695512	922	930	+	12.7449	2.66e-05	0.0215	CTCCCGCCC
ZNF267	CISBP	NC_000014.9:61694513-61695512	789	809	-	11.7431	2.66e-05	0.00809	CCCCAGCCCACGCCGCTCTCA
Nfatc4	HOCOMOCO	NC_000014.9:61694513-61695512	565	574	+	12.2041	2.66e-05	0.0525	AGGAAAATAT
NFATC4	hTFtarget	NC_000014.9:61694513-61695512	565	574	+	12.2041	2.66e-05	0.0525	AGGAAAATAT
ARNTL	hTFtarget	NC_000014.9:61694513-61695512	730	740	+	12.6667	2.67e-05	0.0503	AGCACGTGAGC
VDR	hTFtarget	NC_000014.9:61694513-61695512	923	942	-	12	2.67e-05	0.0498	GGAGGGGAGAGGGGGCGGGA
ZNF322	CISBP	NC_000014.9:61694513-61695512	668	688	+	11.7642	2.67e-05	0.0355	CAGACTCGGGCTGAGCCGCAC
MLX	CISBP	NC_000014.9:61694513-61695512	731	738	-	12.398	2.67e-05	0.0504	TCACGTGC
Scrt2	TRANSFAC	NC_000014.9:61694513-61695512	593	601	+	12.5082	2.67e-05	0.0474	GGCAACCGA
ZNF263	hTFtarget	NC_000014.9:61694513-61695512	919	939	+	11.3265	2.68e-05	0.0194	GCGCTCCCGCCCCCTCTCCCC
Egr2	HOCOMOCO	NC_000014.9:61694513-61695512	802	815	+	12.3333	2.68e-05	0.0115	GGCTGGGGTGGGGA
POU1F1	hTFtarget	NC_000014.9:61694513-61695512	145	158	+	12.1414	2.69e-05	0.053	TATATGCTTATTAA
Dmrtb1	HOCOMOCO	NC_000014.9:61694513-61695512	214	229	+	12.2273	2.69e-05	0.0529	CTGCAACTTTATTTCC
ZNF341	HOCOMOCO	NC_000014.9:61694513-61695512	518	539	+	11.9187	2.69e-05	0.00293	GGCCGAGGAGAAAGAGAGCAGG
BHLHE22	JASPAR	NC_000014.9:61694513-61695512	753	762	+	13.3061	2.69e-05	0.0221	CCCAGCTGTG
BHLHE22	JASPAR	NC_000014.9:61694513-61695512	753	762	-	13.3061	2.69e-05	0.0221	CACAGCTGGG
Egr2	CISBP	NC_000014.9:61694513-61695512	796	805	-	12.5306	2.7e-05	0.0479	AGCCCACGCC
ZNF610	JASPAR	NC_000014.9:61694513-61695512	788	801	-	11.7143	2.7e-05	0.0209	CACGCCGCTCTCAG
ZNF571	CISBP	NC_000014.9:61694513-61695512	919	933	+	10.8257	2.7e-05	0.0104	GCGCTCCCGCCCCCT
Usf1	CISBP	NC_000014.9:61694513-61695512	729	739	+	12.8776	2.71e-05	0.0535	GAGCACGTGAG
ZNF432	CISBP	NC_000014.9:61694513-61695512	918	947	+	9.0297	2.71e-05	0.00569	CGCGCTCCCGCCCCCTCTCCCCTCCCCGCG
WT1	hTFtarget	NC_000014.9:61694513-61695512	961	980	-	10.9697	2.71e-05	0.0039	GGGGGCGGGCAAGGGCGGAG
Rela	CISBP	NC_000014.9:61694513-61695512	922	951	+	11.699	2.71e-05	0.0143	CTCCCGCCCCCTCTCCCCTCCCCGCGCGCC
SOX10	hTFtarget	NC_000014.9:61694513-61695512	361	377	+	4.35714	2.71e-05	0.0278	GACATTGACCCATGGTT
ESRRA	hTFtarget	NC_000014.9:61694513-61695512	355	373	+	11.9796	2.73e-05	0.039	GTGGGTGACATTGACCCAT
ZNF341	HOCOMOCO	NC_000014.9:61694513-61695512	685	706	-	11.8943	2.73e-05	0.00293	AAGAGAAAGGAGATGGGGGTGC
Sp1	HOCOMOCO	NC_000014.9:61694513-61695512	972	995	-	10.1048	2.73e-05	0.00157	GCTGAGGCAGCGTCAGGGGGCGGG
ZBTB26	CISBP	NC_000014.9:61694513-61695512	887	907	-	9.42424	2.73e-05	0.00219	TGCCCAGGCCGGCGCGCGCTC
BACH1	hTFtarget	NC_000014.9:61694513-61695512	758	770	-	12.2347	2.74e-05	0.0224	AGCTGAGGCACAG
PHOX2B	hTFtarget	NC_000014.9:61694513-61695512	267	277	+	12.3762	2.74e-05	0.0542	TAATTGCATTT
NFIX	CISBP	NC_000014.9:61694513-61695512	435	451	+	11.2041	2.75e-05	0.0483	AAGGGCTTGCTGCCACG
MYF5	JASPAR	NC_000014.9:61694513-61695512	752	763	+	13.0092	2.75e-05	0.0248	TCCCAGCTGTGC
MYF5	JASPAR	NC_000014.9:61694513-61695512	752	763	-	13.0092	2.75e-05	0.0248	GCACAGCTGGGA
Pou2f2	CISBP	NC_000014.9:61694513-61695512	173	182	-	12.1651	2.75e-05	0.0272	ATTTGCAAAT
Pou2f2	CISBP	NC_000014.9:61694513-61695512	173	182	+	12.1651	2.75e-05	0.0272	ATTTGCAAAT
ZBTB14	hTFtarget	NC_000014.9:61694513-61695512	628	639	+	12.2545	2.75e-05	0.039	AGCCGGGCACCG
BHLHE40	hTFtarget	NC_000014.9:61694513-61695512	730	739	+	13.25	2.76e-05	0.0265	AGCACGTGAG
SP1	hTFtarget	NC_000014.9:61694513-61695512	932	953	-	7.45455	2.76e-05	0.00429	CGGGCGCGCGGGGAGGGGAGAG
VEZF1	hTFtarget	NC_000014.9:61694513-61695512	971	992	-	11.8333	2.77e-05	0.0037	GAGGCAGCGTCAGGGGGCGGGC
ZNF619	CISBP	NC_000014.9:61694513-61695512	937	959	+	5.64286	2.78e-05	0.046	CCCTCCCCGCGCGCCCGAGCGCG
THAP1	hTFtarget	NC_000014.9:61694513-61695512	885	906	+	11.8028	2.78e-05	0.00985	GGGAGCGCGCGCCGGCCTGGGC
ZNF740	CISBP	NC_000014.9:61694513-61695512	683	695	+	10.5102	2.78e-05	0.0474	CCGCACCCCCATC
TCF7L1	CISBP	NC_000014.9:61694513-61695512	446	460	+	10.3265	2.78e-05	0.0503	GCCACGAGGCGAAGT
E2F4	hTFtarget	NC_000014.9:61694513-61695512	810	824	-	12.4592	2.79e-05	0.0234	GGCGGCAAGTCCCCA
E2F3	hTFtarget	NC_000014.9:61694513-61695512	921	931	-	12.2091	2.79e-05	0.0412	GGGGCGGGAGC
ZNF675	JASPAR	NC_000014.9:61694513-61695512	113	133	-	11.0889	2.79e-05	0.0542	GGGAAAGAGTAGAAAAAATGG
ZNF554	HOCOMOCO	NC_000014.9:61694513-61695512	970	989	-	12.0758	2.79e-05	0.0486	GCAGCGTCAGGGGGCGGGCA
MYC	hTFtarget	NC_000014.9:61694513-61695512	729	740	-	12.4634	2.79e-05	0.0472	GCTCACGTGCTC
ALX1	hTFtarget	NC_000014.9:61694513-61695512	266	278	+	12.0442	2.8e-05	0.0552	TTAATTGCATTTA
ZNF529	CISBP	NC_000014.9:61694513-61695512	926	952	+	6.66667	2.8e-05	0.00538	CGCCCCCTCTCCCCTCCCCGCGCGCCC
ZNF100	CISBP	NC_000014.9:61694513-61695512	855	869	+	11.1327	2.8e-05	0.0156	CCGCCTCCACCTCAG
Sp2	HOCOMOCO	NC_000014.9:61694513-61695512	628	649	-	11.374	2.8e-05	0.00261	CGAAGGAAGGCGGTGCCCGGCT
SP2	hTFtarget	NC_000014.9:61694513-61695512	628	649	-	11.374	2.8e-05	0.00261	CGAAGGAAGGCGGTGCCCGGCT
THAP1	hTFtarget	NC_000014.9:61694513-61695512	774	795	+	11.7887	2.8e-05	0.00985	CGCCTCCTGATTGGCTGAGAGC
ZNF467	CISBP	NC_000014.9:61694513-61695512	690	710	+	10.9596	2.8e-05	0.00542	CCCATCTCCTTTCTCTTTCCT
USF2	hTFtarget	NC_000014.9:61694513-61695512	728	740	-	11.6122	2.81e-05	0.026	GCTCACGTGCTCG
Mafk	CISBP	NC_000014.9:61694513-61695512	984	995	+	12.1504	2.81e-05	0.0384	CGCTGCCTCAGC
EGR2	hTFtarget	NC_000014.9:61694513-61695512	958	966	+	13.5204	2.81e-05	0.0249	CGCCTCCGC
Neurog2	HOCOMOCO	NC_000014.9:61694513-61695512	753	764	-	12.7143	2.81e-05	0.0532	GGCACAGCTGGG
Mlx	CISBP	NC_000014.9:61694513-61695512	731	740	+	10.9388	2.82e-05	0.0398	GCACGTGAGC
ZNF30	CISBP	NC_000014.9:61694513-61695512	925	939	+	6.78899	2.82e-05	0.0115	CCGCCCCCTCTCCCC
Zfx	HOCOMOCO	NC_000014.9:61694513-61695512	508	526	-	12	2.82e-05	0.0143	TCCTCGGCCTCAGTGCTGG
ZNF180	CISBP	NC_000014.9:61694513-61695512	917	937	+	10.6972	2.82e-05	0.00245	GCGCGCTCCCGCCCCCTCTCC
SOX10	hTFtarget	NC_000014.9:61694513-61695512	361	377	-	4.22449	2.83e-05	0.0278	AACCATGGGTCAATGTC
HLF	hTFtarget	NC_000014.9:61694513-61695512	374	385	+	12.2574	2.83e-05	0.0559	GGTTAGGTAATC
Nr1d2	HOCOMOCO	NC_000014.9:61694513-61695512	982	1000	-	12.1261	2.83e-05	0.0518	GAGGAGCTGAGGCAGCGTC
ZNF432	CISBP	NC_000014.9:61694513-61695512	960	989	+	8.91089	2.84e-05	0.00569	CCTCCGCCCTTGCCCGCCCCCTGACGCTGC
ZNF23	CISBP	NC_000014.9:61694513-61695512	962	980	+	8.42857	2.84e-05	0.0157	TCCGCCCTTGCCCGCCCCC
BCL6	hTFtarget	NC_000014.9:61694513-61695512	840	855	-	11.8182	2.85e-05	0.0561	GGTTCCTCGAGATCCA
ZNF816	CISBP	NC_000014.9:61694513-61695512	925	945	+	10.6422	2.85e-05	0.022	CCGCCCCCTCTCCCCTCCCCG
HOXD9	hTFtarget	NC_000014.9:61694513-61695512	264	273	-	13.02	2.85e-05	0.0565	GCAATTAAAA
HOXD9	hTFtarget	NC_000014.9:61694513-61695512	264	273	+	13	2.85e-05	0.0565	TTTTAATTGC
CDX2	hTFtarget	NC_000014.9:61694513-61695512	265	276	+	12.026	2.85e-05	0.0565	TTTAATTGCATT
KLF15	hTFtarget	NC_000014.9:61694513-61695512	970	981	+	12.2245	2.87e-05	0.0251	TGCCCGCCCCCT
HES1	hTFtarget	NC_000014.9:61694513-61695512	942	951	+	12.6735	2.87e-05	0.0536	CCCGCGCGCC
HES1	hTFtarget	NC_000014.9:61694513-61695512	942	951	-	12.7234	2.87e-05	0.0567	GGCGCGCGGG
Sp1	TRANSFAC	NC_000014.9:61694513-61695512	931	944	-	12.0361	2.88e-05	0.0101	GGGGAGGGGAGAGG
CREB3L1	CISBP	NC_000014.9:61694513-61695512	334	345	+	10.6224	2.88e-05	0.0184	TGCTCCGTGGCA
ZNF596	CISBP	NC_000014.9:61694513-61695512	511	525	-	11.4404	2.88e-05	0.0149	CCTCGGCCTCAGTGC
ZNF454	CISBP	NC_000014.9:61694513-61695512	874	902	-	7.13265	2.88e-05	0.0461	AGGCCGGCGCGCGCTCCCGCAAGCCCGCC
TFAP4	hTFtarget	NC_000014.9:61694513-61695512	764	773	-	12.5918	2.89e-05	0.0299	GTCAGCTGAG
BHLHE40	hTFtarget	NC_000014.9:61694513-61695512	730	739	+	13.2041	2.89e-05	0.0271	AGCACGTGAG
Sp2	HOCOMOCO	NC_000014.9:61694513-61695512	908	929	+	11.3171	2.89e-05	0.00261	GGCGAGCGGGCGCGCTCCCGCC
SP2	hTFtarget	NC_000014.9:61694513-61695512	908	929	+	11.3171	2.89e-05	0.00261	GGCGAGCGGGCGCGCTCCCGCC
CTCFL	hTFtarget	NC_000014.9:61694513-61695512	924	937	-	11.5366	2.89e-05	0.0227	GGAGAGGGGGCGGG
Egr1	CISBP	NC_000014.9:61694513-61695512	971	983	+	12.3761	2.89e-05	0.0187	GCCCGCCCCCTGA
PATZ1	hTFtarget	NC_000014.9:61694513-61695512	919	940	-	11.7083	2.89e-05	0.004	AGGGGAGAGGGGGCGGGAGCGC
NFATC1	hTFtarget	NC_000014.9:61694513-61695512	697	711	-	12.0273	2.9e-05	0.0402	GAGGAAAGAGAAAGG
GCM1	hTFtarget	NC_000014.9:61694513-61695512	686	694	-	11.7172	2.9e-05	0.0528	ATGGGGGTG
KLF10	CISBP	NC_000014.9:61694513-61695512	960	974	+	12.0102	2.9e-05	0.00984	CCTCCGCCCTTGCCC
IRF3	hTFtarget	NC_000014.9:61694513-61695512	124	145	+	5.04082	2.9e-05	0.0566	ACTCTTTCCCTGAAATTGGTTT
GTF3A	CISBP	NC_000014.9:61694513-61695512	934	942	+	12.4771	2.91e-05	0.0538	CTCCCCTCC
Znf281	HOCOMOCO	NC_000014.9:61694513-61695512	683	697	-	6.01515	2.91e-05	0.0103	GAGATGGGGGTGCGG
TCF7	hTFtarget	NC_000014.9:61694513-61695512	421	436	+	12.1239	2.91e-05	0.0568	AACGAGACCAAAGGAA
Zfx	HOCOMOCO	NC_000014.9:61694513-61695512	888	906	-	11.9394	2.91e-05	0.0143	GCCCAGGCCGGCGCGCGCT
Usf2	HOCOMOCO	NC_000014.9:61694513-61695512	728	746	+	11.3485	2.91e-05	0.0388	CGAGCACGTGAGCGTCGCA
USF2	hTFtarget	NC_000014.9:61694513-61695512	728	746	+	11.3485	2.91e-05	0.0388	CGAGCACGTGAGCGTCGCA
Zbtb17	HOCOMOCO	NC_000014.9:61694513-61695512	934	952	-	11.0816	2.91e-05	0.00452	GGGCGCGCGGGGAGGGGAG
ZNF154	CISBP	NC_000014.9:61694513-61695512	304	318	-	10.7064	2.92e-05	0.0575	TGTCTACTAAGTTTT
HES7	CISBP	NC_000014.9:61694513-61695512	942	951	+	12.6837	2.92e-05	0.0314	CCCGCGCGCC
ZNF322	CISBP	NC_000014.9:61694513-61695512	504	520	+	11.8537	2.92e-05	0.0535	GTGCCCAGCACTGAGGC
KLF15	hTFtarget	NC_000014.9:61694513-61695512	922	933	+	11.9441	2.92e-05	0.0287	CTCCCGCCCCCT
ZNF432	CISBP	NC_000014.9:61694513-61695512	963	992	+	8.83168	2.92e-05	0.00569	CCGCCCTTGCCCGCCCCCTGACGCTGCCTC
POU6F1	hTFtarget	NC_000014.9:61694513-61695512	180	192	-	12.01	2.93e-05	0.0577	TATGTTAAGCATT
KLF6	hTFtarget	NC_000014.9:61694513-61695512	791	809	+	12.0152	2.93e-05	0.00598	AGAGCGGCGTGGGCTGGGG
Usf2	CISBP	NC_000014.9:61694513-61695512	730	739	+	13.4286	2.93e-05	0.055	AGCACGTGAG
ZNF675	CISBP	NC_000014.9:61694513-61695512	113	133	+	10.9899	2.93e-05	0.0572	CCATTTTTTCTACTCTTTCCC
CREB3L1	CISBP	NC_000014.9:61694513-61695512	445	456	-	11.5918	2.93e-05	0.0262	CGCCTCGTGGCA
Lhx6	HOCOMOCO	NC_000014.9:61694513-61695512	779	787	+	12.3944	2.94e-05	0.0582	CCTGATTGG
ZNF547	CISBP	NC_000014.9:61694513-61695512	177	184	-	13.8061	2.94e-05	0.0556	GCATTTGC
SP1	hTFtarget	NC_000014.9:61694513-61695512	799	808	-	12.1798	2.95e-05	0.0103	CCCAGCCCAC
YY2	hTFtarget	NC_000014.9:61694513-61695512	108	121	+	9.5	2.96e-05	0.0584	AAAGGCCATTTTTT
WT1	hTFtarget	NC_000014.9:61694513-61695512	924	930	+	2.02006	2.96e-05	0.0245	CCCGCCC
WT1	hTFtarget	NC_000014.9:61694513-61695512	972	978	+	2.02006	2.96e-05	0.0245	CCCGCCC
WT1	hTFtarget	NC_000014.9:61694513-61695512	942	948	+	1.98714	2.96e-05	0.0325	CCCGCGC
WT1	hTFtarget	NC_000014.9:61694513-61695512	924	930	+	2.12607	2.96e-05	0.0249	CCCGCCC
WT1	hTFtarget	NC_000014.9:61694513-61695512	972	978	+	2.12607	2.96e-05	0.0249	CCCGCCC
USF2	hTFtarget	NC_000014.9:61694513-61695512	729	743	+	11.4388	2.96e-05	0.0391	GAGCACGTGAGCGTC
SP4	hTFtarget	NC_000014.9:61694513-61695512	967	981	+	12.102	2.96e-05	0.0171	CCTTGCCCGCCCCCT
Zfp263	CISBP	NC_000014.9:61694513-61695512	333	340	+	11.38	2.97e-05	0.052	GTGCTCCG
MZF1	hTFtarget	NC_000014.9:61694513-61695512	599	611	-	12.2424	2.97e-05	0.0562	AGAAGGGATTTCG
Bhlhe40	CISBP	NC_000014.9:61694513-61695512	730	739	-	13.4184	2.98e-05	0.028	CTCACGTGCT
ZNF121	CISBP	NC_000014.9:61694513-61695512	476	499	-	11.0734	2.98e-05	0.023	GCCGCCCAACTCTGCTGGGCTCTC
KLF12	CISBP	NC_000014.9:61694513-61695512	956	970	+	11.7245	2.99e-05	0.00849	CGCGCCTCCGCCCTT
E2F1	hTFtarget	NC_000014.9:61694513-61695512	886	900	+	12.4184	3e-05	0.00356	GGAGCGCGCGCCGGC
Sp2	HOCOMOCO	NC_000014.9:61694513-61695512	904	925	+	11.252	3e-05	0.00261	GGCAGGCGAGCGGGCGCGCTCC
Sp2	HOCOMOCO	NC_000014.9:61694513-61695512	927	948	-	11.252	3e-05	0.00261	GCGCGGGGAGGGGAGAGGGGGC
SP2	hTFtarget	NC_000014.9:61694513-61695512	904	925	+	11.252	3e-05	0.00261	GGCAGGCGAGCGGGCGCGCTCC
SP2	hTFtarget	NC_000014.9:61694513-61695512	927	948	-	11.252	3e-05	0.00261	GCGCGGGGAGGGGAGAGGGGGC
XPA	CISBP	NC_000014.9:61694513-61695512	868	878	-	12.3232	3e-05	0.0533	CCGCCTCACCT
E2F4	hTFtarget	NC_000014.9:61694513-61695512	963	977	-	12.3673	3e-05	0.0234	GGCGGGCAAGGGCGG
EGR1	hTFtarget	NC_000014.9:61694513-61695512	854	866	+	11.8586	3e-05	0.0108	CCCGCCTCCACCT
Foxo4	HOCOMOCO	NC_000014.9:61694513-61695512	83	91	+	12.809	3.01e-05	0.0597	TTGTTTAGT
FOXO4	hTFtarget	NC_000014.9:61694513-61695512	83	91	+	12.809	3.01e-05	0.0597	TTGTTTAGT
ZNF30	CISBP	NC_000014.9:61694513-61695512	897	911	-	6.59633	3.01e-05	0.0115	CGCCTGCCCAGGCCG
ZSCAN5	CISBP	NC_000014.9:61694513-61695512	801	818	-	11.4343	3.02e-05	0.0583	AAGTCCCCACCCCAGCCC
SP1	hTFtarget	NC_000014.9:61694513-61695512	672	693	-	7.21212	3.02e-05	0.00429	TGGGGGTGCGGCTCAGCCCGAG
ZNF485	CISBP	NC_000014.9:61694513-61695512	806	820	-	11.5321	3.02e-05	0.057	GCAAGTCCCCACCCC
ZNF341	HOCOMOCO	NC_000014.9:61694513-61695512	696	717	-	11.7317	3.02e-05	0.00303	GCGGCGGAGGAAAGAGAAAGGA
Zbtb17	HOCOMOCO	NC_000014.9:61694513-61695512	799	817	+	11.0102	3.03e-05	0.00452	GTGGGCTGGGGTGGGGACT
MAX	hTFtarget	NC_000014.9:61694513-61695512	728	740	-	12.7449	3.03e-05	0.0291	GCTCACGTGCTCG
TFAP4	hTFtarget	NC_000014.9:61694513-61695512	764	773	+	12.4694	3.04e-05	0.0299	CTCAGCTGAC
TFAP4	hTFtarget	NC_000014.9:61694513-61695512	764	773	+	12.6224	3.04e-05	0.0456	CTCAGCTGAC
CREB3L1	CISBP	NC_000014.9:61694513-61695512	445	456	+	11.1939	3.04e-05	0.0309	TGCCACGAGGCG
SOX8	CISBP	NC_000014.9:61694513-61695512	128	144	-	1.88776	3.06e-05	0.0602	AACCAATTTCAGGGAAA
ZNF37A	CISBP	NC_000014.9:61694513-61695512	934	942	+	12.1468	3.06e-05	0.0284	CTCCCCTCC
USF1	hTFtarget	NC_000014.9:61694513-61695512	729	738	-	12.7339	3.06e-05	0.0315	TCACGTGCTC
SP2	hTFtarget	NC_000014.9:61694513-61695512	961	969	+	12.4128	3.07e-05	0.013	CTCCGCCCT
ZNF708	HOCOMOCO	NC_000014.9:61694513-61695512	757	776	-	11.1286	3.07e-05	0.0585	GCGGTCAGCTGAGGCACAGC
Zbtb14	CISBP	NC_000014.9:61694513-61695512	915	923	-	9.08929	3.07e-05	0.0164	AGCGCGCCC
Zfp281	TRANSFAC	NC_000014.9:61694513-61695512	683	693	-	10.803	3.07e-05	0.0111	TGGGGGTGCGG
PAX6	hTFtarget	NC_000014.9:61694513-61695512	944	960	-	12.0404	3.08e-05	0.0278	GCGCGCTCGGGCGCGCG
SREBF1	hTFtarget	NC_000014.9:61694513-61695512	863	876	-	11.8293	3.08e-05	0.0323	GCCTCACCTGAGGT
KLF10	CISBP	NC_000014.9:61694513-61695512	806	815	-	12.2661	3.08e-05	0.047	TCCCCACCCC
KLF4	hTFtarget	NC_000014.9:61694513-61695512	806	815	-	12.2661	3.08e-05	0.047	TCCCCACCCC
KLF5	hTFtarget	NC_000014.9:61694513-61695512	931	944	-	12.0303	3.08e-05	0.019	GGGGAGGGGAGAGG
KLF4	hTFtarget	NC_000014.9:61694513-61695512	681	692	+	11.9	3.08e-05	0.0178	AGCCGCACCCCC
ZNF529	CISBP	NC_000014.9:61694513-61695512	936	962	+	6.37374	3.09e-05	0.00538	CCCCTCCCCGCGCGCCCGAGCGCGCCT
CREB3L1	CISBP	NC_000014.9:61694513-61695512	445	456	+	10.5102	3.09e-05	0.0184	TGCCACGAGGCG
Irf1	HOCOMOCO	NC_000014.9:61694513-61695512	695	714	-	10.3939	3.09e-05	0.034	GCGGAGGAAAGAGAAAGGAG
E2F2	hTFtarget	NC_000014.9:61694513-61695512	971	981	-	12.2551	3.09e-05	0.00365	AGGGGGCGGGC
ESRRA	hTFtarget	NC_000014.9:61694513-61695512	436	450	-	11.8586	3.1e-05	0.0288	GTGGCAGCAAGCCCT
HOXB9	hTFtarget	NC_000014.9:61694513-61695512	264	273	+	12.2772	3.1e-05	0.0614	TTTTAATTGC
HNF4A	hTFtarget	NC_000014.9:61694513-61695512	102	116	-	12.0612	3.1e-05	0.0466	ATGGCCTTTGGCAAC
NRF1	hTFtarget	NC_000014.9:61694513-61695512	955	966	-	10.8293	3.1e-05	0.0236	GCGGAGGCGCGC
Klf3	HOCOMOCO	NC_000014.9:61694513-61695512	795	813	+	11.7273	3.1e-05	0.00791	CGGCGTGGGCTGGGGTGGG
EGR3	hTFtarget	NC_000014.9:61694513-61695512	856	864	+	13.3265	3.11e-05	0.0139	CGCCTCCAC
LEF1	hTFtarget	NC_000014.9:61694513-61695512	446	460	+	9.7551	3.11e-05	0.0555	GCCACGAGGCGAAGT
Sp3	HOCOMOCO	NC_000014.9:61694513-61695512	949	968	-	11.8165	3.11e-05	0.00444	GGGCGGAGGCGCGCTCGGGC
SP3	hTFtarget	NC_000014.9:61694513-61695512	949	968	-	11.8165	3.11e-05	0.00444	GGGCGGAGGCGCGCTCGGGC
XPA	CISBP	NC_000014.9:61694513-61695512	348	358	+	12.1429	3.11e-05	0.0349	GAGTGCGGTGG
SP3	hTFtarget	NC_000014.9:61694513-61695512	922	932	+	12.1382	3.11e-05	0.0455	CTCCCGCCCCC
ZNF566	CISBP	NC_000014.9:61694513-61695512	933	953	+	10.8807	3.11e-05	0.0451	TCTCCCCTCCCCGCGCGCCCG
Zfp740	CISBP	NC_000014.9:61694513-61695512	686	695	+	12.2755	3.11e-05	0.0564	CACCCCCATC
ZBTB26	CISBP	NC_000014.9:61694513-61695512	955	975	-	9.11111	3.12e-05	0.00238	CGGGCAAGGGCGGAGGCGCGC
Zfp74	TRANSFAC	NC_000014.9:61694513-61695512	249	267	-	-21.377	3.13e-05	0.0612	AAAAATAAAAATGAACTCC
ZNF530	CISBP	NC_000014.9:61694513-61695512	960	977	+	10.3776	3.13e-05	0.0181	CCTCCGCCCTTGCCCGCC
HOXC9	hTFtarget	NC_000014.9:61694513-61695512	264	273	+	12.5347	3.13e-05	0.0619	TTTTAATTGC
Prdm5	HOCOMOCO	NC_000014.9:61694513-61695512	328	342	-	12.3182	3.13e-05	0.0285	CACGGAGCACAGGGG
ZNF132	CISBP	NC_000014.9:61694513-61695512	929	943	+	11.122	3.13e-05	0.0251	CCCCTCTCCCCTCCC
ZIM3	CISBP	NC_000014.9:61694513-61695512	592	609	-	11.0918	3.13e-05	0.0613	AAGGGATTTCGGTTGCCT
Bcl6	CISBP	NC_000014.9:61694513-61695512	688	717	+	11.7549	3.13e-05	0.0581	CCCCCATCTCCTTTCTCTTTCCTCCGCCGC
PAX8	hTFtarget	NC_000014.9:61694513-61695512	944	963	+	10.7245	3.13e-05	0.0561	CGCGCGCCCGAGCGCGCCTC
MAZ	hTFtarget	NC_000014.9:61694513-61695512	691	712	-	11.3732	3.14e-05	0.00349	GGAGGAAAGAGAAAGGAGATGG
Klf4	JASPAR	NC_000014.9:61694513-61695512	806	815	+	12.2755	3.14e-05	0.0484	GGGGTGGGGA
FEZF1	HOCOMOCO	NC_000014.9:61694513-61695512	528	539	-	11.935	3.14e-05	0.0374	CCTGCTCTCTTT
ZNF467	CISBP	NC_000014.9:61694513-61695512	924	935	+	11.102	3.15e-05	0.0139	CCCGCCCCCTCT
KLF11	hTFtarget	NC_000014.9:61694513-61695512	793	814	-	5.95918	3.15e-05	0.0187	CCCCACCCCAGCCCACGCCGCT
EGR2	hTFtarget	NC_000014.9:61694513-61695512	923	937	+	11.1939	3.15e-05	0.0317	TCCCGCCCCCTCTCC
Rela	CISBP	NC_000014.9:61694513-61695512	508	537	-	11.4369	3.15e-05	0.0143	TGCTCTCTTTCTCCTCGGCCTCAGTGCTGG
ZNF180	CISBP	NC_000014.9:61694513-61695512	936	956	+	10.4679	3.15e-05	0.00245	CCCCTCCCCGCGCGCCCGAGC
NHLH1	hTFtarget	NC_000014.9:61694513-61695512	749	766	-	9.67347	3.16e-05	0.0296	GAGGCACAGCTGGGACGG
ZNF45	CISBP	NC_000014.9:61694513-61695512	565	573	-	12.7431	3.16e-05	0.0621	TATTTTCCT
SP3	hTFtarget	NC_000014.9:61694513-61695512	922	932	+	12.1382	3.16e-05	0.0468	CTCCCGCCCCC
SOX10	hTFtarget	NC_000014.9:61694513-61695512	129	143	-	-1.12245	3.16e-05	0.0624	ACCAATTTCAGGGAA
Sp5	HOCOMOCO	NC_000014.9:61694513-61695512	518	541	+	11.0909	3.17e-05	0.00337	GGCCGAGGAGAAAGAGAGCAGGAG
MAX	hTFtarget	NC_000014.9:61694513-61695512	729	738	+	12.7041	3.17e-05	0.0583	GAGCACGTGA
Nanog	TRANSFAC	NC_000014.9:61694513-61695512	692	711	-	12.0149	3.17e-05	0.062	GAGGAAAGAGAAAGGAGATG
SOHLH2	CISBP	NC_000014.9:61694513-61695512	730	739	+	12.3673	3.18e-05	0.0299	AGCACGTGAG
SOHLH2	JASPAR	NC_000014.9:61694513-61695512	730	739	+	12.4032	3.18e-05	0.031	AGCACGTGAG
ZNF528	HOCOMOCO	NC_000014.9:61694513-61695512	631	650	-	9.58571	3.18e-05	0.0303	CCGAAGGAAGGCGGTGCCCG
PATZ1	hTFtarget	NC_000014.9:61694513-61695512	957	968	-	11.3483	3.19e-05	0.0134	GGGCGGAGGCGC
PPARG	hTFtarget	NC_000014.9:61694513-61695512	928	944	-	11.8939	3.19e-05	0.0594	GGGGAGGGGAGAGGGGG
ZNF341	HOCOMOCO	NC_000014.9:61694513-61695512	694	715	-	11.6423	3.2e-05	0.00303	GGCGGAGGAAAGAGAAAGGAGA
KLF15	hTFtarget	NC_000014.9:61694513-61695512	682	693	+	11.8252	3.2e-05	0.0287	GCCGCACCCCCA
ZNF682	CISBP	NC_000014.9:61694513-61695512	897	917	-	11.5918	3.2e-05	0.0254	CCCGCTCGCCTGCCCAGGCCG
ETV7	hTFtarget	NC_000014.9:61694513-61695512	431	446	-	9.13265	3.21e-05	0.038	CAGCAAGCCCTTCCTT
ZNF621	CISBP	NC_000014.9:61694513-61695512	225	239	+	10.4082	3.21e-05	0.063	TTTCCCTTGAAGTTT
Nhlh1	HOCOMOCO	NC_000014.9:61694513-61695512	605	624	+	8.95122	3.22e-05	0.0211	CCCTTCTCAGCAGCGCCTCC
Sp5	HOCOMOCO	NC_000014.9:61694513-61695512	917	940	-	11.0606	3.22e-05	0.00337	AGGGGAGAGGGGGCGGGAGCGCGC
ZNF552	CISBP	NC_000014.9:61694513-61695512	447	457	-	10.3878	3.22e-05	0.0582	TCGCCTCGTGG
MAX	hTFtarget	NC_000014.9:61694513-61695512	729	741	-	12.4694	3.22e-05	0.0287	CGCTCACGTGCTC
Nfkb1	HOCOMOCO	NC_000014.9:61694513-61695512	321	331	-	11.9545	3.23e-05	0.0398	GGGGAACTCAC
Myod1	HOCOMOCO	NC_000014.9:61694513-61695512	754	768	+	12.4545	3.23e-05	0.0575	CCAGCTGTGCCTCAG
CPEB1	CISBP	NC_000014.9:61694513-61695512	257	264	-	12.505	3.23e-05	0.0639	AATAAAAA
E2F2	hTFtarget	NC_000014.9:61694513-61695512	955	965	-	12.1633	3.23e-05	0.00365	CGGAGGCGCGC
Egr1	CISBP	NC_000014.9:61694513-61695512	796	808	-	12.1835	3.24e-05	0.0187	CCCAGCCCACGCC
FLI1	hTFtarget	NC_000014.9:61694513-61695512	688	705	-	11.7727	3.25e-05	0.0179	AGAGAAAGGAGATGGGGG
KLF11	hTFtarget	NC_000014.9:61694513-61695512	959	980	+	5.86735	3.25e-05	0.0187	GCCTCCGCCCTTGCCCGCCCCC
SP1	hTFtarget	NC_000014.9:61694513-61695512	917	938	-	7.01515	3.25e-05	0.00429	GGGAGAGGGGGCGGGAGCGCGC
CTCF	hTFtarget	NC_000014.9:61694513-61695512	968	988	+	10.3776	3.25e-05	0.053	CTTGCCCGCCCCCTGACGCTG
TCFL5	CISBP	NC_000014.9:61694513-61695512	889	898	+	12.5204	3.25e-05	0.0191	GCGCGCGCCG
MAZ	hTFtarget	NC_000014.9:61694513-61695512	928	949	-	11.3099	3.26e-05	0.00349	CGCGCGGGGAGGGGAGAGGGGG
BHLHE41	hTFtarget	NC_000014.9:61694513-61695512	730	739	+	13.051	3.26e-05	0.0306	AGCACGTGAG
ZNF180	CISBP	NC_000014.9:61694513-61695512	876	896	-	10.3945	3.27e-05	0.00245	GCGCGCGCTCCCGCAAGCCCG
ZFP28	CISBP	NC_000014.9:61694513-61695512	206	238	+	10.85	3.27e-05	0.0279	AGATTTCCCTGCAACTTTATTTCCCTTGAAGTT
KLF1	hTFtarget	NC_000014.9:61694513-61695512	683	691	+	8.07937	3.27e-05	0.0153	CCGCACCCC
SCRT2	JASPAR	NC_000014.9:61694513-61695512	241	253	+	9.06557	3.27e-05	0.0616	CAGCAACAGGAGT
ZNF180	CISBP	NC_000014.9:61694513-61695512	943	963	+	10.3853	3.28e-05	0.00245	CCGCGCGCCCGAGCGCGCCTC
EGR2	hTFtarget	NC_000014.9:61694513-61695512	923	932	+	11.051	3.28e-05	0.0317	TCCCGCCCCC
ZNF383	CISBP	NC_000014.9:61694513-61695512	919	945	+	7.79817	3.28e-05	0.00729	GCGCTCCCGCCCCCTCTCCCCTCCCCG
ZNF467	CISBP	NC_000014.9:61694513-61695512	923	943	+	10.6566	3.29e-05	0.00546	TCCCGCCCCCTCTCCCCTCCC
ZBTB18	hTFtarget	NC_000014.9:61694513-61695512	751	763	-	10.7041	3.29e-05	0.0644	GCACAGCTGGGAC
SP1	hTFtarget	NC_000014.9:61694513-61695512	805	815	-	12.3654	3.29e-05	0.0153	TCCCCACCCCA
NFKB2	hTFtarget	NC_000014.9:61694513-61695512	319	331	+	11.6327	3.3e-05	0.0637	AGGTGAGTTCCCC
SCRT2	CISBP	NC_000014.9:61694513-61695512	241	253	+	9.67347	3.3e-05	0.0646	CAGCAACAGGAGT
ZNF333	hTFtarget	NC_000014.9:61694513-61695512	857	865	+	12.7798	3.3e-05	0.0555	GCCTCCACC
Sp1	TRANSFAC	NC_000014.9:61694513-61695512	806	815	+	12.1842	3.3e-05	0.0146	GGGGTGGGGA
USF1	hTFtarget	NC_000014.9:61694513-61695512	726	740	-	10.898	3.3e-05	0.0392	GCTCACGTGCTCGTC
TFAP4	hTFtarget	NC_000014.9:61694513-61695512	764	773	+	12.8571	3.3e-05	0.0326	CTCAGCTGAC
ZNF558	CISBP	NC_000014.9:61694513-61695512	154	180	-	9.88288	3.32e-05	0.0647	TTGCAAATAGGTATAAATGACTTTAAT
CTCF	hTFtarget	NC_000014.9:61694513-61695512	973	987	+	10.6789	3.32e-05	0.054	CCGCCCCCTGACGCT
NRF1	hTFtarget	NC_000014.9:61694513-61695512	908	924	-	10.1667	3.32e-05	0.0269	GAGCGCGCCCGCTCGCC
ZNF528	HOCOMOCO	NC_000014.9:61694513-61695512	428	447	+	9.48571	3.32e-05	0.0303	CCAAAGGAAGGGCTTGCTGC
WT1	hTFtarget	NC_000014.9:61694513-61695512	935	954	-	10.5606	3.32e-05	0.00433	TCGGGCGCGCGGGGAGGGGA
Sp4	CISBP	NC_000014.9:61694513-61695512	969	981	+	12.4037	3.33e-05	0.0372	TTGCCCGCCCCCT
Ascl1	CISBP	NC_000014.9:61694513-61695512	753	764	+	10.8182	3.33e-05	0.0334	CCCAGCTGTGCC
Rhox11	CISBP	NC_000014.9:61694513-61695512	236	245	+	7.96	3.34e-05	0.0662	GTTTACAGCA
ZNF449	CISBP	NC_000014.9:61694513-61695512	489	498	-	12.1429	3.34e-05	0.0578	CCGCCCAACT
ZNF341	CISBP	NC_000014.9:61694513-61695512	925	945	+	11.8265	3.35e-05	0.00481	CCGCCCCCTCTCCCCTCCCCG
E2F4	hTFtarget	NC_000014.9:61694513-61695512	915	929	-	12.1837	3.35e-05	0.018	GGCGGGAGCGCGCCC
ESRRA	hTFtarget	NC_000014.9:61694513-61695512	358	370	-	11.7154	3.35e-05	0.0642	GGTCAATGTCACC
ZNF182	CISBP	NC_000014.9:61694513-61695512	62	73	-	12.1071	3.35e-05	0.0653	ACTTTTGTCTTT
ZIC2	hTFtarget	NC_000014.9:61694513-61695512	752	762	+	12.1633	3.35e-05	0.04	TCCCAGCTGTG
ZBTB48	HOCOMOCO	NC_000014.9:61694513-61695512	972	983	-	12.3333	3.35e-05	0.0606	TCAGGGGGCGGG
USF1	hTFtarget	NC_000014.9:61694513-61695512	731	740	+	12.6789	3.36e-05	0.0315	GCACGTGAGC
ZNF263	hTFtarget	NC_000014.9:61694513-61695512	917	937	+	10.8673	3.36e-05	0.0194	GCGCGCTCCCGCCCCCTCTCC
ZNF44	CISBP	NC_000014.9:61694513-61695512	501	530	-	11.3028	3.36e-05	0.0264	TTTCTCCTCGGCCTCAGTGCTGGGCACGAT
CREB3L1	CISBP	NC_000014.9:61694513-61695512	334	345	+	9.79592	3.36e-05	0.0202	TGCTCCGTGGCA
TFDP1	hTFtarget	NC_000014.9:61694513-61695512	938	948	-	12.0826	3.37e-05	0.0267	GCGCGGGGAGG
SP9	CISBP	NC_000014.9:61694513-61695512	922	933	+	11.949	3.37e-05	0.0614	CTCCCGCCCCCT
CTCF	hTFtarget	NC_000014.9:61694513-61695512	920	936	+	11.5493	3.38e-05	0.0181	CGCTCCCGCCCCCTCTC
Zfp281	CISBP	NC_000014.9:61694513-61695512	923	937	+	9.91837	3.38e-05	0.00999	TCCCGCCCCCTCTCC
PRDM1	hTFtarget	NC_000014.9:61694513-61695512	696	707	+	8.56122	3.38e-05	0.0664	TCCTTTCTCTTT
ZNF383	CISBP	NC_000014.9:61694513-61695512	954	980	+	7.72477	3.38e-05	0.00729	AGCGCGCCTCCGCCCTTGCCCGCCCCC
CTCF	hTFtarget	NC_000014.9:61694513-61695512	970	985	+	11.0918	3.39e-05	0.0575	TGCCCGCCCCCTGACG
USF1	hTFtarget	NC_000014.9:61694513-61695512	727	741	-	10.551	3.39e-05	0.0325	CGCTCACGTGCTCGT
CTCF	hTFtarget	NC_000014.9:61694513-61695512	973	987	+	11.0816	3.39e-05	0.057	CCGCCCCCTGACGCT
ZNF468	CISBP	NC_000014.9:61694513-61695512	806	817	-	9.66327	3.39e-05	0.0159	AGTCCCCACCCC
PAX5	hTFtarget	NC_000014.9:61694513-61695512	941	961	+	11.296	3.39e-05	0.0278	CCCCGCGCGCCCGAGCGCGCC
ZBTB17	hTFtarget	NC_000014.9:61694513-61695512	963	981	-	11.7297	3.4e-05	0.0123	AGGGGGCGGGCAAGGGCGG
MLX	CISBP	NC_000014.9:61694513-61695512	731	738	-	12.9286	3.4e-05	0.0311	TCACGTGC
MYC	hTFtarget	NC_000014.9:61694513-61695512	730	737	-	12.8571	3.4e-05	0.0611	CACGTGCT
MZF1	hTFtarget	NC_000014.9:61694513-61695512	807	819	-	12.187	3.4e-05	0.0638	CAAGTCCCCACCC
KLF15	hTFtarget	NC_000014.9:61694513-61695512	940	950	+	11.0577	3.41e-05	0.0171	TCCCCGCGCGC
KLF1	hTFtarget	NC_000014.9:61694513-61695512	930	944	+	11.9898	3.41e-05	0.0149	CCCTCTCCCCTCCCC
EGR3	hTFtarget	NC_000014.9:61694513-61695512	972	984	+	9.4898	3.41e-05	0.0297	CCCGCCCCCTGAC
ZBTB26	CISBP	NC_000014.9:61694513-61695512	908	928	+	8.89899	3.41e-05	0.00249	GGCGAGCGGGCGCGCTCCCGC
EGR3	hTFtarget	NC_000014.9:61694513-61695512	924	936	+	9.47959	3.42e-05	0.0297	CCCGCCCCCTCTC
ZNF283	CISBP	NC_000014.9:61694513-61695512	675	698	+	10.9541	3.43e-05	0.00872	GGGCTGAGCCGCACCCCCATCTCC
ESRRG	hTFtarget	NC_000014.9:61694513-61695512	964	980	-	5.2449	3.43e-05	0.0667	GGGGGCGGGCAAGGGCG
ESR1	hTFtarget	NC_000014.9:61694513-61695512	356	372	+	5.34694	3.43e-05	0.0313	TGGGTGACATTGACCCA
ZNF213	CISBP	NC_000014.9:61694513-61695512	668	682	-	11.0734	3.44e-05	0.0188	CTCAGCCCGAGTCTG
STAT3	hTFtarget	NC_000014.9:61694513-61695512	128	138	-	12.2245	3.44e-05	0.0422	TTTCAGGGAAA
ZNF283	CISBP	NC_000014.9:61694513-61695512	746	769	+	10.945	3.44e-05	0.00872	AGCCCGTCCCAGCTGTGCCTCAGC
SCRT1	CISBP	NC_000014.9:61694513-61695512	241	255	+	9.84694	3.44e-05	0.0679	CAGCAACAGGAGTTC
ZNF880	CISBP	NC_000014.9:61694513-61695512	921	947	+	10.4545	3.45e-05	0.00767	GCTCCCGCCCCCTCTCCCCTCCCCGCG
PATZ1	hTFtarget	NC_000014.9:61694513-61695512	682	693	-	11.1798	3.45e-05	0.0134	TGGGGGTGCGGC
ZNF548	CISBP	NC_000014.9:61694513-61695512	620	640	+	10.8716	3.45e-05	0.0263	CCTCCCAAAGCCGGGCACCGC
TFAP4	hTFtarget	NC_000014.9:61694513-61695512	764	773	-	12.8163	3.45e-05	0.0326	GTCAGCTGAG
USF2	hTFtarget	NC_000014.9:61694513-61695512	728	740	-	11.102	3.46e-05	0.0304	GCTCACGTGCTCG
E2F7	hTFtarget	NC_000014.9:61694513-61695512	919	930	-	12.5138	3.46e-05	0.0573	GGGCGGGAGCGC
CTCF	hTFtarget	NC_000014.9:61694513-61695512	973	987	+	10.9388	3.47e-05	0.0577	CCGCCCCCTGACGCT
Sp5	TRANSFAC	NC_000014.9:61694513-61695512	869	881	-	7.15447	3.47e-05	0.0184	AGCCCGCCTCACC
CTCF	hTFtarget	NC_000014.9:61694513-61695512	973	986	+	10.7245	3.47e-05	0.0578	CCGCCCCCTGACGC
ZNF467	HOCOMOCO	NC_000014.9:61694513-61695512	919	940	-	9.84694	3.47e-05	0.00489	AGGGGAGAGGGGGCGGGAGCGC
MAF	hTFtarget	NC_000014.9:61694513-61695512	984	997	+	11.6531	3.48e-05	0.0667	CGCTGCCTCAGCTC
Hes7	TRANSFAC	NC_000014.9:61694513-61695512	816	829	-	-5.59016	3.49e-05	0.0596	ACGCAGGCGGCAAG
SCRT2	CISBP	NC_000014.9:61694513-61695512	242	252	+	9.43878	3.49e-05	0.0691	AGCAACAGGAG
Sp2	HOCOMOCO	NC_000014.9:61694513-61695512	919	940	-	10.9756	3.49e-05	0.00261	AGGGGAGAGGGGGCGGGAGCGC
SP2	hTFtarget	NC_000014.9:61694513-61695512	919	940	-	10.9756	3.49e-05	0.00261	AGGGGAGAGGGGGCGGGAGCGC
MEF2C	hTFtarget	NC_000014.9:61694513-61695512	258	272	-	12.0339	3.5e-05	0.069	CAATTAAAAATAAAA
Irf1	HOCOMOCO	NC_000014.9:61694513-61695512	254	273	-	10.1061	3.5e-05	0.034	GCAATTAAAAATAAAAATGA
CREB3L1	CISBP	NC_000014.9:61694513-61695512	444	457	+	11.5204	3.51e-05	0.0597	CTGCCACGAGGCGA
FOXO3	hTFtarget	NC_000014.9:61694513-61695512	934	944	+	11.7041	3.52e-05	0.0329	CTCCCCTCCCC
EGR2	hTFtarget	NC_000014.9:61694513-61695512	956	968	+	11.9082	3.52e-05	0.0302	CGCGCCTCCGCCC
Pou2f2	TRANSFAC	NC_000014.9:61694513-61695512	174	187	-	11.3111	3.52e-05	0.0695	TAAGCATTTGCAAA
Sp1	HOCOMOCO	NC_000014.9:61694513-61695512	960	983	-	9.58065	3.52e-05	0.0019	TCAGGGGGCGGGCAAGGGCGGAGG
Sp2	HOCOMOCO	NC_000014.9:61694513-61695512	977	998	-	10.9593	3.52e-05	0.00261	GGAGCTGAGGCAGCGTCAGGGG
SP2	hTFtarget	NC_000014.9:61694513-61695512	977	998	-	10.9593	3.52e-05	0.00261	GGAGCTGAGGCAGCGTCAGGGG
ZNF675	CISBP	NC_000014.9:61694513-61695512	919	945	+	10.8889	3.53e-05	0.0588	GCGCTCCCGCCCCCTCTCCCCTCCCCG
Sp2	HOCOMOCO	NC_000014.9:61694513-61695512	846	867	-	10.9512	3.54e-05	0.00261	GAGGTGGAGGCGGGTTCCTCGA
SP2	hTFtarget	NC_000014.9:61694513-61695512	846	867	-	10.9512	3.54e-05	0.00261	GAGGTGGAGGCGGGTTCCTCGA
POU2F2	hTFtarget	NC_000014.9:61694513-61695512	175	186	-	11.9515	3.54e-05	0.0353	AAGCATTTGCAA
ZNF304	CISBP	NC_000014.9:61694513-61695512	943	966	+	10.5046	3.55e-05	0.00603	CCGCGCGCCCGAGCGCGCCTCCGC
NHLH2	CISBP	NC_000014.9:61694513-61695512	749	766	-	8.83673	3.55e-05	0.0201	GAGGCACAGCTGGGACGG
KLF11	hTFtarget	NC_000014.9:61694513-61695512	959	980	+	4.09184	3.55e-05	0.0135	GCCTCCGCCCTTGCCCGCCCCC
POU3F4	CISBP	NC_000014.9:61694513-61695512	146	158	+	7.35714	3.56e-05	0.0703	ATATGCTTATTAA
ZNF792	CISBP	NC_000014.9:61694513-61695512	929	958	+	-16.2551	3.56e-05	0.00986	CCCCTCTCCCCTCCCCGCGCGCCCGAGCGC
EGR2	hTFtarget	NC_000014.9:61694513-61695512	794	808	-	10.9286	3.56e-05	0.0317	CCCAGCCCACGCCGC
POU2F2	hTFtarget	NC_000014.9:61694513-61695512	175	186	+	11.9417	3.57e-05	0.0353	TTGCAAATGCTT
CREB3L1	CISBP	NC_000014.9:61694513-61695512	445	456	-	10.8878	3.57e-05	0.0309	CGCCTCGTGGCA
Pbx1	HOCOMOCO	NC_000014.9:61694513-61695512	781	791	+	12.0182	3.57e-05	0.0343	TGATTGGCTGA
TCF7L1	CISBP	NC_000014.9:61694513-61695512	446	460	+	10.6531	3.57e-05	0.0648	GCCACGAGGCGAAGT
Znf281	HOCOMOCO	NC_000014.9:61694513-61695512	971	985	-	5.25758	3.57e-05	0.0105	CGTCAGGGGGCGGGC
Plag1	TRANSFAC	NC_000014.9:61694513-61695512	350	361	+	1.16393	3.57e-05	0.0217	GTGCGGTGGGTG
USF2	hTFtarget	NC_000014.9:61694513-61695512	728	743	-	11.4796	3.57e-05	0.0618	GACGCTCACGTGCTCG
YY2	hTFtarget	NC_000014.9:61694513-61695512	831	841	+	12.303	3.58e-05	0.0708	GCTCGCCATTG
ESR1	hTFtarget	NC_000014.9:61694513-61695512	356	372	-	2.48485	3.58e-05	0.0487	TGGGTCAATGTCACCCA
REST	hTFtarget	NC_000014.9:61694513-61695512	508	522	-	9.2551	3.58e-05	0.0617	CGGCCTCAGTGCTGG
WT1	hTFtarget	NC_000014.9:61694513-61695512	960	979	-	10.4091	3.58e-05	0.00433	GGGGCGGGCAAGGGCGGAGG
BCL11B	CISBP	NC_000014.9:61694513-61695512	767	776	+	10.6224	3.59e-05	0.0643	AGCTGACCGC
TFDP1	hTFtarget	NC_000014.9:61694513-61695512	938	951	-	11.8699	3.59e-05	0.0202	GGCGCGCGGGGAGG
Ascl1	CISBP	NC_000014.9:61694513-61695512	751	762	-	10.7727	3.6e-05	0.0334	CACAGCTGGGAC
NFKB1	hTFtarget	NC_000014.9:61694513-61695512	319	331	+	12.0163	3.6e-05	0.0651	AGGTGAGTTCCCC
Fezf1	TRANSFAC	NC_000014.9:61694513-61695512	219	233	-	0.557377	3.6e-05	0.0707	CAAGGGAAATAAAGT
HES7	CISBP	NC_000014.9:61694513-61695512	888	897	+	12.4184	3.6e-05	0.0314	AGCGCGCGCC
ESR1	hTFtarget	NC_000014.9:61694513-61695512	356	372	-	9.89796	3.6e-05	0.0324	TGGGTCAATGTCACCCA
Klf17	TRANSFAC	NC_000014.9:61694513-61695512	492	498	+	13.5246	3.6e-05	0.0602	TGGGCGG
ZNF571	CISBP	NC_000014.9:61694513-61695512	672	686	-	10.1835	3.61e-05	0.0104	GCGGCTCAGCCCGAG
Pou2f2	CISBP	NC_000014.9:61694513-61695512	174	187	-	11.3364	3.61e-05	0.0712	TAAGCATTTGCAAA
SP1	hTFtarget	NC_000014.9:61694513-61695512	604	625	-	6.72727	3.61e-05	0.00441	GGGAGGCGCTGCTGAGAAGGGA
ZNF467	CISBP	NC_000014.9:61694513-61695512	689	709	+	10.4747	3.61e-05	0.00546	CCCCATCTCCTTTCTCTTTCC
MAFK	hTFtarget	NC_000014.9:61694513-61695512	984	996	+	11.5918	3.61e-05	0.058	CGCTGCCTCAGCT
ZNF449	CISBP	NC_000014.9:61694513-61695512	916	930	-	10.2857	3.62e-05	0.0182	GGGCGGGAGCGCGCC
Sp2	HOCOMOCO	NC_000014.9:61694513-61695512	874	895	+	10.9106	3.62e-05	0.00261	GGCGGGCTTGCGGGAGCGCGCG
SP2	hTFtarget	NC_000014.9:61694513-61695512	874	895	+	10.9106	3.62e-05	0.00261	GGCGGGCTTGCGGGAGCGCGCG
ZBTB18	hTFtarget	NC_000014.9:61694513-61695512	751	763	+	11.2429	3.63e-05	0.0689	GTCCCAGCTGTGC
KLF13	hTFtarget	NC_000014.9:61694513-61695512	921	933	+	11.7245	3.63e-05	0.0344	GCTCCCGCCCCCT
POU2F2	hTFtarget	NC_000014.9:61694513-61695512	145	158	+	9.55769	3.64e-05	0.0718	TATATGCTTATTAA
YY2	hTFtarget	NC_000014.9:61694513-61695512	831	841	+	12.2551	3.64e-05	0.071	GCTCGCCATTG
CREB3L1	CISBP	NC_000014.9:61694513-61695512	445	456	-	11.0404	3.65e-05	0.0274	CGCCTCGTGGCA
Egr2	JASPAR	NC_000014.9:61694513-61695512	970	984	+	11.8033	3.65e-05	0.0227	TGCCCGCCCCCTGAC
SP8	CISBP	NC_000014.9:61694513-61695512	922	933	+	12.1224	3.65e-05	0.0527	CTCCCGCCCCCT
Sp1	HOCOMOCO	NC_000014.9:61694513-61695512	928	951	-	9.50806	3.65e-05	0.0019	GGCGCGCGGGGAGGGGAGAGGGGG
Klf3	HOCOMOCO	NC_000014.9:61694513-61695512	796	814	+	11.4242	3.65e-05	0.00814	GGCGTGGGCTGGGGTGGGG
ZNF816	HOCOMOCO	NC_000014.9:61694513-61695512	804	824	+	10.5758	3.66e-05	0.0641	CTGGGGTGGGGACTTGCCGCC
BCL11A	hTFtarget	NC_000014.9:61694513-61695512	768	775	+	9.96939	3.66e-05	0.0645	GCTGACCG
Plag1	TRANSFAC	NC_000014.9:61694513-61695512	928	939	-	1.11475	3.67e-05	0.0217	GGGGAGAGGGGG
E2F1	hTFtarget	NC_000014.9:61694513-61695512	922	931	-	11.8899	3.67e-05	0.0449	GGGGCGGGAG
Esrrb	HOCOMOCO	NC_000014.9:61694513-61695512	356	372	-	11.3788	3.67e-05	0.0718	TGGGTCAATGTCACCCA
ZNF148	hTFtarget	NC_000014.9:61694513-61695512	854	865	+	11.3878	3.68e-05	0.0143	CCCGCCTCCACC
ZNF383	CISBP	NC_000014.9:61694513-61695512	597	623	+	7.51376	3.69e-05	0.00729	ACCGAAATCCCTTCTCAGCAGCGCCTC
KLF9	hTFtarget	NC_000014.9:61694513-61695512	681	693	+	11.7156	3.69e-05	0.0618	AGCCGCACCCCCA
MAZ	hTFtarget	NC_000014.9:61694513-61695512	807	815	-	11.2143	3.7e-05	0.0215	TCCCCACCC
Zfx	JASPAR	NC_000014.9:61694513-61695512	516	529	-	12.0758	3.7e-05	0.0471	TTCTCCTCGGCCTC
EGR2	hTFtarget	NC_000014.9:61694513-61695512	961	978	-	11.4758	3.71e-05	0.0121	GGGCGGGCAAGGGCGGAG
CTCF	hTFtarget	NC_000014.9:61694513-61695512	972	986	+	10.6837	3.71e-05	0.063	CCCGCCCCCTGACGC
ZSCAN22	CISBP	NC_000014.9:61694513-61695512	786	800	-	10.5918	3.71e-05	0.0326	ACGCCGCTCTCAGCC
Max	TRANSFAC	NC_000014.9:61694513-61695512	729	739	+	12.0606	3.71e-05	0.0621	GAGCACGTGAG
ZBTB18	hTFtarget	NC_000014.9:61694513-61695512	751	763	-	11.2041	3.71e-05	0.071	GCACAGCTGGGAC
HOXC11	hTFtarget	NC_000014.9:61694513-61695512	264	274	+	11.0686	3.72e-05	0.0736	TTTTAATTGCA
Tgif2	CISBP	NC_000014.9:61694513-61695512	35	44	+	10.7041	3.72e-05	0.0735	ACTGACAGGC
Zbtb17	HOCOMOCO	NC_000014.9:61694513-61695512	793	811	+	10.6122	3.72e-05	0.00481	AGCGGCGTGGGCTGGGGTG
Zfx	JASPAR	NC_000014.9:61694513-61695512	516	529	-	12.0455	3.73e-05	0.0467	TTCTCCTCGGCCTC
ZNF30	CISBP	NC_000014.9:61694513-61695512	922	936	+	6	3.73e-05	0.0115	CTCCCGCCCCCTCTC
Egr2	CISBP	NC_000014.9:61694513-61695512	972	983	+	12.1835	3.73e-05	0.0234	CCCGCCCCCTGA
ZNF530	JASPAR	NC_000014.9:61694513-61695512	685	702	-	9.56122	3.73e-05	0.0126	GAAAGGAGATGGGGGTGC
IRF1	hTFtarget	NC_000014.9:61694513-61695512	254	273	-	10.6212	3.73e-05	0.0362	GCAATTAAAAATAAAAATGA
ZBTB14	hTFtarget	NC_000014.9:61694513-61695512	911	926	-	10.3571	3.74e-05	0.013	GGGAGCGCGCCCGCTC
ZNF35	CISBP	NC_000014.9:61694513-61695512	255	284	+	11.2478	3.75e-05	0.0727	CATTTTTATTTTTAATTGCATTTATTCAGT
FOXR2	CISBP	NC_000014.9:61694513-61695512	141	157	-	10.35	3.75e-05	0.0367	TAATAAGCATATAAACC
OLIG2	CISBP	NC_000014.9:61694513-61695512	14	23	+	12.09	3.75e-05	0.0493	AACATATTTT
ZNF281	hTFtarget	NC_000014.9:61694513-61695512	928	939	+	9.81633	3.76e-05	0.0267	CCCCCTCTCCCC
ZNF98	CISBP	NC_000014.9:61694513-61695512	694	714	+	10.6818	3.76e-05	0.0628	TCTCCTTTCTCTTTCCTCCGC
Klf5	HOCOMOCO	NC_000014.9:61694513-61695512	960	974	-	11.5303	3.76e-05	0.0171	GGGCAAGGGCGGAGG
ZNF180	CISBP	NC_000014.9:61694513-61695512	977	997	+	10.1009	3.76e-05	0.00268	CCCCTGACGCTGCCTCAGCTC
EGR2	hTFtarget	NC_000014.9:61694513-61695512	926	935	+	10.7642	3.76e-05	0.0313	CGCCCCCTCT
TFAP4	hTFtarget	NC_000014.9:61694513-61695512	754	763	-	12.4184	3.76e-05	0.0449	GCACAGCTGG
MAFF	hTFtarget	NC_000014.9:61694513-61695512	983	997	-	9.17347	3.76e-05	0.0369	GAGCTGAGGCAGCGT
NFKB2	hTFtarget	NC_000014.9:61694513-61695512	319	331	+	11.6327	3.77e-05	0.0688	AGGTGAGTTCCCC
STAT1	hTFtarget	NC_000014.9:61694513-61695512	126	140	+	11.8	3.78e-05	0.074	TCTTTCCCTGAAATT
EGR4	hTFtarget	NC_000014.9:61694513-61695512	795	807	-	10.6429	3.78e-05	0.0182	CCAGCCCACGCCG
TCF7L2	hTFtarget	NC_000014.9:61694513-61695512	228	237	+	9.21101	3.78e-05	0.0749	CCCTTGAAGT
USF1	hTFtarget	NC_000014.9:61694513-61695512	728	742	+	10.2959	3.78e-05	0.0325	CGAGCACGTGAGCGT
KLF2	CISBP	NC_000014.9:61694513-61695512	681	691	+	11.8367	3.78e-05	0.0625	AGCCGCACCCC
THAP1	hTFtarget	NC_000014.9:61694513-61695512	958	979	+	11.3028	3.78e-05	0.0106	CGCCTCCGCCCTTGCCCGCCCC
Mef2a	HOCOMOCO	NC_000014.9:61694513-61695512	258	271	+	11.7162	3.78e-05	0.0745	TTTTATTTTTAATT
ZNF467	CISBP	NC_000014.9:61694513-61695512	931	951	+	10.3838	3.79e-05	0.00546	CCTCTCCCCTCCCCGCGCGCC
Neurod2	JASPAR	NC_000014.9:61694513-61695512	751	765	-	11.9817	3.79e-05	0.0679	AGGCACAGCTGGGAC
PROP1	hTFtarget	NC_000014.9:61694513-61695512	267	277	+	11.8317	3.79e-05	0.0749	TAATTGCATTT
ZNF770	HOCOMOCO	NC_000014.9:61694513-61695512	514	535	+	9.87879	3.79e-05	0.0111	CTGAGGCCGAGGAGAAAGAGAG
BCL6	hTFtarget	NC_000014.9:61694513-61695512	841	853	+	11.7612	3.8e-05	0.0744	GGATCTCGAGGAA
Zbtb17	HOCOMOCO	NC_000014.9:61694513-61695512	680	698	-	10.5714	3.8e-05	0.00481	GGAGATGGGGGTGCGGCTC
RELA	hTFtarget	NC_000014.9:61694513-61695512	388	402	-	11.449	3.81e-05	0.0718	GGGGTCTTTCCTTAC
ZNF816	CISBP	NC_000014.9:61694513-61695512	930	950	+	10.0092	3.81e-05	0.022	CCCTCTCCCCTCCCCGCGCGC
Sp1	HOCOMOCO	NC_000014.9:61694513-61695512	930	953	-	9.41935	3.81e-05	0.0019	CGGGCGCGCGGGGAGGGGAGAGGG
XPA	CISBP	NC_000014.9:61694513-61695512	868	878	+	11.898	3.81e-05	0.0349	AGGTGAGGCGG
MAZ	hTFtarget	NC_000014.9:61694513-61695512	961	982	-	11.0352	3.81e-05	0.00385	CAGGGGGCGGGCAAGGGCGGAG
ZNF571	CISBP	NC_000014.9:61694513-61695512	947	961	+	10.055	3.81e-05	0.0104	GCGCCCGAGCGCGCC
USF1	hTFtarget	NC_000014.9:61694513-61695512	729	740	-	11.1364	3.82e-05	0.054	GCTCACGTGCTC
KLF2	JASPAR	NC_000014.9:61694513-61695512	681	691	+	11.8364	3.82e-05	0.0656	AGCCGCACCCC
Zfp740	TRANSFAC	NC_000014.9:61694513-61695512	685	694	+	11.6818	3.82e-05	0.07	GCACCCCCAT
Zfp740	CISBP	NC_000014.9:61694513-61695512	685	694	+	11.6532	3.82e-05	0.0699	GCACCCCCAT
ZNF611	CISBP	NC_000014.9:61694513-61695512	884	901	+	10.7798	3.82e-05	0.00908	CGGGAGCGCGCGCCGGCC
Myog	JASPAR	NC_000014.9:61694513-61695512	752	762	-	12.8367	3.82e-05	0.0668	CACAGCTGGGA
ZNF304	CISBP	NC_000014.9:61694513-61695512	911	934	+	10.3486	3.82e-05	0.00603	GAGCGGGCGCGCTCCCGCCCCCTC
TFAP4	hTFtarget	NC_000014.9:61694513-61695512	764	773	+	12.7347	3.83e-05	0.0336	CTCAGCTGAC
Nhlh1	HOCOMOCO	NC_000014.9:61694513-61695512	759	778	+	8.5122	3.83e-05	0.0211	TGTGCCTCAGCTGACCGCCT
Zfp641	TRANSFAC	NC_000014.9:61694513-61695512	799	810	+	5.65574	3.83e-05	0.0201	GTGGGCTGGGGT
Sp1	TRANSFAC	NC_000014.9:61694513-61695512	851	863	-	11.8816	3.84e-05	0.0203	TGGAGGCGGGTTC
ARNTL	hTFtarget	NC_000014.9:61694513-61695512	730	739	-	12.3367	3.84e-05	0.0576	CTCACGTGCT
ZNF341	CISBP	NC_000014.9:61694513-61695512	930	950	+	11.6224	3.84e-05	0.00505	CCCTCTCCCCTCCCCGCGCGC
KLF9	hTFtarget	NC_000014.9:61694513-61695512	851	865	-	9.81429	3.84e-05	0.0172	GGTGGAGGCGGGTTC
KLF11	hTFtarget	NC_000014.9:61694513-61695512	960	981	+	3.84694	3.84e-05	0.0135	CCTCCGCCCTTGCCCGCCCCCT
PATZ1	hTFtarget	NC_000014.9:61694513-61695512	971	992	-	11.25	3.84e-05	0.00491	GAGGCAGCGTCAGGGGGCGGGC
Sp3	HOCOMOCO	NC_000014.9:61694513-61695512	920	939	-	11.4679	3.85e-05	0.00473	GGGGAGAGGGGGCGGGAGCG
SP3	hTFtarget	NC_000014.9:61694513-61695512	920	939	-	11.4679	3.85e-05	0.00472	GGGGAGAGGGGGCGGGAGCG
HNF4G	hTFtarget	NC_000014.9:61694513-61695512	653	667	+	11.75	3.85e-05	0.0365	AAGGCGCAGAGTCCC
Stat5a	HOCOMOCO	NC_000014.9:61694513-61695512	129	138	+	12.1364	3.86e-05	0.0763	TTCCCTGAAA
NFIC	hTFtarget	NC_000014.9:61694513-61695512	94	110	+	5.17241	3.86e-05	0.0627	CTTGCAAAGTTGCCAAA
WT1	hTFtarget	NC_000014.9:61694513-61695512	920	939	-	10.2576	3.86e-05	0.00433	GGGGAGAGGGGGCGGGAGCG
ZNF417	CISBP	NC_000014.9:61694513-61695512	481	501	-	10.6735	3.86e-05	0.0646	TTGCCGCCCAACTCTGCTGGG
SP1	hTFtarget	NC_000014.9:61694513-61695512	852	862	+	12.1633	3.87e-05	0.0341	AACCCGCCTCC
Sp1	TRANSFAC	NC_000014.9:61694513-61695512	959	971	-	11.8684	3.87e-05	0.0203	CAAGGGCGGAGGC
Hic1	HOCOMOCO	NC_000014.9:61694513-61695512	632	640	-	12.3483	3.88e-05	0.0728	GCGGTGCCC
HIC1	hTFtarget	NC_000014.9:61694513-61695512	632	640	-	12.3483	3.88e-05	0.0728	GCGGTGCCC
Zfp281	CISBP	NC_000014.9:61694513-61695512	925	934	+	12.055	3.88e-05	0.0607	CCGCCCCCTC
SP4	hTFtarget	NC_000014.9:61694513-61695512	932	946	+	11.6429	3.88e-05	0.0171	CTCTCCCCTCCCCGC
MXI1	hTFtarget	NC_000014.9:61694513-61695512	728	740	+	12.101	3.88e-05	0.0322	CGAGCACGTGAGC
HOXA9	hTFtarget	NC_000014.9:61694513-61695512	264	274	+	11.3824	3.89e-05	0.0769	TTTTAATTGCA
HOXA10	hTFtarget	NC_000014.9:61694513-61695512	264	274	-	11.434	3.89e-05	0.0769	TGCAATTAAAA
ETV7	hTFtarget	NC_000014.9:61694513-61695512	431	446	+	8.64286	3.89e-05	0.038	AAGGAAGGGCTTGCTG
ZNF444	CISBP	NC_000014.9:61694513-61695512	925	940	+	3.79592	3.89e-05	0.014	CCGCCCCCTCTCCCCT
ESRRA	hTFtarget	NC_000014.9:61694513-61695512	964	980	-	6.66327	3.89e-05	0.075	GGGGGCGGGCAAGGGCG
KLF13	hTFtarget	NC_000014.9:61694513-61695512	681	693	+	11.5918	3.89e-05	0.0344	AGCCGCACCCCCA
Zfp641	TRANSFAC	NC_000014.9:61694513-61695512	971	982	-	5.59016	3.9e-05	0.0201	CAGGGGGCGGGC
Zbtb5	TRANSFAC	NC_000014.9:61694513-61695512	773	782	-	11.1803	3.9e-05	0.0737	CAGGAGGCGG
Pou1f1	HOCOMOCO	NC_000014.9:61694513-61695512	274	286	-	11.9326	3.9e-05	0.0769	TTACTGAATAAAT
POU1F1	hTFtarget	NC_000014.9:61694513-61695512	274	286	-	11.9326	3.9e-05	0.0769	TTACTGAATAAAT
HIC2	CISBP	NC_000014.9:61694513-61695512	629	637	-	11.3469	3.9e-05	0.037	GTGCCCGGC
Sp2	HOCOMOCO	NC_000014.9:61694513-61695512	960	981	-	10.7724	3.9e-05	0.00268	AGGGGGCGGGCAAGGGCGGAGG
SP2	hTFtarget	NC_000014.9:61694513-61695512	960	981	-	10.7724	3.9e-05	0.00268	AGGGGGCGGGCAAGGGCGGAGG
Sp3	HOCOMOCO	NC_000014.9:61694513-61695512	926	945	-	11.4404	3.91e-05	0.00473	CGGGGAGGGGAGAGGGGGCG
SP3	hTFtarget	NC_000014.9:61694513-61695512	926	945	-	11.4404	3.91e-05	0.00472	CGGGGAGGGGAGAGGGGGCG
Mafk	CISBP	NC_000014.9:61694513-61695512	985	996	-	11.5487	3.91e-05	0.0384	AGCTGAGGCAGC
ARNT2	hTFtarget	NC_000014.9:61694513-61695512	730	739	-	12.5532	3.91e-05	0.0441	CTCACGTGCT
ARNT2	hTFtarget	NC_000014.9:61694513-61695512	730	739	-	12.5204	3.91e-05	0.0424	CTCACGTGCT
FEZF1	HOCOMOCO	NC_000014.9:61694513-61695512	460	471	+	11.6829	3.92e-05	0.0374	TCTGCTTTTTTG
KLF10	JASPAR	NC_000014.9:61694513-61695512	683	691	-	11.4831	3.92e-05	0.0178	GGGGTGCGG
Pax5	HOCOMOCO	NC_000014.9:61694513-61695512	901	919	+	11.625	3.92e-05	0.0453	CTGGGCAGGCGAGCGGGCG
SP1	hTFtarget	NC_000014.9:61694513-61695512	872	881	+	11.6697	3.92e-05	0.0387	GAGGCGGGCT
PHOX2A	hTFtarget	NC_000014.9:61694513-61695512	267	277	-	12.12	3.92e-05	0.0775	AAATGCAATTA
PHOX2A	hTFtarget	NC_000014.9:61694513-61695512	267	277	+	12.0891	3.92e-05	0.0775	TAATTGCATTT
Egr2	CISBP	NC_000014.9:61694513-61695512	796	807	-	12.0734	3.92e-05	0.0234	CCAGCCCACGCC
Sp1	HOCOMOCO	NC_000014.9:61694513-61695512	944	967	-	9.35484	3.93e-05	0.0019	GGCGGAGGCGCGCTCGGGCGCGCG
Sp1	HOCOMOCO	NC_000014.9:61694513-61695512	791	814	+	9.35484	3.93e-05	0.0019	AGAGCGGCGTGGGCTGGGGTGGGG
Hic1	TRANSFAC	NC_000014.9:61694513-61695512	741	758	+	4.82759	3.93e-05	0.0649	GTCGCAGCCCGTCCCAGC
ZNF611	CISBP	NC_000014.9:61694513-61695512	944	961	-	10.7248	3.93e-05	0.00908	GGCGCGCTCGGGCGCGCG
NR2F6	hTFtarget	NC_000014.9:61694513-61695512	927	941	-	11.7071	3.93e-05	0.0714	GAGGGGAGAGGGGGC
Zfp770	TRANSFAC	NC_000014.9:61694513-61695512	924	933	-	12.377	3.94e-05	0.0271	AGGGGGCGGG
Zfp770	TRANSFAC	NC_000014.9:61694513-61695512	972	981	-	12.377	3.94e-05	0.0271	AGGGGGCGGG
ZNF467	HOCOMOCO	NC_000014.9:61694513-61695512	922	943	-	9.58163	3.94e-05	0.00511	GGGAGGGGAGAGGGGGCGGGAG
ZNF770	HOCOMOCO	NC_000014.9:61694513-61695512	922	943	-	9.80303	3.94e-05	0.0111	GGGAGGGGAGAGGGGGCGGGAG
HKR1	CISBP	NC_000014.9:61694513-61695512	924	944	+	11.5688	3.94e-05	0.0257	CCCGCCCCCTCTCCCCTCCCC
ZNF467	CISBP	NC_000014.9:61694513-61695512	854	865	+	10.6122	3.94e-05	0.0139	CCCGCCTCCACC
Stat4	JASPAR	NC_000014.9:61694513-61695512	604	617	-	12.2931	3.94e-05	0.0384	CTGCTGAGAAGGGA
Egr1	HOCOMOCO	NC_000014.9:61694513-61695512	955	968	-	10.5909	3.94e-05	0.0117	GGGCGGAGGCGCGC
MNX1	hTFtarget	NC_000014.9:61694513-61695512	265	274	-	10.8955	3.94e-05	0.0781	TGCAATTAAA
MNX1	hTFtarget	NC_000014.9:61694513-61695512	265	274	+	10.8911	3.94e-05	0.0781	TTTAATTGCA
Mafg	JASPAR	NC_000014.9:61694513-61695512	983	997	-	11.0922	3.94e-05	0.0374	GAGCTGAGGCAGCGT
EGR2	hTFtarget	NC_000014.9:61694513-61695512	796	805	-	10.7236	3.94e-05	0.0313	AGCCCACGCC
SOHLH2	CISBP	NC_000014.9:61694513-61695512	730	739	-	9.7	3.94e-05	0.0781	CTCACGTGCT
Nrf1	JASPAR	NC_000014.9:61694513-61695512	910	924	-	10.8618	3.94e-05	0.0237	GAGCGCGCCCGCTCG
KLF1	hTFtarget	NC_000014.9:61694513-61695512	966	979	-	11.3485	3.94e-05	0.0136	GGGGCGGGCAAGGG
Zfx	HOCOMOCO	NC_000014.9:61694513-61695512	816	834	+	11.3485	3.95e-05	0.0145	CTTGCCGCCTGCGTCGCTC
ZNF444	CISBP	NC_000014.9:61694513-61695512	926	941	+	3.7449	3.95e-05	0.014	CGCCCCCTCTCCCCTC
ZIM2	CISBP	NC_000014.9:61694513-61695512	923	952	+	-3.68367	3.95e-05	0.0218	TCCCGCCCCCTCTCCCCTCCCCGCGCGCCC
SP3	hTFtarget	NC_000014.9:61694513-61695512	921	933	+	11.0192	3.96e-05	0.0478	GCTCCCGCCCCCT
HOXA7	hTFtarget	NC_000014.9:61694513-61695512	266	273	-	10.1698	3.96e-05	0.0787	GCAATTAA
MSX2	hTFtarget	NC_000014.9:61694513-61695512	266	273	+	11.6436	3.96e-05	0.0787	TTAATTGC
Hoxb7	CISBP	NC_000014.9:61694513-61695512	266	273	+	6.2053	3.96e-05	0.0787	TTAATTGC
Hoxd8	CISBP	NC_000014.9:61694513-61695512	266	273	+	5.90312	3.96e-05	0.0787	TTAATTGC
TFAP4	hTFtarget	NC_000014.9:61694513-61695512	764	773	-	12.7143	3.98e-05	0.0336	GTCAGCTGAG
RBAK	CISBP	NC_000014.9:61694513-61695512	386	400	-	12	3.98e-05	0.0344	GGTCTTTCCTTACCA
KLF11	hTFtarget	NC_000014.9:61694513-61695512	793	814	-	3.73469	3.98e-05	0.0135	CCCCACCCCAGCCCACGCCGCT
USF1	hTFtarget	NC_000014.9:61694513-61695512	726	740	-	10.5408	3.99e-05	0.0434	GCTCACGTGCTCGTC
SP3	hTFtarget	NC_000014.9:61694513-61695512	921	933	+	11.5816	3.99e-05	0.0466	GCTCCCGCCCCCT
Klf7	TRANSFAC	NC_000014.9:61694513-61695512	679	694	+	11.5263	4e-05	0.0583	TGAGCCGCACCCCCAT
SP3	hTFtarget	NC_000014.9:61694513-61695512	921	933	+	11.0102	4e-05	0.0476	GCTCCCGCCCCCT
ZNF341	HOCOMOCO	NC_000014.9:61694513-61695512	923	944	-	11.2764	4.01e-05	0.00359	GGGGAGGGGAGAGGGGGCGGGA
RELA	hTFtarget	NC_000014.9:61694513-61695512	389	403	-	11.551	4.01e-05	0.074	CGGGGTCTTTCCTTA
Irf1	JASPAR	NC_000014.9:61694513-61695512	697	711	-	11.5105	4.02e-05	0.079	GAGGAAAGAGAAAGG
Ets2	HOCOMOCO	NC_000014.9:61694513-61695512	701	713	-	11.5152	4.02e-05	0.0761	CGGAGGAAAGAGA
ETS2	hTFtarget	NC_000014.9:61694513-61695512	701	713	-	11.5152	4.02e-05	0.0758	CGGAGGAAAGAGA
PAX6	hTFtarget	NC_000014.9:61694513-61695512	628	637	-	11.8878	4.02e-05	0.0216	GTGCCCGGCT
ZNF444	CISBP	NC_000014.9:61694513-61695512	851	866	+	3.67347	4.03e-05	0.014	GAACCCGCCTCCACCT
EGR1	hTFtarget	NC_000014.9:61694513-61695512	794	807	-	4.56897	4.03e-05	0.03	CCAGCCCACGCCGC
EGR1	hTFtarget	NC_000014.9:61694513-61695512	926	935	+	11.7798	4.05e-05	0.0729	CGCCCCCTCT
Hic1	CISBP	NC_000014.9:61694513-61695512	741	758	+	5.86735	4.05e-05	0.0695	GTCGCAGCCCGTCCCAGC
Nr1h4	CISBP	NC_000014.9:61694513-61695512	358	371	+	11.5586	4.05e-05	0.0745	GGTGACATTGACCC
EGR2	hTFtarget	NC_000014.9:61694513-61695512	929	946	-	11.3306	4.05e-05	0.0121	GCGGGGAGGGGAGAGGGG
SP1	hTFtarget	NC_000014.9:61694513-61695512	679	693	+	10.051	4.05e-05	0.073	TGAGCCGCACCCCCA
HNF4A	hTFtarget	NC_000014.9:61694513-61695512	652	667	+	11.5364	4.06e-05	0.0397	GAAGGCGCAGAGTCCC
ZNF571	CISBP	NC_000014.9:61694513-61695512	963	977	+	9.90826	4.06e-05	0.0104	CCGCCCTTGCCCGCC
NHLH1	hTFtarget	NC_000014.9:61694513-61695512	752	763	-	11.3415	4.06e-05	0.0373	GCACAGCTGGGA
EGR1	hTFtarget	NC_000014.9:61694513-61695512	730	743	-	4.53448	4.06e-05	0.03	GACGCTCACGTGCT
PROP1	hTFtarget	NC_000014.9:61694513-61695512	267	276	+	7.41379	4.07e-05	0.0806	TAATTGCATT
Smad6	TRANSFAC	NC_000014.9:61694513-61695512	491	502	-	8.45902	4.07e-05	0.0319	ATTGCCGCCCAA
Zfp740	TRANSFAC	NC_000014.9:61694513-61695512	683	698	+	11.9268	4.07e-05	0.0369	CCGCACCCCCATCTCC
KLF16	CISBP	NC_000014.9:61694513-61695512	682	691	+	11.4388	4.08e-05	0.0432	GCCGCACCCC
ZNF41	HOCOMOCO	NC_000014.9:61694513-61695512	518	541	+	10.0091	4.08e-05	0.0755	GGCCGAGGAGAAAGAGAGCAGGAG
NR1I3	hTFtarget	NC_000014.9:61694513-61695512	964	979	-	11.6364	4.09e-05	0.0756	GGGGCGGGCAAGGGCG
ZNF740	CISBP	NC_000014.9:61694513-61695512	922	934	+	10.102	4.09e-05	0.0716	CTCCCGCCCCCTC
SMAD2	hTFtarget	NC_000014.9:61694513-61695512	665	674	+	12.5273	4.09e-05	0.0771	CCCCAGACTC
Pax5	JASPAR	NC_000014.9:61694513-61695512	728	747	+	11.7982	4.1e-05	0.0749	CGAGCACGTGAGCGTCGCAG
WT1	hTFtarget	NC_000014.9:61694513-61695512	922	941	-	10.1364	4.1e-05	0.00433	GAGGGGAGAGGGGGCGGGAG
EGR4	hTFtarget	NC_000014.9:61694513-61695512	854	866	+	10.449	4.1e-05	0.0182	CCCGCCTCCACCT
MXI1	hTFtarget	NC_000014.9:61694513-61695512	729	741	-	12.0101	4.1e-05	0.0322	CGCTCACGTGCTC
ZNF765	CISBP	NC_000014.9:61694513-61695512	803	820	+	11.0183	4.11e-05	0.0441	GCTGGGGTGGGGACTTGC
KLF15	hTFtarget	NC_000014.9:61694513-61695512	852	863	+	10.5	4.11e-05	0.0762	AACCCGCCTCCA
Tcfl5	CISBP	NC_000014.9:61694513-61695512	942	951	+	10.048	4.12e-05	0.018	CCCGCGCGCC
Tcfl5	CISBP	NC_000014.9:61694513-61695512	942	951	-	10.048	4.12e-05	0.018	GGCGCGCGGG
Tcfl5	JASPAR	NC_000014.9:61694513-61695512	942	951	+	10.0645	4.12e-05	0.0179	CCCGCGCGCC
Tcfl5	JASPAR	NC_000014.9:61694513-61695512	942	951	-	10.0645	4.12e-05	0.0179	GGCGCGCGGG
Tbx2	CISBP	NC_000014.9:61694513-61695512	217	237	-	6.19388	4.12e-05	0.0807	ACTTCAAGGGAAATAAAGTTG
RELA	hTFtarget	NC_000014.9:61694513-61695512	389	403	-	11.5	4.12e-05	0.0783	CGGGGTCTTTCCTTA
ZBTB7A	hTFtarget	NC_000014.9:61694513-61695512	794	808	-	11.898	4.12e-05	0.0239	CCCAGCCCACGCCGC
KLF1	hTFtarget	NC_000014.9:61694513-61695512	931	944	-	11.2576	4.12e-05	0.0136	GGGGAGGGGAGAGG
ZBTB18	hTFtarget	NC_000014.9:61694513-61695512	752	763	-	11.3469	4.13e-05	0.0369	GCACAGCTGGGA
USF1	hTFtarget	NC_000014.9:61694513-61695512	728	741	-	11.051	4.13e-05	0.0353	CGCTCACGTGCTCG
EGR1	hTFtarget	NC_000014.9:61694513-61695512	801	820	-	9.57143	4.13e-05	0.0129	GCAAGTCCCCACCCCAGCCC
ZNF449	CISBP	NC_000014.9:61694513-61695512	873	887	+	9.97959	4.13e-05	0.0182	AGGCGGGCTTGCGGG
ZNF329	CISBP	NC_000014.9:61694513-61695512	748	768	+	9.62385	4.13e-05	0.0658	CCCGTCCCAGCTGTGCCTCAG
Klf4	JASPAR	NC_000014.9:61694513-61695512	430	439	+	10.8889	4.13e-05	0.0257	AAAGGAAGGG
HOXC11	hTFtarget	NC_000014.9:61694513-61695512	264	274	+	10.5842	4.13e-05	0.0819	TTTTAATTGCA
ZNF787	CISBP	NC_000014.9:61694513-61695512	974	993	+	10.0306	4.14e-05	0.0739	CGCCCCCTGACGCTGCCTCA
SP9	JASPAR	NC_000014.9:61694513-61695512	970	981	+	11.7931	4.14e-05	0.0382	TGCCCGCCCCCT
Hmx3	JASPAR	NC_000014.9:61694513-61695512	261	277	-	11.6463	4.14e-05	0.0815	AAATGCAATTAAAAATA
Pknox1	CISBP	NC_000014.9:61694513-61695512	37	44	+	9.40404	4.14e-05	0.0822	TGACAGGC
ZNF148	hTFtarget	NC_000014.9:61694513-61695512	956	967	+	11.1633	4.14e-05	0.0143	CGCGCCTCCGCC
ZNF30	CISBP	NC_000014.9:61694513-61695512	960	974	+	5.69725	4.15e-05	0.0115	CCTCCGCCCTTGCCC
NR2F1	hTFtarget	NC_000014.9:61694513-61695512	102	115	-	11	4.15e-05	0.06	TGGCCTTTGGCAAC
NHLH2	CISBP	NC_000014.9:61694513-61695512	760	777	-	8.42857	4.16e-05	0.0201	GGCGGTCAGCTGAGGCAC
NFIB	CISBP	NC_000014.9:61694513-61695512	95	109	+	7.41837	4.16e-05	0.0496	TTGCAAAGTTGCCAA
KLF2	CISBP	NC_000014.9:61694513-61695512	681	691	+	11.7449	4.17e-05	0.0321	AGCCGCACCCC
KLF2	CISBP	NC_000014.9:61694513-61695512	806	816	-	11.7449	4.17e-05	0.0321	GTCCCCACCCC
HIC2	JASPAR	NC_000014.9:61694513-61695512	629	637	-	11.3818	4.17e-05	0.0405	GTGCCCGGC
SP1	hTFtarget	NC_000014.9:61694513-61695512	960	970	+	11.9231	4.17e-05	0.0155	CCTCCGCCCTT
Mafb	CISBP	NC_000014.9:61694513-61695512	982	998	-	11.3265	4.17e-05	0.041	GGAGCTGAGGCAGCGTC
ZNF248	CISBP	NC_000014.9:61694513-61695512	127	147	+	10.7636	4.17e-05	0.0818	CTTTCCCTGAAATTGGTTTAT
USF2	hTFtarget	NC_000014.9:61694513-61695512	726	741	-	10.2857	4.17e-05	0.0415	CGCTCACGTGCTCGTC
Zbtb20	TRANSFAC	NC_000014.9:61694513-61695512	868	879	+	2.7541	4.18e-05	0.0781	AGGTGAGGCGGG
CREB3L1	CISBP	NC_000014.9:61694513-61695512	334	345	-	11.1735	4.18e-05	0.0268	TGCCACGGAGCA
Mef2c	HOCOMOCO	NC_000014.9:61694513-61695512	257	271	+	11.6806	4.19e-05	0.0826	TTTTTATTTTTAATT
EGR1	hTFtarget	NC_000014.9:61694513-61695512	909	922	-	11.5041	4.19e-05	0.0185	GCGCGCCCGCTCGC
Ebf4	TRANSFAC	NC_000014.9:61694513-61695512	598	617	+	-13.4426	4.19e-05	0.0822	CCGAAATCCCTTCTCAGCAG
Mlx	CISBP	NC_000014.9:61694513-61695512	729	738	-	10.7143	4.19e-05	0.0398	TCACGTGCTC
PATZ1	hTFtarget	NC_000014.9:61694513-61695512	804	815	+	10.6517	4.2e-05	0.0134	CTGGGGTGGGGA
HOXD9	hTFtarget	NC_000014.9:61694513-61695512	264	273	+	12.1683	4.2e-05	0.0833	TTTTAATTGC
NRF1	hTFtarget	NC_000014.9:61694513-61695512	887	897	+	11.2	4.21e-05	0.0223	GAGCGCGCGCC
STAT5A	hTFtarget	NC_000014.9:61694513-61695512	128	137	-	11.4848	4.21e-05	0.0833	TTCAGGGAAA
STAT4	hTFtarget	NC_000014.9:61694513-61695512	607	617	+	12.0909	4.21e-05	0.0301	CTTCTCAGCAG
Hmx2	JASPAR	NC_000014.9:61694513-61695512	261	277	-	11.5789	4.22e-05	0.0831	AAATGCAATTAAAAATA
ZNF880	CISBP	NC_000014.9:61694513-61695512	926	952	+	10.0455	4.22e-05	0.00835	CGCCCCCTCTCCCCTCCCCGCGCGCCC
EGR2	hTFtarget	NC_000014.9:61694513-61695512	856	864	+	12.551	4.22e-05	0.0249	CGCCTCCAC
SP9	CISBP	NC_000014.9:61694513-61695512	970	981	+	11.7245	4.22e-05	0.0375	TGCCCGCCCCCT
Sp1	HOCOMOCO	NC_000014.9:61694513-61695512	962	985	-	9.19355	4.24e-05	0.00198	CGTCAGGGGGCGGGCAAGGGCGGA
ZNF611	CISBP	NC_000014.9:61694513-61695512	818	835	-	10.578	4.24e-05	0.00908	CGAGCGACGCAGGCGGCA
HEY1	hTFtarget	NC_000014.9:61694513-61695512	888	897	+	10.1782	4.25e-05	0.0487	AGCGCGCGCC
KLF15	hTFtarget	NC_000014.9:61694513-61695512	970	981	+	11.6465	4.25e-05	0.0375	TGCCCGCCCCCT
MYCN	hTFtarget	NC_000014.9:61694513-61695512	445	456	+	11.7753	4.25e-05	0.0356	TGCCACGAGGCG
MYCN	hTFtarget	NC_000014.9:61694513-61695512	445	456	-	11.7753	4.25e-05	0.0356	CGCCTCGTGGCA
Rela	CISBP	NC_000014.9:61694513-61695512	923	952	+	10.9029	4.25e-05	0.0154	TCCCGCCCCCTCTCCCCTCCCCGCGCGCCC
Egr1	CISBP	NC_000014.9:61694513-61695512	796	805	-	10.6061	4.25e-05	0.0229	AGCCCACGCC
Tcf7	TRANSFAC	NC_000014.9:61694513-61695512	224	240	-	11.6905	4.26e-05	0.0836	TAAACTTCAAGGGAAAT
KLF4	hTFtarget	NC_000014.9:61694513-61695512	806	815	+	11.8636	4.26e-05	0.0776	GGGGTGGGGA
CTCFL	hTFtarget	NC_000014.9:61694513-61695512	909	920	+	11.4388	4.27e-05	0.0204	GCGAGCGGGCGC
Klf7	TRANSFAC	NC_000014.9:61694513-61695512	800	809	+	3.40984	4.28e-05	0.0231	TGGGCTGGGG
HMX1	hTFtarget	NC_000014.9:61694513-61695512	264	274	+	11.2929	4.28e-05	0.0848	TTTTAATTGCA
Usf2	HOCOMOCO	NC_000014.9:61694513-61695512	723	741	-	10.4848	4.28e-05	0.0388	CGCTCACGTGCTCGTCTGT
USF2	hTFtarget	NC_000014.9:61694513-61695512	723	741	-	10.4848	4.28e-05	0.0388	CGCTCACGTGCTCGTCTGT
PAX6	hTFtarget	NC_000014.9:61694513-61695512	744	756	+	9.9703	4.28e-05	0.0627	GCAGCCCGTCCCA
MEF2C	hTFtarget	NC_000014.9:61694513-61695512	258	270	+	11.7015	4.29e-05	0.0845	TTTTATTTTTAAT
PLAG1	hTFtarget	NC_000014.9:61694513-61695512	928	941	-	6.9898	4.29e-05	0.0755	GAGGGGAGAGGGGG
ZNF132	CISBP	NC_000014.9:61694513-61695512	966	980	+	10.4797	4.3e-05	0.0251	CCCTTGCCCGCCCCC
EGR1	hTFtarget	NC_000014.9:61694513-61695512	898	917	-	9.81633	4.31e-05	0.0144	CCCGCTCGCCTGCCCAGGCC
E2F1	hTFtarget	NC_000014.9:61694513-61695512	491	502	+	11.7551	4.32e-05	0.0559	TTGGGCGGCAAT
ZNF460	CISBP	NC_000014.9:61694513-61695512	971	983	+	11.5141	4.32e-05	0.0552	GCCCGCCCCCTGA
Bcl6	HOCOMOCO	NC_000014.9:61694513-61695512	841	853	+	11.5225	4.32e-05	0.0845	GGATCTCGAGGAA
ZNF322	CISBP	NC_000014.9:61694513-61695512	504	524	+	10.935	4.32e-05	0.0355	GTGCCCAGCACTGAGGCCGAG
Pou2f1	HOCOMOCO	NC_000014.9:61694513-61695512	266	281	-	11.6842	4.33e-05	0.0852	GAATAAATGCAATTAA
POU2F1	hTFtarget	NC_000014.9:61694513-61695512	266	281	-	11.6842	4.33e-05	0.0852	GAATAAATGCAATTAA
CTCF	hTFtarget	NC_000014.9:61694513-61695512	974	985	+	11.1735	4.33e-05	0.0769	CGCCCCCTGACG
Bhlhe40	CISBP	NC_000014.9:61694513-61695512	730	738	-	11.449	4.33e-05	0.0403	TCACGTGCT
ZNF281	hTFtarget	NC_000014.9:61694513-61695512	957	968	+	9.5102	4.34e-05	0.0267	GCGCCTCCGCCC
MAFG	hTFtarget	NC_000014.9:61694513-61695512	984	996	+	11.6789	4.34e-05	0.0827	CGCTGCCTCAGCT
Creb3l2	CISBP	NC_000014.9:61694513-61695512	445	456	+	9.76531	4.35e-05	0.0386	TGCCACGAGGCG
ZNF148	hTFtarget	NC_000014.9:61694513-61695512	929	940	+	11.0918	4.35e-05	0.0143	CCCCTCTCCCCT
Lbx1	TRANSFAC	NC_000014.9:61694513-61695512	148	158	-	12.082	4.36e-05	0.0863	TTAATAAGCAT
Clock	HOCOMOCO	NC_000014.9:61694513-61695512	444	457	+	10.8681	4.36e-05	0.078	CTGCCACGAGGCGA
CLOCK	hTFtarget	NC_000014.9:61694513-61695512	444	457	+	10.8681	4.36e-05	0.0782	CTGCCACGAGGCGA
LEF1	hTFtarget	NC_000014.9:61694513-61695512	446	460	+	8.34694	4.36e-05	0.0785	GCCACGAGGCGAAGT
KLF12	JASPAR	NC_000014.9:61694513-61695512	961	969	-	10.8764	4.36e-05	0.0384	AGGGCGGAG
Egr1	JASPAR	NC_000014.9:61694513-61695512	732	742	+	11.2551	4.37e-05	0.08	CACGTGAGCGT
ZNF281	hTFtarget	NC_000014.9:61694513-61695512	930	944	-	9.84848	4.37e-05	0.0125	GGGGAGGGGAGAGGG
KLF7	JASPAR	NC_000014.9:61694513-61695512	936	944	-	12.1461	4.37e-05	0.0254	GGGGAGGGG
SCRT1	CISBP	NC_000014.9:61694513-61695512	241	252	+	10.2551	4.37e-05	0.0847	CAGCAACAGGAG
ETV4	hTFtarget	NC_000014.9:61694513-61695512	429	439	+	11.8485	4.38e-05	0.0788	CAAAGGAAGGG
ZNF740	CISBP	NC_000014.9:61694513-61695512	922	934	+	9.7156	4.38e-05	0.0408	CTCCCGCCCCCTC
ZNF792	CISBP	NC_000014.9:61694513-61695512	855	884	+	-17.3061	4.38e-05	0.00986	CCGCCTCCACCTCAGGTGAGGCGGGCTTGC
PATZ1	hTFtarget	NC_000014.9:61694513-61695512	689	710	-	11.0347	4.38e-05	0.00519	AGGAAAGAGAAAGGAGATGGGG
Stat5b	JASPAR	NC_000014.9:61694513-61695512	126	140	+	11.4587	4.38e-05	0.0863	TCTTTCCCTGAAATT
Irf7	HOCOMOCO	NC_000014.9:61694513-61695512	594	603	+	11.6087	4.39e-05	0.0866	GCAACCGAAA
IRF7	hTFtarget	NC_000014.9:61694513-61695512	594	603	+	11.6087	4.39e-05	0.0866	GCAACCGAAA
ATF3	hTFtarget	NC_000014.9:61694513-61695512	732	739	-	11.4113	4.39e-05	0.0692	CTCACGTG
E2F1	hTFtarget	NC_000014.9:61694513-61695512	491	502	-	11.7377	4.39e-05	0.0538	ATTGCCGCCCAA
KLF6	hTFtarget	NC_000014.9:61694513-61695512	959	977	-	11.3939	4.39e-05	0.00808	GGCGGGCAAGGGCGGAGGC
E2F8	hTFtarget	NC_000014.9:61694513-61695512	208	221	-	11.3061	4.4e-05	0.0841	AGTTGCAGGGAAAT
ZNF467	CISBP	NC_000014.9:61694513-61695512	922	942	+	10.0909	4.4e-05	0.00546	CTCCCGCCCCCTCTCCCCTCC
ZNF467	CISBP	NC_000014.9:61694513-61695512	925	945	+	10.0909	4.4e-05	0.00546	CCGCCCCCTCTCCCCTCCCCG
Mlx	CISBP	NC_000014.9:61694513-61695512	732	740	+	11.2959	4.41e-05	0.0404	CACGTGAGC
WT1	hTFtarget	NC_000014.9:61694513-61695512	926	945	-	9.98485	4.41e-05	0.00437	CGGGGAGGGGAGAGGGGGCG
KLF13	hTFtarget	NC_000014.9:61694513-61695512	681	693	+	11.3469	4.41e-05	0.043	AGCCGCACCCCCA
ZNF774	CISBP	NC_000014.9:61694513-61695512	926	943	+	11.5315	4.41e-05	0.02	CGCCCCCTCTCCCCTCCC
E2f7	HOCOMOCO	NC_000014.9:61694513-61695512	937	949	-	11.7091	4.42e-05	0.0259	CGCGCGGGGAGGG
E2F7	hTFtarget	NC_000014.9:61694513-61695512	937	949	-	11.7091	4.42e-05	0.0257	CGCGCGGGGAGGG
CTCF	hTFtarget	NC_000014.9:61694513-61695512	610	626	+	11.2324	4.42e-05	0.0181	CTCAGCAGCGCCTCCCA
ZFP28	CISBP	NC_000014.9:61694513-61695512	515	547	-	10.23	4.42e-05	0.0279	GTAATGCTCCTGCTCTCTTTCTCCTCGGCCTCA
ZNF460	CISBP	NC_000014.9:61694513-61695512	971	983	+	7.03061	4.42e-05	0.0487	GCCCGCCCCCTGA
ZNF281	hTFtarget	NC_000014.9:61694513-61695512	935	946	+	9.46939	4.44e-05	0.0267	TCCCCTCCCCGC
PRDM9	JASPAR	NC_000014.9:61694513-61695512	928	951	-	10.0183	4.44e-05	0.0159	GGCGCGCGGGGAGGGGAGAGGGGG
KLF5	hTFtarget	NC_000014.9:61694513-61695512	922	931	+	12.0204	4.44e-05	0.0271	CTCCCGCCCC
Nfkb1	HOCOMOCO	NC_000014.9:61694513-61695512	391	401	+	11.2879	4.45e-05	0.0398	AGGAAAGACCC
MEF2A	hTFtarget	NC_000014.9:61694513-61695512	259	270	-	10.1129	4.45e-05	0.088	ATTAAAAATAAA
ZNF383	CISBP	NC_000014.9:61694513-61695512	959	985	+	7.04587	4.45e-05	0.00782	GCCTCCGCCCTTGCCCGCCCCCTGACG
EGR3	hTFtarget	NC_000014.9:61694513-61695512	795	807	-	8.88776	4.46e-05	0.0377	CCAGCCCACGCCG
Esrrb	CISBP	NC_000014.9:61694513-61695512	359	368	-	11.5758	4.46e-05	0.0883	TCAATGTCAC
AR	hTFtarget	NC_000014.9:61694513-61695512	251	268	+	11.4141	4.46e-05	0.053	AGTTCATTTTTATTTTTA
ZNF2	CISBP	NC_000014.9:61694513-61695512	913	921	-	12.2385	4.47e-05	0.0279	CGCGCCCGC
SP2	hTFtarget	NC_000014.9:61694513-61695512	961	969	-	11.8202	4.47e-05	0.0159	AGGGCGGAG
TFE3	hTFtarget	NC_000014.9:61694513-61695512	730	739	-	11.551	4.47e-05	0.0472	CTCACGTGCT
ZNF331	CISBP	NC_000014.9:61694513-61695512	665	691	+	9.02041	4.47e-05	0.0666	CCCCAGACTCGGGCTGAGCCGCACCCC
E2F3	hTFtarget	NC_000014.9:61694513-61695512	969	979	-	11.5909	4.48e-05	0.0412	GGGGCGGGCAA
USF2	hTFtarget	NC_000014.9:61694513-61695512	726	740	-	10.4592	4.48e-05	0.0391	GCTCACGTGCTCGTC
Zfp641	TRANSFAC	NC_000014.9:61694513-61695512	923	934	-	5	4.48e-05	0.0201	GAGGGGGCGGGA
IRF1	hTFtarget	NC_000014.9:61694513-61695512	252	272	+	9.96774	4.49e-05	0.0434	GTTCATTTTTATTTTTAATTG
Barx1	HOCOMOCO	NC_000014.9:61694513-61695512	265	276	+	10.8421	4.49e-05	0.0887	TTTAATTGCATT
ZNF610	JASPAR	NC_000014.9:61694513-61695512	907	920	-	10.7041	4.49e-05	0.0209	GCGCCCGCTCGCCT
ZBTB26	CISBP	NC_000014.9:61694513-61695512	883	903	-	8.23232	4.49e-05	0.00309	CAGGCCGGCGCGCGCTCCCGC
POU5F1	hTFtarget	NC_000014.9:61694513-61695512	145	156	+	11.7117	4.5e-05	0.0889	TATATGCTTATT
ZNF529	CISBP	NC_000014.9:61694513-61695512	918	944	+	5.22222	4.5e-05	0.00706	CGCGCTCCCGCCCCCTCTCCCCTCCCC
ZNF823	CISBP	NC_000014.9:61694513-61695512	704	718	+	11.5688	4.5e-05	0.0166	CTTTCCTCCGCCGCT
MEF2A	hTFtarget	NC_000014.9:61694513-61695512	258	270	+	11.6119	4.51e-05	0.089	TTTTATTTTTAAT
CTCF	hTFtarget	NC_000014.9:61694513-61695512	973	987	+	10.1633	4.51e-05	0.0738	CCGCCCCCTGACGCT
E2F2	hTFtarget	NC_000014.9:61694513-61695512	942	952	-	10.6633	4.51e-05	0.00995	GGGCGCGCGGG
ZNF341	CISBP	NC_000014.9:61694513-61695512	933	953	+	11.3776	4.51e-05	0.00548	TCTCCCCTCCCCGCGCGCCCG
RELA	hTFtarget	NC_000014.9:61694513-61695512	389	403	-	11.2551	4.52e-05	0.0866	CGGGGTCTTTCCTTA
ZNF860	CISBP	NC_000014.9:61694513-61695512	916	930	+	11.1835	4.52e-05	0.0789	GGCGCGCTCCCGCCC
Zfp697	TRANSFAC	NC_000014.9:61694513-61695512	965	976	-	5.27869	4.52e-05	0.0807	GCGGGCAAGGGC
MAZ	hTFtarget	NC_000014.9:61694513-61695512	956	966	+	10.6531	4.52e-05	0.0206	CGCGCCTCCGC
ZNF460	CISBP	NC_000014.9:61694513-61695512	955	966	+	10.8991	4.53e-05	0.0181	GCGCGCCTCCGC
ZNF571	CISBP	NC_000014.9:61694513-61695512	891	905	+	9.65138	4.53e-05	0.0104	GCGCGCCGGCCTGGG
ARNT2	hTFtarget	NC_000014.9:61694513-61695512	730	739	+	12.2128	4.53e-05	0.0441	AGCACGTGAG
ARNT2	hTFtarget	NC_000014.9:61694513-61695512	730	739	+	12.1735	4.53e-05	0.0424	AGCACGTGAG
CTCF	hTFtarget	NC_000014.9:61694513-61695512	971	986	+	9.84694	4.53e-05	0.0729	GCCCGCCCCCTGACGC
ZNF444	CISBP	NC_000014.9:61694513-61695512	925	940	+	2.63265	4.53e-05	0.0163	CCGCCCCCTCTCCCCT
SREBF1	hTFtarget	NC_000014.9:61694513-61695512	762	775	-	11.2276	4.54e-05	0.0323	CGGTCAGCTGAGGC
Rarg	CISBP	NC_000014.9:61694513-61695512	360	371	-	10.633	4.54e-05	0.087	GGGTCAATGTCA
KLF3	hTFtarget	NC_000014.9:61694513-61695512	740	751	+	9.07143	4.55e-05	0.0256	CGTCGCAGCCCG
E2F4	hTFtarget	NC_000014.9:61694513-61695512	938	948	-	11.8448	4.55e-05	0.0369	GCGCGGGGAGG
BHLHA15	JASPAR	NC_000014.9:61694513-61695512	753	762	+	11.8525	4.55e-05	0.0702	CCCAGCTGTG
BHLHA15	CISBP	NC_000014.9:61694513-61695512	753	762	+	11.8163	4.55e-05	0.0705	CCCAGCTGTG
KLF1	hTFtarget	NC_000014.9:61694513-61695512	965	979	+	11.449	4.57e-05	0.0159	GCCCTTGCCCGCCCC
KLF4	hTFtarget	NC_000014.9:61694513-61695512	806	816	-	11.5408	4.57e-05	0.0798	GTCCCCACCCC
HES7	CISBP	NC_000014.9:61694513-61695512	942	951	+	10.57	4.57e-05	0.0793	CCCGCGCGCC
Tcf12	JASPAR	NC_000014.9:61694513-61695512	752	762	-	12.5714	4.57e-05	0.0811	CACAGCTGGGA
ZNF534	CISBP	NC_000014.9:61694513-61695512	927	941	+	10.9592	4.58e-05	0.0339	GCCCCCTCTCCCCTC
ZNF467	HOCOMOCO	NC_000014.9:61694513-61695512	960	981	-	9.2551	4.58e-05	0.00545	AGGGGGCGGGCAAGGGCGGAGG
SP1	hTFtarget	NC_000014.9:61694513-61695512	928	937	+	11.618	4.59e-05	0.0134	CCCCCTCTCC
Zbtb1	CISBP	NC_000014.9:61694513-61695512	880	889	-	10.5408	4.59e-05	0.0862	CTCCCGCAAG
Zfp316	TRANSFAC	NC_000014.9:61694513-61695512	965	976	-	6.13115	4.6e-05	0.0371	GCGGGCAAGGGC
NFIB	CISBP	NC_000014.9:61694513-61695512	435	451	+	11.1939	4.6e-05	0.0802	AAGGGCTTGCTGCCACG
ZNF44	CISBP	NC_000014.9:61694513-61695512	607	636	+	10.6697	4.6e-05	0.0264	CTTCTCAGCAGCGCCTCCCAAAGCCGGGCA
ZBTB14	hTFtarget	NC_000014.9:61694513-61695512	725	740	-	9.91837	4.61e-05	0.0134	GCTCACGTGCTCGTCT
EGR1	hTFtarget	NC_000014.9:61694513-61695512	847	866	+	9.29592	4.61e-05	0.0129	CGAGGAACCCGCCTCCACCT
Zfp740	CISBP	NC_000014.9:61694513-61695512	686	695	+	11.3423	4.61e-05	0.0842	CACCCCCATC
NHLH2	CISBP	NC_000014.9:61694513-61695512	760	777	+	8.16327	4.61e-05	0.0201	GTGCCTCAGCTGACCGCC
CREB3L1	CISBP	NC_000014.9:61694513-61695512	445	456	+	11	4.61e-05	0.0268	TGCCACGAGGCG
ZNF71	CISBP	NC_000014.9:61694513-61695512	929	952	+	9.82727	4.62e-05	0.0333	CCCCTCTCCCCTCCCCGCGCGCCC
ZBTB26	CISBP	NC_000014.9:61694513-61695512	913	933	-	8.16162	4.62e-05	0.00309	AGGGGGCGGGAGCGCGCCCGC
ETS2	hTFtarget	NC_000014.9:61694513-61695512	911	930	-	-0.153061	4.62e-05	0.0229	GGGCGGGAGCGCGCCCGCTC
Olig2	JASPAR	NC_000014.9:61694513-61695512	753	762	+	12.9333	4.62e-05	0.0388	CCCAGCTGTG
Olig2	JASPAR	NC_000014.9:61694513-61695512	753	762	-	12.9333	4.62e-05	0.0388	CACAGCTGGG
TFAP4	hTFtarget	NC_000014.9:61694513-61695512	764	773	-	11.551	4.63e-05	0.0456	GTCAGCTGAG
ZNF354A	CISBP	NC_000014.9:61694513-61695512	154	168	+	9.14141	4.63e-05	0.0914	ATTAAAGTCATTTAT
KLF16	JASPAR	NC_000014.9:61694513-61695512	852	862	+	11.2241	4.64e-05	0.0257	AACCCGCCTCC
CREB3L4	CISBP	NC_000014.9:61694513-61695512	859	870	+	10.9697	4.64e-05	0.089	CTCCACCTCAGG
ZNF496	CISBP	NC_000014.9:61694513-61695512	880	909	+	-40.3163	4.64e-05	0.0875	CTTGCGGGAGCGCGCGCCGGCCTGGGCAGG
Hmx1	JASPAR	NC_000014.9:61694513-61695512	261	277	-	11.5366	4.64e-05	0.0914	AAATGCAATTAAAAATA
USF1	hTFtarget	NC_000014.9:61694513-61695512	729	743	+	10.0612	4.64e-05	0.0392	GAGCACGTGAGCGTC
ZNF480	CISBP	NC_000014.9:61694513-61695512	123	134	+	12.1101	4.65e-05	0.0884	TACTCTTTCCCT
SOHLH2	CISBP	NC_000014.9:61694513-61695512	731	739	+	11.1837	4.66e-05	0.077	GCACGTGAG
Gcm1	CISBP	NC_000014.9:61694513-61695512	687	695	-	10.2846	4.66e-05	0.079	GATGGGGGT
Zbtb17	HOCOMOCO	NC_000014.9:61694513-61695512	938	956	-	10.1735	4.66e-05	0.00547	GCTCGGGCGCGCGGGGAGG
ZNF396	CISBP	NC_000014.9:61694513-61695512	466	476	-	11.3878	4.66e-05	0.0923	CTGTTCAAAAA
Stat5b	HOCOMOCO	NC_000014.9:61694513-61695512	127	138	-	11.803	4.66e-05	0.0921	TTTCAGGGAAAG
STAT5B	hTFtarget	NC_000014.9:61694513-61695512	127	138	-	11.803	4.66e-05	0.0921	TTTCAGGGAAAG
Klf15	HOCOMOCO	NC_000014.9:61694513-61695512	921	939	-	9.90909	4.68e-05	0.01	GGGGAGAGGGGGCGGGAGC
KLF15	hTFtarget	NC_000014.9:61694513-61695512	921	939	-	9.90909	4.68e-05	0.01	GGGGAGAGGGGGCGGGAGC
MEF2A	hTFtarget	NC_000014.9:61694513-61695512	259	270	-	10.14	4.68e-05	0.0925	ATTAAAAATAAA
KLF11	hTFtarget	NC_000014.9:61694513-61695512	799	820	-	3.22449	4.69e-05	0.0135	GCAAGTCCCCACCCCAGCCCAC
Wt1	JASPAR	NC_000014.9:61694513-61695512	853	866	+	11.0894	4.69e-05	0.0326	ACCCGCCTCCACCT
ZNF468	CISBP	NC_000014.9:61694513-61695512	856	867	+	8.91837	4.69e-05	0.0159	CGCCTCCACCTC
ZNF530	CISBP	NC_000014.9:61694513-61695512	972	989	+	9.44898	4.69e-05	0.0204	CCCGCCCCCTGACGCTGC
RELA	hTFtarget	NC_000014.9:61694513-61695512	388	402	-	11.1327	4.69e-05	0.0867	GGGGTCTTTCCTTAC
E2F4	hTFtarget	NC_000014.9:61694513-61695512	491	502	+	4.17347	4.7e-05	0.0926	TTGGGCGGCAAT
[truncated: 3,409 more rows]

## Sheet: mouse
TF	Source	Query	Start	Stop	Strand	Score	Pvalue	Qvalue	Mached Sequence
ZNF785	CISBP	NC_000078.7:73947186-73948185	114	142	+	40.5204	1.25e-15	3.81e-13	TGTGTGTGTGTGTGTGTGTGTGTGTGTGT
ZNF785	CISBP	NC_000078.7:73947186-73948185	116	144	+	40.5204	1.25e-15	3.81e-13	TGTGTGTGTGTGTGTGTGTGTGTGTGTGT
ZNF785	CISBP	NC_000078.7:73947186-73948185	118	146	+	40.5204	1.25e-15	3.81e-13	TGTGTGTGTGTGTGTGTGTGTGTGTGTGT
ZNF785	CISBP	NC_000078.7:73947186-73948185	120	148	+	40.5204	1.25e-15	3.81e-13	TGTGTGTGTGTGTGTGTGTGTGTGTGTGT
ZNF785	CISBP	NC_000078.7:73947186-73948185	122	150	+	40.5204	1.25e-15	3.81e-13	TGTGTGTGTGTGTGTGTGTGTGTGTGTGT
ZNF785	CISBP	NC_000078.7:73947186-73948185	128	156	+	39.8163	4.6e-15	1.2e-12	TGTGTGTGTGTGTGTGTGTGTGTATGTGT
ZNF785	CISBP	NC_000078.7:73947186-73948185	132	160	+	39.5	8.11e-15	1.86e-12	TGTGTGTGTGTGTGTGTGTATGTGTCTGT
ZNF785	CISBP	NC_000078.7:73947186-73948185	126	154	+	39.2347	1.21e-14	2.47e-12	TGTGTGTGTGTGTGTGTGTGTGTGTATGT
ZNF785	CISBP	NC_000078.7:73947186-73948185	124	152	+	38.4286	4.01e-14	7.34e-12	TGTGTGTGTGTGTGTGTGTGTGTGTGTAT
ZNF287	CISBP	NC_000078.7:73947186-73948185	825	857	-	33.531	7.67e-13	1.33e-09	CGTAAGTTTTTTTTTTTTTTTTTTTTTTTTTTT
ZNF235	CISBP	NC_000078.7:73947186-73948185	826	855	-	29.2475	3.13e-12	5.39e-09	TAAGTTTTTTTTTTTTTTTTTTTTTTTTTT
ZNF287	CISBP	NC_000078.7:73947186-73948185	824	856	-	32.1593	3.67e-12	3.18e-09	GTAAGTTTTTTTTTTTTTTTTTTTTTTTTTTTT
ZNF235	CISBP	NC_000078.7:73947186-73948185	824	853	-	28.0495	1.87e-11	1.61e-08	AGTTTTTTTTTTTTTTTTTTTTTTTTTTTT
ZNF287	CISBP	NC_000078.7:73947186-73948185	823	855	-	30.2478	2.65e-11	1.53e-08	TAAGTTTTTTTTTTTTTTTTTTTTTTTTTTTTA
ZNF235	CISBP	NC_000078.7:73947186-73948185	825	854	-	27.6436	3.27e-11	1.88e-08	AAGTTTTTTTTTTTTTTTTTTTTTTTTTTT
ZNF235	CISBP	NC_000078.7:73947186-73948185	823	852	-	27.4059	4.5e-11	1.94e-08	GTTTTTTTTTTTTTTTTTTTTTTTTTTTTA
ZNF785	CISBP	NC_000078.7:73947186-73948185	110	138	+	31.1531	5.66e-11	9.42e-09	CGTGTGTGTGTGTGTGTGTGTGTGTGTGT
ZNF785	CISBP	NC_000078.7:73947186-73948185	108	136	+	30.9898	6.33e-11	9.65e-09	TGCGTGTGTGTGTGTGTGTGTGTGTGTGT
ZNF785	CISBP	NC_000078.7:73947186-73948185	100	128	+	30.8673	6.9e-11	9.71e-09	TGTGTGTTTGCGTGTGTGTGTGTGTGTGT
ZNF785	CISBP	NC_000078.7:73947186-73948185	102	130	+	30.0102	1.22e-10	1.59e-08	TGTGTTTGCGTGTGTGTGTGTGTGTGTGT
ZNF235	CISBP	NC_000078.7:73947186-73948185	827	856	-	26.2871	1.85e-10	6.37e-08	GTAAGTTTTTTTTTTTTTTTTTTTTTTTTT
ZSCAN16	CISBP	NC_000078.7:73947186-73948185	131	154	+	28.4851	2.58e-10	2.19e-07	GTGTGTGTGTGTGTGTGTGTATGT
ZNF287	CISBP	NC_000078.7:73947186-73948185	826	858	-	27.3363	3.78e-10	1.64e-07	ACGTAAGTTTTTTTTTTTTTTTTTTTTTTTTTT
ZSCAN16	CISBP	NC_000078.7:73947186-73948185	133	156	+	27.8911	4.02e-10	2.19e-07	GTGTGTGTGTGTGTGTGTATGTGT
ZNF785	CISBP	NC_000078.7:73947186-73948185	104	132	+	27.9796	4.05e-10	4.94e-08	TGTTTGCGTGTGTGTGTGTGTGTGTGTGT
ZNF235	CISBP	NC_000078.7:73947186-73948185	822	851	-	25.5446	4.42e-10	1.27e-07	TTTTTTTTTTTTTTTTTTTTTTTTTTTTAA
PRDM6	CISBP	NC_000078.7:73947186-73948185	824	844	-	23.2621	4.88e-10	1.07e-07	TTTTTTTTTTTTTTTTTTTTT
PRDM6	CISBP	NC_000078.7:73947186-73948185	825	845	-	23.2621	4.88e-10	1.07e-07	TTTTTTTTTTTTTTTTTTTTT
PRDM6	CISBP	NC_000078.7:73947186-73948185	826	846	-	23.2621	4.88e-10	1.07e-07	TTTTTTTTTTTTTTTTTTTTT
PRDM6	CISBP	NC_000078.7:73947186-73948185	827	847	-	23.2621	4.88e-10	1.07e-07	TTTTTTTTTTTTTTTTTTTTT
PRDM6	CISBP	NC_000078.7:73947186-73948185	828	848	-	23.2621	4.88e-10	1.07e-07	TTTTTTTTTTTTTTTTTTTTT
PRDM6	CISBP	NC_000078.7:73947186-73948185	829	849	-	23.2621	4.88e-10	1.07e-07	TTTTTTTTTTTTTTTTTTTTT
PRDM6	CISBP	NC_000078.7:73947186-73948185	830	850	-	23.2621	4.88e-10	1.07e-07	TTTTTTTTTTTTTTTTTTTTT
PRDM6	CISBP	NC_000078.7:73947186-73948185	831	851	-	23.2621	4.88e-10	1.07e-07	TTTTTTTTTTTTTTTTTTTTT
ZNF287	CISBP	NC_000078.7:73947186-73948185	822	854	-	26.8761	5.58e-10	1.93e-07	AAGTTTTTTTTTTTTTTTTTTTTTTTTTTTTAA
ZNF287	CISBP	NC_000078.7:73947186-73948185	820	852	-	26.6283	6.85e-10	1.98e-07	GTTTTTTTTTTTTTTTTTTTTTTTTTTTTAAGT
ZSCAN16	CISBP	NC_000078.7:73947186-73948185	129	152	+	26.9802	7.94e-10	2.19e-07	GTGTGTGTGTGTGTGTGTGTGTAT
ZNF235	CISBP	NC_000078.7:73947186-73948185	828	857	-	24.901	9.06e-10	2.23e-07	CGTAAGTTTTTTTTTTTTTTTTTTTTTTTT
ZNF287	CISBP	NC_000078.7:73947186-73948185	821	853	-	25.823	1.32e-09	3.26e-07	AGTTTTTTTTTTTTTTTTTTTTTTTTTTTTAAG
ZSCAN16	CISBP	NC_000078.7:73947186-73948185	111	134	+	26.0792	1.53e-09	2.19e-07	GTGTGTGTGTGTGTGTGTGTGTGT
ZSCAN16	CISBP	NC_000078.7:73947186-73948185	113	136	+	26.0792	1.53e-09	2.19e-07	GTGTGTGTGTGTGTGTGTGTGTGT
ZSCAN16	CISBP	NC_000078.7:73947186-73948185	115	138	+	26.0792	1.53e-09	2.19e-07	GTGTGTGTGTGTGTGTGTGTGTGT
ZSCAN16	CISBP	NC_000078.7:73947186-73948185	117	140	+	26.0792	1.53e-09	2.19e-07	GTGTGTGTGTGTGTGTGTGTGTGT
ZSCAN16	CISBP	NC_000078.7:73947186-73948185	119	142	+	26.0792	1.53e-09	2.19e-07	GTGTGTGTGTGTGTGTGTGTGTGT
ZSCAN16	CISBP	NC_000078.7:73947186-73948185	121	144	+	26.0792	1.53e-09	2.19e-07	GTGTGTGTGTGTGTGTGTGTGTGT
ZSCAN16	CISBP	NC_000078.7:73947186-73948185	123	146	+	26.0792	1.53e-09	2.19e-07	GTGTGTGTGTGTGTGTGTGTGTGT
ZSCAN16	CISBP	NC_000078.7:73947186-73948185	125	148	+	26.0792	1.53e-09	2.19e-07	GTGTGTGTGTGTGTGTGTGTGTGT
ZSCAN16	CISBP	NC_000078.7:73947186-73948185	127	150	+	26.0792	1.53e-09	2.19e-07	GTGTGTGTGTGTGTGTGTGTGTGT
ZNF287	CISBP	NC_000078.7:73947186-73948185	827	859	-	24.9735	2.56e-09	5.54e-07	CACGTAAGTTTTTTTTTTTTTTTTTTTTTTTTT
PRDM6	CISBP	NC_000078.7:73947186-73948185	823	843	-	22.2233	2.67e-09	5.2e-07	TTTTTTTTTTTTTTTTTTTTA
ZNF235	CISBP	NC_000078.7:73947186-73948185	830	859	-	23.7624	2.99e-09	6.43e-07	CACGTAAGTTTTTTTTTTTTTTTTTTTTTT
ZSCAN16	CISBP	NC_000078.7:73947186-73948185	135	158	+	24.9703	3.24e-09	4.29e-07	GTGTGTGTGTGTGTGTATGTGTCT
ZNF487	CISBP	NC_000078.7:73947186-73948185	823	851	+	24.57	3.36e-09	6e-06	TAAAAAAAAAAAAAAAAAAAAAAAAAAAA
ZNF785	CISBP	NC_000078.7:73947186-73948185	140	168	+	22.5816	5.14e-09	5.88e-07	TGTGTGTGTGTATGTGTCTGTGCCCATGA
ZNF785	CISBP	NC_000078.7:73947186-73948185	98	126	+	22.3776	5.6e-09	6.02e-07	CGTGTGTGTTTGCGTGTGTGTGTGTGTGT
ZNF785	CISBP	NC_000078.7:73947186-73948185	106	134	+	21.7347	7.31e-09	7.07e-07	TTTGCGTGTGTGTGTGTGTGTGTGTGTGT
ZNF785	CISBP	NC_000078.7:73947186-73948185	138	166	+	21.7245	7.35e-09	7.07e-07	TGTGTGTGTGTGTATGTGTCTGTGCCCAT
ZNF287	CISBP	NC_000078.7:73947186-73948185	819	851	-	23.4956	7.74e-09	1.49e-06	TTTTTTTTTTTTTTTTTTTTTTTTTTTTAAGTA
ZNF785	CISBP	NC_000078.7:73947186-73948185	130	158	+	21.3061	8.72e-09	7.98e-07	TGTGTGTGTGTGTGTGTGTGTATGTGTCT
ZNF487	CISBP	NC_000078.7:73947186-73948185	825	853	+	22.04	1.03e-08	9.19e-06	AAAAAAAAAAAAAAAAAAAAAAAAAAACT
ZNF225	CISBP	NC_000078.7:73947186-73948185	836	863	-	23.28	1.07e-08	1.95e-05	CAACCACGTAAGTTTTTTTTTTTTTTTT
ZNF785	CISBP	NC_000078.7:73947186-73948185	134	162	+	20.5714	1.18e-08	9.87e-07	TGTGTGTGTGTGTGTGTATGTGTCTGTGC
ZNF785	CISBP	NC_000078.7:73947186-73948185	94	122	+	20.449	1.24e-08	9.87e-07	TGTGCGTGTGTGTTTGCGTGTGTGTGTGT
ZNF785	CISBP	NC_000078.7:73947186-73948185	96	124	+	20.4388	1.24e-08	9.87e-07	TGCGTGTGTGTTTGCGTGTGTGTGTGTGT
ZNF235	CISBP	NC_000078.7:73947186-73948185	829	858	-	22.2772	1.25e-08	2.38e-06	ACGTAAGTTTTTTTTTTTTTTTTTTTTTTT
ZSCAN16	CISBP	NC_000078.7:73947186-73948185	137	160	+	22.7228	1.31e-08	1.58e-06	GTGTGTGTGTGTGTATGTGTCTGT
ZSCAN16	CISBP	NC_000078.7:73947186-73948185	109	132	+	22.6436	1.37e-08	1.58e-06	GCGTGTGTGTGTGTGTGTGTGTGT
ZBTB26	CISBP	NC_000078.7:73947186-73948185	109	129	-	22.2727	2.07e-08	4.6e-06	CACACACACACACACACACGC
ZNF287	CISBP	NC_000078.7:73947186-73948185	829	861	-	21.9469	2.31e-08	3.99e-06	ACCACGTAAGTTTTTTTTTTTTTTTTTTTTTTT
ZBTB26	CISBP	NC_000078.7:73947186-73948185	111	131	-	21.9495	2.62e-08	4.6e-06	CACACACACACACACACACAC
ZBTB26	CISBP	NC_000078.7:73947186-73948185	113	133	-	21.9495	2.62e-08	4.6e-06	CACACACACACACACACACAC
ZBTB26	CISBP	NC_000078.7:73947186-73948185	115	135	-	21.9495	2.62e-08	4.6e-06	CACACACACACACACACACAC
ZBTB26	CISBP	NC_000078.7:73947186-73948185	117	137	-	21.9495	2.62e-08	4.6e-06	CACACACACACACACACACAC
ZBTB26	CISBP	NC_000078.7:73947186-73948185	119	139	-	21.9495	2.62e-08	4.6e-06	CACACACACACACACACACAC
ZBTB26	CISBP	NC_000078.7:73947186-73948185	121	141	-	21.9495	2.62e-08	4.6e-06	CACACACACACACACACACAC
ZBTB26	CISBP	NC_000078.7:73947186-73948185	123	143	-	21.9495	2.62e-08	4.6e-06	CACACACACACACACACACAC
ZBTB26	CISBP	NC_000078.7:73947186-73948185	125	145	-	21.9495	2.62e-08	4.6e-06	CACACACACACACACACACAC
ZBTB26	CISBP	NC_000078.7:73947186-73948185	127	147	-	21.9495	2.62e-08	4.6e-06	CACACACACACACACACACAC
ZBTB26	CISBP	NC_000078.7:73947186-73948185	129	149	-	21.9495	2.62e-08	4.6e-06	CACACACACACACACACACAC
ZNF287	CISBP	NC_000078.7:73947186-73948185	828	860	-	21.7345	2.67e-08	4.2e-06	CCACGTAAGTTTTTTTTTTTTTTTTTTTTTTTT
ZNF235	CISBP	NC_000078.7:73947186-73948185	834	863	-	21.2871	3.01e-08	5.18e-06	CAACCACGTAAGTTTTTTTTTTTTTTTTTT
ZNF235	CISBP	NC_000078.7:73947186-73948185	831	860	-	20.8515	4.37e-08	6.84e-06	CCACGTAAGTTTTTTTTTTTTTTTTTTTTT
ZNF785	CISBP	NC_000078.7:73947186-73948185	90	118	+	17.102	4.53e-08	3.45e-06	TGTATGTGCGTGTGTGTTTGCGTGTGTGT
PRDM6	CISBP	NC_000078.7:73947186-73948185	832	852	-	19.8155	5.76e-08	1.01e-05	GTTTTTTTTTTTTTTTTTTTT
ZNF35	CISBP	NC_000078.7:73947186-73948185	822	851	-	19.8938	6.18e-08	0.000111	TTTTTTTTTTTTTTTTTTTTTTTTTTTTAA
ZNF785	CISBP	NC_000078.7:73947186-73948185	88	116	+	16.0612	6.61e-08	4.84e-06	AGTGTATGTGCGTGTGTGTTTGCGTGTGT
Nkx3-1	HOCOMOCO	NC_000078.7:73947186-73948185	574	585	-	14.9908	6.85e-08	0.000132	GTTAAGTGCTTG
NKX3-1	hTFtarget	NC_000078.7:73947186-73948185	574	585	-	14.9908	6.85e-08	0.000132	GTTAAGTGCTTG
ZSCAN16	CISBP	NC_000078.7:73947186-73948185	107	130	+	19.7426	6.96e-08	7.49e-06	TTGCGTGTGTGTGTGTGTGTGTGT
ZSCAN16	CISBP	NC_000078.7:73947186-73948185	89	112	+	19.2871	8.83e-08	8.67e-06	GTGTATGTGCGTGTGTGTTTGCGT
ZSCAN16	CISBP	NC_000078.7:73947186-73948185	139	162	+	19.2376	9.06e-08	8.67e-06	GTGTGTGTGTGTATGTGTCTGTGC
ZNF487	CISBP	NC_000078.7:73947186-73948185	821	849	+	16.3	1e-07	4.47e-05	CTTAAAAAAAAAAAAAAAAAAAAAAAAAA
ZNF487	CISBP	NC_000078.7:73947186-73948185	822	850	+	16.19	1.04e-07	4.47e-05	TTAAAAAAAAAAAAAAAAAAAAAAAAAAA
ZSCAN16	CISBP	NC_000078.7:73947186-73948185	105	128	+	18.9109	1.07e-07	9.72e-06	GTTTGCGTGTGTGTGTGTGTGTGT
ZSCAN16	CISBP	NC_000078.7:73947186-73948185	103	126	+	18.7624	1.16e-07	9.96e-06	GTGTTTGCGTGTGTGTGTGTGTGT
ZBTB26	CISBP	NC_000078.7:73947186-73948185	101	121	-	19.7879	1.16e-07	1.87e-05	CACACACACACGCAAACACAC
ZNF487	CISBP	NC_000078.7:73947186-73948185	824	852	+	15.7	1.25e-07	4.47e-05	AAAAAAAAAAAAAAAAAAAAAAAAAAAAC
ZNF35	CISBP	NC_000078.7:73947186-73948185	823	852	-	19.0442	1.35e-07	0.000121	GTTTTTTTTTTTTTTTTTTTTTTTTTTTTA
ZNF235	CISBP	NC_000078.7:73947186-73948185	819	848	-	19.3267	1.5e-07	2.16e-05	TTTTTTTTTTTTTTTTTTTTTTTTTAAGTA
Zfp740	TRANSFAC	NC_000078.7:73947186-73948185	656	671	+	17.4024	1.59e-07	0.000285	TCCCCCCCCCCAACCA
ZBTB26	CISBP	NC_000078.7:73947186-73948185	131	151	-	19.2424	1.66e-07	2.45e-05	TACACACACACACACACACAC
ZNF785	CISBP	NC_000078.7:73947186-73948185	86	114	+	13.3469	1.68e-07	1.18e-05	TGAGTGTATGTGCGTGTGTGTTTGCGTGT
ZBTB26	CISBP	NC_000078.7:73947186-73948185	103	123	-	19.1212	1.79e-07	2.46e-05	CACACACACACACGCAAACAC
FOXG1	hTFtarget	NC_000078.7:73947186-73948185	103	113	-	14.303	2.05e-07	0.000193	CACGCAAACAC
ZNF235	CISBP	NC_000078.7:73947186-73948185	832	861	-	18.8713	2.13e-07	2.83e-05	ACCACGTAAGTTTTTTTTTTTTTTTTTTTT
ZNF487	CISBP	NC_000078.7:73947186-73948185	826	854	+	14.07	2.23e-07	6.65e-05	AAAAAAAAAAAAAAAAAAAAAAAAAACTT
ZNF287	CISBP	NC_000078.7:73947186-73948185	818	850	-	18.3451	2.33e-07	3.36e-05	TTTTTTTTTTTTTTTTTTTTTTTTTTTAAGTAG
ZBTB26	CISBP	NC_000078.7:73947186-73948185	133	153	-	18.6162	2.45e-07	3.15e-05	CATACACACACACACACACAC
Zfp281	TRANSFAC	NC_000078.7:73947186-73948185	655	669	+	18.3659	2.58e-07	0.000468	ATCCCCCCCCCCAAC
ZNF35	CISBP	NC_000078.7:73947186-73948185	820	849	-	18.292	2.6e-07	0.000156	TTTTTTTTTTTTTTTTTTTTTTTTTTAAGT
RXRG	hTFtarget	NC_000078.7:73947186-73948185	760	773	-	18.3367	2.75e-07	0.000541	TGGGTCGCGACCCC
ZNF287	CISBP	NC_000078.7:73947186-73948185	830	862	-	18.0442	2.79e-07	3.72e-05	AACCACGTAAGTTTTTTTTTTTTTTTTTTTTTT
RXRB	hTFtarget	NC_000078.7:73947186-73948185	760	773	+	18.5253	3.17e-07	0.000345	GGGGTCGCGACCCA
RXRB	hTFtarget	NC_000078.7:73947186-73948185	760	773	-	18.4141	3.5e-07	0.000345	TGGGTCGCGACCCC
RREB1	hTFtarget	NC_000078.7:73947186-73948185	658	677	+	17.8165	3.53e-07	0.000649	CCCCCCCCCAACCACAAAAT
ZBTB26	CISBP	NC_000078.7:73947186-73948185	105	125	-	17.9394	3.71e-07	4.11e-05	CACACACACACACACGCAAAC
ZBTB26	CISBP	NC_000078.7:73947186-73948185	85	105	-	17.8788	3.84e-07	4.11e-05	CACACACGCACATACACTCAC
ZBTB26	CISBP	NC_000078.7:73947186-73948185	99	119	-	17.8788	3.84e-07	4.11e-05	CACACACACGCAAACACACAC
Rxra	CISBP	NC_000078.7:73947186-73948185	761	772	+	17.9694	4.72e-07	0.000466	GGGTCGCGACCC
Rxra	CISBP	NC_000078.7:73947186-73948185	761	772	-	17.9694	4.72e-07	0.000466	GGGTCGCGACCC
THRB	hTFtarget	NC_000078.7:73947186-73948185	759	774	-	17.9727	4.73e-07	0.000696	GTGGGTCGCGACCCCC
ZNF785	CISBP	NC_000078.7:73947186-73948185	92	120	+	10.0204	4.9e-07	3.32e-05	TATGTGCGTGTGTGTTTGCGTGTGTGTGT
Zfp770	TRANSFAC	NC_000078.7:73947186-73948185	655	664	-	16.4754	5.03e-07	0.000968	GGGGGGGGAT
PLAGL2	JASPAR	NC_000078.7:73947186-73948185	481	490	+	16.3443	5.03e-07	0.000992	TGGGCCCCCT
PLAGL2	CISBP	NC_000078.7:73947186-73948185	481	490	+	16.3163	5.03e-07	0.000992	TGGGCCCCCT
ZNF212	CISBP	NC_000078.7:73947186-73948185	228	257	+	4.36364	5.23e-07	0.000102	TCTATCTATCTATCTATCTATCTATCTATC
ZNF212	CISBP	NC_000078.7:73947186-73948185	232	261	+	4.36364	5.23e-07	0.000102	TCTATCTATCTATCTATCTATCTATCTATC
ZNF212	CISBP	NC_000078.7:73947186-73948185	236	265	+	4.36364	5.23e-07	0.000102	TCTATCTATCTATCTATCTATCTATCTATC
ZNF212	CISBP	NC_000078.7:73947186-73948185	240	269	+	4.36364	5.23e-07	0.000102	TCTATCTATCTATCTATCTATCTATCTATC
ZNF212	CISBP	NC_000078.7:73947186-73948185	244	273	+	4.36364	5.23e-07	0.000102	TCTATCTATCTATCTATCTATCTATCTATC
ZNF212	CISBP	NC_000078.7:73947186-73948185	248	277	+	4.36364	5.23e-07	0.000102	TCTATCTATCTATCTATCTATCTATCTATC
ZNF212	CISBP	NC_000078.7:73947186-73948185	344	373	+	4.36364	5.23e-07	0.000102	TCTATCTATCTATCTATCTATCTATCTATC
ZNF212	CISBP	NC_000078.7:73947186-73948185	348	377	+	4.36364	5.23e-07	0.000102	TCTATCTATCTATCTATCTATCTATCTATC
ZNF212	CISBP	NC_000078.7:73947186-73948185	352	381	+	4.36364	5.23e-07	0.000102	TCTATCTATCTATCTATCTATCTATCTATC
NR2C1	hTFtarget	NC_000078.7:73947186-73948185	760	773	+	17.9495	5.23e-07	0.000532	GGGGTCGCGACCCA
NR2C1	hTFtarget	NC_000078.7:73947186-73948185	760	773	-	17.899	5.4e-07	0.000532	TGGGTCGCGACCCC
Gli3	CISBP	NC_000078.7:73947186-73948185	56	66	+	15.949	5.83e-07	0.0011	CGACCACCCAC
KLF17	CISBP	NC_000078.7:73947186-73948185	57	71	+	16.8554	5.83e-07	0.0011	GACCACCCACCCCAT
ZNF235	CISBP	NC_000078.7:73947186-73948185	835	864	-	17.4851	5.89e-07	7.24e-05	GCAACCACGTAAGTTTTTTTTTTTTTTTTT
PPARD	hTFtarget	NC_000078.7:73947186-73948185	759	774	-	17.5	5.96e-07	0.000882	GTGGGTCGCGACCCCC
TBX2	hTFtarget	NC_000078.7:73947186-73948185	752	761	-	11.1735	6.13e-07	0.0012	CCCACACCTC
GLI2	hTFtarget	NC_000078.7:73947186-73948185	57	66	+	17.2755	6.13e-07	0.00118	GACCACCCAC
Mzf1	CISBP	NC_000078.7:73947186-73948185	653	662	+	13.0408	6.13e-07	0.00117	TGATCCCCCC
RXRG	hTFtarget	NC_000078.7:73947186-73948185	760	773	-	17.697	6.16e-07	0.000626	TGGGTCGCGACCCC
RXRG	hTFtarget	NC_000078.7:73947186-73948185	760	773	+	17.6566	6.37e-07	0.000626	GGGGTCGCGACCCA
NR2C1	hTFtarget	NC_000078.7:73947186-73948185	760	773	-	15.2255	6.38e-07	0.000864	TGGGTCGCGACCCC
Zfp281	TRANSFAC	NC_000078.7:73947186-73948185	656	670	+	17.3415	6.45e-07	0.000584	TCCCCCCCCCCAACC
ZSCAN16	CISBP	NC_000078.7:73947186-73948185	93	116	+	15.1584	6.5e-07	5.33e-05	ATGTGCGTGTGTGTTTGCGTGTGT
PRDM6	CISBP	NC_000078.7:73947186-73948185	822	842	-	17.2621	6.89e-07	0.00011	TTTTTTTTTTTTTTTTTTTAA
THRB	hTFtarget	NC_000078.7:73947186-73948185	759	774	+	17.4909	7.09e-07	0.000696	GGGGGTCGCGACCCAC
ZNF740	JASPAR	NC_000078.7:73947186-73948185	657	669	+	17.573	7.41e-07	0.00127	CCCCCCCCCCAAC
ZNF740	CISBP	NC_000078.7:73947186-73948185	657	669	+	17.5138	7.46e-07	0.00126	CCCCCCCCCCAAC
GLI2	hTFtarget	NC_000078.7:73947186-73948185	57	67	+	17.6429	7.51e-07	0.00145	GACCACCCACC
ZNF35	CISBP	NC_000078.7:73947186-73948185	821	850	-	16.9912	7.57e-07	0.00034	TTTTTTTTTTTTTTTTTTTTTTTTTTTAAG
KLF17	JASPAR	NC_000078.7:73947186-73948185	57	71	+	17.5816	7.77e-07	0.00147	GACCACCCACCCCAT
KLF17	CISBP	NC_000078.7:73947186-73948185	57	71	+	17.5505	7.77e-07	0.00148	GACCACCCACCCCAT
ZBTB26	CISBP	NC_000078.7:73947186-73948185	145	165	-	16.6667	7.79e-07	7.9e-05	TGGGCACAGACACATACACAC
ZNF225	CISBP	NC_000078.7:73947186-73948185	824	851	-	14.58	8.04e-07	0.00073	TTTTTTTTTTTTTTTTTTTTTTTTTTTT
ZSCAN16	CISBP	NC_000078.7:73947186-73948185	101	124	+	14.6238	8.25e-07	6.46e-05	GTGTGTTTGCGTGTGTGTGTGTGT
Plag1	TRANSFAC	NC_000078.7:73947186-73948185	60	71	-	15.7541	8.26e-07	0.00156	ATGGGGTGGGTG
Zfp740	TRANSFAC	NC_000078.7:73947186-73948185	657	672	+	16.1829	8.48e-07	0.00076	CCCCCCCCCCAACCAC
NR2C1	hTFtarget	NC_000078.7:73947186-73948185	760	773	+	14.9902	8.76e-07	0.000864	GGGGTCGCGACCCA
PPARD	hTFtarget	NC_000078.7:73947186-73948185	759	774	+	17	8.95e-07	0.000882	GGGGGTCGCGACCCAC
GLI3	hTFtarget	NC_000078.7:73947186-73948185	57	67	+	16.9592	9.19e-07	0.00178	GACCACCCACC
ZSCAN16	CISBP	NC_000078.7:73947186-73948185	83	106	+	14.3564	9.29e-07	6.95e-05	TTGTGAGTGTATGTGCGTGTGTGT
Gli2	JASPAR	NC_000078.7:73947186-73948185	55	67	+	17.0367	9.7e-07	0.00187	ACGACCACCCACC
ZSCAN16	CISBP	NC_000078.7:73947186-73948185	79	102	+	14.0693	1.05e-06	7.56e-05	ATGTTTGTGAGTGTATGTGCGTGT
Zfp641	TRANSFAC	NC_000078.7:73947186-73948185	657	668	-	17.6066	1.06e-06	0.00198	TTGGGGGGGGGG
SP1	hTFtarget	NC_000078.7:73947186-73948185	657	666	+	15.9775	1.09e-06	0.00202	CCCCCCCCCC
ZNF287	CISBP	NC_000078.7:73947186-73948185	833	865	-	15.6372	1.11e-06	0.000137	GGCAACCACGTAAGTTTTTTTTTTTTTTTTTTT
RORB	CISBP	NC_000078.7:73947186-73948185	756	777	-	16.1111	1.12e-06	0.00173	CCTGTGGGTCGCGACCCCCACA
ZNF785	CISBP	NC_000078.7:73947186-73948185	142	170	+	7.11224	1.19e-06	7.77e-05	TGTGTGTGTATGTGTCTGTGCCCATGAAT
ZNF225	CISBP	NC_000078.7:73947186-73948185	828	855	-	13.54	1.22e-06	0.00073	TAAGTTTTTTTTTTTTTTTTTTTTTTTT
Gli1	CISBP	NC_000078.7:73947186-73948185	56	65	+	15.8367	1.23e-06	0.00235	CGACCACCCA
GLI3	hTFtarget	NC_000078.7:73947186-73948185	56	66	-	16.9592	1.26e-06	0.00243	GTGGGTGGTCG
RREB1	hTFtarget	NC_000078.7:73947186-73948185	48	67	+	14.7982	1.31e-06	0.00121	CCACACAACGACCACCCACC
ZNF740	CISBP	NC_000078.7:73947186-73948185	657	669	+	16.7449	1.34e-06	0.00196	CCCCCCCCCCAAC
ZSCAN16	CISBP	NC_000078.7:73947186-73948185	85	108	+	13.505	1.34e-06	9.25e-05	GTGAGTGTATGTGCGTGTGTGTTT
NKX3-1	hTFtarget	NC_000078.7:73947186-73948185	575	584	-	14.0826	1.35e-06	0.00262	TTAAGTGCTT
ZNF740	JASPAR	NC_000078.7:73947186-73948185	656	668	+	16.6854	1.37e-06	0.00127	TCCCCCCCCCCAA
ZNF740	CISBP	NC_000078.7:73947186-73948185	656	668	+	16.633	1.38e-06	0.00126	TCCCCCCCCCCAA
ZNF235	CISBP	NC_000078.7:73947186-73948185	821	850	-	16.2475	1.38e-06	0.00015	TTTTTTTTTTTTTTTTTTTTTTTTTTTAAG
ZNF235	CISBP	NC_000078.7:73947186-73948185	833	862	-	16.2277	1.39e-06	0.00015	AACCACGTAAGTTTTTTTTTTTTTTTTTTT
ZNF384	hTFtarget	NC_000078.7:73947186-73948185	822	833	+	14.8723	1.4e-06	0.000238	TTAAAAAAAAAA
ZNF384	hTFtarget	NC_000078.7:73947186-73948185	823	834	+	14.8723	1.4e-06	0.000238	TAAAAAAAAAAA
Spi1	HOCOMOCO	NC_000078.7:73947186-73948185	951	965	-	16.6212	1.43e-06	0.00261	AGGATGAGGAACTGG
GLI1	hTFtarget	NC_000078.7:73947186-73948185	57	67	+	17.0306	1.43e-06	0.00276	GACCACCCACC
GLI3	hTFtarget	NC_000078.7:73947186-73948185	56	70	+	16.6122	1.46e-06	0.00281	CGACCACCCACCCCA
GLI3	hTFtarget	NC_000078.7:73947186-73948185	56	70	+	16.5957	1.49e-06	0.00287	CGACCACCCACCCCA
Znf281	HOCOMOCO	NC_000078.7:73947186-73948185	657	671	-	15.0606	1.51e-06	0.00277	TGGTTGGGGGGGGGG
ZNF785	CISBP	NC_000078.7:73947186-73948185	74	102	+	6.15306	1.58e-06	9.95e-05	TCAATATGTTTGTGAGTGTATGTGCGTGT
ZNF225	CISBP	NC_000078.7:73947186-73948185	823	850	-	12.85	1.6e-06	0.00073	TTTTTTTTTTTTTTTTTTTTTTTTTTTA
ZNF98	CISBP	NC_000078.7:73947186-73948185	205	225	+	16.1455	1.66e-06	0.000907	GAGTCTTTTTCTTCTACTTTC
ZNF740	JASPAR	NC_000078.7:73947186-73948185	657	666	+	16.5505	1.67e-06	0.00246	CCCCCCCCCC
ZNF740	CISBP	NC_000078.7:73947186-73948185	657	666	+	16.5203	1.67e-06	0.00248	CCCCCCCCCC
ZNF740	CISBP	NC_000078.7:73947186-73948185	656	668	+	16.1284	1.69e-06	0.00185	TCCCCCCCCCCAA
FOXG1	hTFtarget	NC_000078.7:73947186-73948185	111	121	-	13.3737	1.7e-06	0.000193	CACACACACAC
FOXG1	hTFtarget	NC_000078.7:73947186-73948185	113	123	-	13.3737	1.7e-06	0.000193	CACACACACAC
FOXG1	hTFtarget	NC_000078.7:73947186-73948185	115	125	-	13.3737	1.7e-06	0.000193	CACACACACAC
FOXG1	hTFtarget	NC_000078.7:73947186-73948185	117	127	-	13.3737	1.7e-06	0.000193	CACACACACAC
FOXG1	hTFtarget	NC_000078.7:73947186-73948185	119	129	-	13.3737	1.7e-06	0.000193	CACACACACAC
FOXG1	hTFtarget	NC_000078.7:73947186-73948185	121	131	-	13.3737	1.7e-06	0.000193	CACACACACAC
FOXG1	hTFtarget	NC_000078.7:73947186-73948185	123	133	-	13.3737	1.7e-06	0.000193	CACACACACAC
FOXG1	hTFtarget	NC_000078.7:73947186-73948185	125	135	-	13.3737	1.7e-06	0.000193	CACACACACAC
FOXG1	hTFtarget	NC_000078.7:73947186-73948185	127	137	-	13.3737	1.7e-06	0.000193	CACACACACAC
FOXG1	hTFtarget	NC_000078.7:73947186-73948185	129	139	-	13.3737	1.7e-06	0.000193	CACACACACAC
FOXG1	hTFtarget	NC_000078.7:73947186-73948185	131	141	-	13.3737	1.7e-06	0.000193	CACACACACAC
FOXG1	hTFtarget	NC_000078.7:73947186-73948185	133	143	-	13.3737	1.7e-06	0.000193	CACACACACAC
FOXG1	hTFtarget	NC_000078.7:73947186-73948185	135	145	-	13.3737	1.7e-06	0.000193	CACACACACAC
FOXG1	hTFtarget	NC_000078.7:73947186-73948185	137	147	-	13.3737	1.7e-06	0.000193	CACACACACAC
FOXG1	hTFtarget	NC_000078.7:73947186-73948185	139	149	-	13.3737	1.7e-06	0.000193	CACACACACAC
GLI2	hTFtarget	NC_000078.7:73947186-73948185	56	70	+	15.9184	1.7e-06	0.0033	CGACCACCCACCCCA
GLI2	hTFtarget	NC_000078.7:73947186-73948185	56	70	+	15.8776	1.73e-06	0.00334	CGACCACCCACCCCA
RORC	hTFtarget	NC_000078.7:73947186-73948185	760	773	-	16.0102	1.73e-06	0.00227	TGGGTCGCGACCCC
RORB	CISBP	NC_000078.7:73947186-73948185	756	777	+	15.2525	1.77e-06	0.00173	TGTGGGGGTCGCGACCCACAGG
ZSCAN16	CISBP	NC_000078.7:73947186-73948185	99	122	+	12.8317	1.79e-06	0.000118	GTGTGTGTTTGCGTGTGTGTGTGT
GLI2	hTFtarget	NC_000078.7:73947186-73948185	57	70	+	15.7347	1.85e-06	0.00354	GACCACCCACCCCA
ZNF416	JASPAR	NC_000078.7:73947186-73948185	477	487	+	15.9	1.86e-06	0.00365	TATCTGGGCCC
SPI1	hTFtarget	NC_000078.7:73947186-73948185	949	965	-	16.1212	1.91e-06	0.00361	AGGATGAGGAACTGGTA
RARG	hTFtarget	NC_000078.7:73947186-73948185	760	773	-	16.2347	1.94e-06	0.00248	TGGGTCGCGACCCC
Spi1	JASPAR	NC_000078.7:73947186-73948185	951	965	-	16	1.96e-06	0.00359	AGGATGAGGAACTGG
Gli2	CISBP	NC_000078.7:73947186-73948185	56	65	+	15.4286	1.97e-06	0.00378	CGACCACCCA
ZNF740	CISBP	NC_000078.7:73947186-73948185	657	669	+	15.8807	1.98e-06	0.00185	CCCCCCCCCCAAC
SPI1	hTFtarget	NC_000078.7:73947186-73948185	951	965	-	15.8776	2.02e-06	0.00373	AGGATGAGGAACTGG
Zbtb41	TRANSFAC	NC_000078.7:73947186-73948185	481	491	+	16.2787	2.03e-06	0.004	TGGGCCCCCTT
ZBTB7A	hTFtarget	NC_000078.7:73947186-73948185	55	65	+	16.449	2.04e-06	0.00397	ACGACCACCCA
Tbx5	TRANSFAC	NC_000078.7:73947186-73948185	751	765	+	15.3367	2.08e-06	0.00403	AGAGGTGTGGGGGTC
ZNF740	CISBP	NC_000078.7:73947186-73948185	656	668	+	16	2.1e-06	0.00196	TCCCCCCCCCCAA
Gli1	JASPAR	NC_000078.7:73947186-73948185	54	67	+	15.7376	2.17e-06	0.00421	AACGACCACCCACC
HMX2	CISBP	NC_000078.7:73947186-73948185	576	585	-	13.7374	2.21e-06	0.00431	GTTAAGTGCT
Gli3	CISBP	NC_000078.7:73947186-73948185	56	66	+	16.5102	2.23e-06	0.00432	CGACCACCCAC
ZBTB7B	hTFtarget	NC_000078.7:73947186-73948185	55	64	+	14.6837	2.23e-06	0.00431	ACGACCACCC
SPI1	hTFtarget	NC_000078.7:73947186-73948185	951	965	-	15.1939	2.29e-06	0.00431	AGGATGAGGAACTGG
RORC	hTFtarget	NC_000078.7:73947186-73948185	760	773	+	15.5408	2.3e-06	0.00227	GGGGTCGCGACCCA
ZNF283	CISBP	NC_000078.7:73947186-73948185	506	529	-	15.4587	2.3e-06	0.00438	AGGCCAGGCAAGGTGAACAACACC
Zfp740	TRANSFAC	NC_000078.7:73947186-73948185	655	670	+	15.3049	2.32e-06	0.00138	ATCCCCCCCCCCAACC
ZNF212	CISBP	NC_000078.7:73947186-73948185	252	281	+	-0.383838	2.32e-06	0.000407	TCTATCTATCTATCTATCTATCTATCTACC
Gli3	CISBP	NC_000078.7:73947186-73948185	56	67	+	15.7706	2.33e-06	0.00451	CGACCACCCACC
ZNF487	CISBP	NC_000078.7:73947186-73948185	818	846	+	6.57	2.36e-06	0.000601	CTACTTAAAAAAAAAAAAAAAAAAAAAAA
SPIB	hTFtarget	NC_000078.7:73947186-73948185	949	965	-	15.7576	2.39e-06	0.00447	AGGATGAGGAACTGGTA
ZNF257	HOCOMOCO	NC_000078.7:73947186-73948185	917	928	+	15.7273	2.45e-06	0.00477	TATCTTGCCTCA
Nkx2-9	CISBP	NC_000078.7:73947186-73948185	575	584	-	9.16216	2.45e-06	0.00465	TTAAGTGCTT
ZNF384	hTFtarget	NC_000078.7:73947186-73948185	824	835	+	14.7234	2.5e-06	0.000238	AAAAAAAAAAAA
ZNF384	hTFtarget	NC_000078.7:73947186-73948185	825	836	+	14.7234	2.5e-06	0.000238	AAAAAAAAAAAA
ZNF384	hTFtarget	NC_000078.7:73947186-73948185	826	837	+	14.7234	2.5e-06	0.000238	AAAAAAAAAAAA
ZNF384	hTFtarget	NC_000078.7:73947186-73948185	827	838	+	14.7234	2.5e-06	0.000238	AAAAAAAAAAAA
ZNF384	hTFtarget	NC_000078.7:73947186-73948185	828	839	+	14.7234	2.5e-06	0.000238	AAAAAAAAAAAA
ZNF384	hTFtarget	NC_000078.7:73947186-73948185	829	840	+	14.7234	2.5e-06	0.000238	AAAAAAAAAAAA
ZNF384	hTFtarget	NC_000078.7:73947186-73948185	830	841	+	14.7234	2.5e-06	0.000238	AAAAAAAAAAAA
ZNF384	hTFtarget	NC_000078.7:73947186-73948185	831	842	+	14.7234	2.5e-06	0.000238	AAAAAAAAAAAA
ZNF384	hTFtarget	NC_000078.7:73947186-73948185	832	843	+	14.7234	2.5e-06	0.000238	AAAAAAAAAAAA
ZNF384	hTFtarget	NC_000078.7:73947186-73948185	833	844	+	14.7234	2.5e-06	0.000238	AAAAAAAAAAAA
ZNF384	hTFtarget	NC_000078.7:73947186-73948185	834	845	+	14.7234	2.5e-06	0.000238	AAAAAAAAAAAA
ZNF384	hTFtarget	NC_000078.7:73947186-73948185	835	846	+	14.7234	2.5e-06	0.000238	AAAAAAAAAAAA
ZNF384	hTFtarget	NC_000078.7:73947186-73948185	836	847	+	14.7234	2.5e-06	0.000238	AAAAAAAAAAAA
ZNF384	hTFtarget	NC_000078.7:73947186-73948185	837	848	+	14.7234	2.5e-06	0.000238	AAAAAAAAAAAA
ZNF384	hTFtarget	NC_000078.7:73947186-73948185	838	849	+	14.7234	2.5e-06	0.000238	AAAAAAAAAAAA
ZNF384	hTFtarget	NC_000078.7:73947186-73948185	839	850	+	14.7234	2.5e-06	0.000238	AAAAAAAAAAAA
ZNF384	hTFtarget	NC_000078.7:73947186-73948185	840	851	+	14.7234	2.5e-06	0.000238	AAAAAAAAAAAA
RARG	hTFtarget	NC_000078.7:73947186-73948185	760	773	+	15.8163	2.51e-06	0.00248	GGGGTCGCGACCCA
Zfp281	CISBP	NC_000078.7:73947186-73948185	657	671	+	15.2959	2.58e-06	0.00466	CCCCCCCCCCAACCA
RXRA	hTFtarget	NC_000078.7:73947186-73948185	760	773	-	15.187	2.62e-06	0.00268	TGGGTCGCGACCCC
ZNF740	JASPAR	NC_000078.7:73947186-73948185	659	668	+	15.5505	2.67e-06	0.00246	CCCCCCCCAA
ZNF740	CISBP	NC_000078.7:73947186-73948185	659	668	+	15.5122	2.67e-06	0.00248	CCCCCCCCAA
Nkx2-2	TRANSFAC	NC_000078.7:73947186-73948185	575	584	-	15.7449	2.69e-06	0.00515	TTAAGTGCTT
PRDM6	CISBP	NC_000078.7:73947186-73948185	834	854	-	15.5534	2.71e-06	0.000397	AAGTTTTTTTTTTTTTTTTTT
Zic3	TRANSFAC	NC_000078.7:73947186-73948185	57	65	-	12.8132	2.72e-06	0.00526	TGGGTGGTC
RXRA	hTFtarget	NC_000078.7:73947186-73948185	760	773	+	15.1138	2.73e-06	0.00268	GGGGTCGCGACCCA
ZNF487	CISBP	NC_000078.7:73947186-73948185	820	848	+	6.01	2.78e-06	0.000606	ACTTAAAAAAAAAAAAAAAAAAAAAAAAA
RXRA	hTFtarget	NC_000078.7:73947186-73948185	760	773	+	14.9725	2.79e-06	0.00327	GGGGTCGCGACCCA
RXRG	hTFtarget	NC_000078.7:73947186-73948185	760	773	-	13.0918	2.79e-06	0.00326	TGGGTCGCGACCCC
ZNF212	CISBP	NC_000078.7:73947186-73948185	224	253	+	-1.0101	2.81e-06	0.000409	TCCATCTATCTATCTATCTATCTATCTATC
ZNF212	CISBP	NC_000078.7:73947186-73948185	340	369	+	-1.0101	2.81e-06	0.000409	TCCATCTATCTATCTATCTATCTATCTATC
ZBTB7C	CISBP	NC_000078.7:73947186-73948185	55	66	+	14.6735	2.87e-06	0.00555	ACGACCACCCAC
ZBTB7C	JASPAR	NC_000078.7:73947186-73948185	55	66	+	14.7258	2.88e-06	0.00558	ACGACCACCCAC
CTCF	hTFtarget	NC_000078.7:73947186-73948185	824	834	-	16.1584	2.88e-06	0.000299	TTTTTTTTTTT
CTCF	hTFtarget	NC_000078.7:73947186-73948185	825	835	-	16.1584	2.88e-06	0.000299	TTTTTTTTTTT
CTCF	hTFtarget	NC_000078.7:73947186-73948185	826	836	-	16.1584	2.88e-06	0.000299	TTTTTTTTTTT
CTCF	hTFtarget	NC_000078.7:73947186-73948185	827	837	-	16.1584	2.88e-06	0.000299	TTTTTTTTTTT
CTCF	hTFtarget	NC_000078.7:73947186-73948185	828	838	-	16.1584	2.88e-06	0.000299	TTTTTTTTTTT
CTCF	hTFtarget	NC_000078.7:73947186-73948185	829	839	-	16.1584	2.88e-06	0.000299	TTTTTTTTTTT
CTCF	hTFtarget	NC_000078.7:73947186-73948185	830	840	-	16.1584	2.88e-06	0.000299	TTTTTTTTTTT
CTCF	hTFtarget	NC_000078.7:73947186-73948185	831	841	-	16.1584	2.88e-06	0.000299	TTTTTTTTTTT
CTCF	hTFtarget	NC_000078.7:73947186-73948185	832	842	-	16.1584	2.88e-06	0.000299	TTTTTTTTTTT
CTCF	hTFtarget	NC_000078.7:73947186-73948185	833	843	-	16.1584	2.88e-06	0.000299	TTTTTTTTTTT
CTCF	hTFtarget	NC_000078.7:73947186-73948185	834	844	-	16.1584	2.88e-06	0.000299	TTTTTTTTTTT
CTCF	hTFtarget	NC_000078.7:73947186-73948185	835	845	-	16.1584	2.88e-06	0.000299	TTTTTTTTTTT
CTCF	hTFtarget	NC_000078.7:73947186-73948185	836	846	-	16.1584	2.88e-06	0.000299	TTTTTTTTTTT
CTCF	hTFtarget	NC_000078.7:73947186-73948185	837	847	-	16.1584	2.88e-06	0.000299	TTTTTTTTTTT
CTCF	hTFtarget	NC_000078.7:73947186-73948185	838	848	-	16.1584	2.88e-06	0.000299	TTTTTTTTTTT
CTCF	hTFtarget	NC_000078.7:73947186-73948185	839	849	-	16.1584	2.88e-06	0.000299	TTTTTTTTTTT
CTCF	hTFtarget	NC_000078.7:73947186-73948185	840	850	-	16.1584	2.88e-06	0.000299	TTTTTTTTTTT
CTCF	hTFtarget	NC_000078.7:73947186-73948185	841	851	-	16.1584	2.88e-06	0.000299	TTTTTTTTTTT
ZNF740	CISBP	NC_000078.7:73947186-73948185	656	668	+	15.2857	2.91e-06	0.00539	TCCCCCCCCCCAA
ZNF740	CISBP	NC_000078.7:73947186-73948185	657	666	+	15.7431	2.92e-06	0.00368	CCCCCCCCCC
Sp5	HOCOMOCO	NC_000078.7:73947186-73948185	958	981	-	15.0758	2.97e-06	0.00523	ATGGGTGGACGGGGGAAGGATGAG
ZBTB26	CISBP	NC_000078.7:73947186-73948185	95	115	-	14.1717	2.99e-06	0.000288	CACACGCAAACACACACGCAC
EGR2	hTFtarget	NC_000078.7:73947186-73948185	59	68	+	12.4646	3e-06	0.00571	CCACCCACCC
KLF1	hTFtarget	NC_000078.7:73947186-73948185	657	665	+	8.28571	3.01e-06	0.0029	CCCCCCCCC
KLF1	hTFtarget	NC_000078.7:73947186-73948185	658	666	+	8.28571	3.01e-06	0.0029	CCCCCCCCC
ZNF182	CISBP	NC_000078.7:73947186-73948185	841	852	-	15.4286	3.01e-06	0.000615	GTTTTTTTTTTT
THRB	hTFtarget	NC_000078.7:73947186-73948185	759	774	-	15.2661	3.02e-06	0.00342	GTGGGTCGCGACCCCC
Egr2	JASPAR	NC_000078.7:73947186-73948185	111	125	-	15.6557	3.05e-06	0.00045	CACACACACACACAC
Egr2	JASPAR	NC_000078.7:73947186-73948185	113	127	-	15.6557	3.05e-06	0.00045	CACACACACACACAC
Egr2	JASPAR	NC_000078.7:73947186-73948185	115	129	-	15.6557	3.05e-06	0.00045	CACACACACACACAC
Egr2	JASPAR	NC_000078.7:73947186-73948185	117	131	-	15.6557	3.05e-06	0.00045	CACACACACACACAC
Egr2	JASPAR	NC_000078.7:73947186-73948185	119	133	-	15.6557	3.05e-06	0.00045	CACACACACACACAC
Egr2	JASPAR	NC_000078.7:73947186-73948185	121	135	-	15.6557	3.05e-06	0.00045	CACACACACACACAC
Egr2	JASPAR	NC_000078.7:73947186-73948185	123	137	-	15.6557	3.05e-06	0.00045	CACACACACACACAC
Egr2	JASPAR	NC_000078.7:73947186-73948185	125	139	-	15.6557	3.05e-06	0.00045	CACACACACACACAC
Egr2	JASPAR	NC_000078.7:73947186-73948185	127	141	-	15.6557	3.05e-06	0.00045	CACACACACACACAC
Egr2	JASPAR	NC_000078.7:73947186-73948185	129	143	-	15.6557	3.05e-06	0.00045	CACACACACACACAC
Egr2	JASPAR	NC_000078.7:73947186-73948185	131	145	-	15.6557	3.05e-06	0.00045	CACACACACACACAC
Egr2	JASPAR	NC_000078.7:73947186-73948185	133	147	-	15.6557	3.05e-06	0.00045	CACACACACACACAC
Egr2	JASPAR	NC_000078.7:73947186-73948185	135	149	-	15.6557	3.05e-06	0.00045	CACACACACACACAC
ZNF487	CISBP	NC_000078.7:73947186-73948185	827	855	+	5.69	3.05e-06	0.000606	AAAAAAAAAAAAAAAAAAAAAAAAACTTA
ZNF595	CISBP	NC_000078.7:73947186-73948185	591	602	-	15.5046	3.06e-06	0.00581	AACCTCTAACTT
ZNF785	CISBP	NC_000078.7:73947186-73948185	80	108	+	3.66327	3.18e-06	0.000194	TGTTTGTGAGTGTATGTGCGTGTGTGTTT
ZBTB26	CISBP	NC_000078.7:73947186-73948185	87	107	-	14.0404	3.2e-06	0.000289	AACACACACGCACATACACTC
RARB	hTFtarget	NC_000078.7:73947186-73948185	760	773	-	15.2828	3.28e-06	0.00394	TGGGTCGCGACCCC
ZBTB26	CISBP	NC_000078.7:73947186-73948185	141	161	-	13.9798	3.3e-06	0.000289	CACAGACACATACACACACAC
ZNF580	CISBP	NC_000078.7:73947186-73948185	963	980	+	14.8788	3.31e-06	0.00613	CCTTCCCCCGTCCACCCA
Sp1	TRANSFAC	NC_000078.7:73947186-73948185	657	670	-	14.8795	3.31e-06	0.00607	GGTTGGGGGGGGGG
RXRG	hTFtarget	NC_000078.7:73947186-73948185	760	773	+	12.602	3.32e-06	0.00326	GGGGTCGCGACCCA
RXRA	hTFtarget	NC_000078.7:73947186-73948185	760	773	-	14.6239	3.33e-06	0.00327	TGGGTCGCGACCCC
ZNF225	CISBP	NC_000078.7:73947186-73948185	826	853	-	10.83	3.4e-06	0.00118	AGTTTTTTTTTTTTTTTTTTTTTTTTTT
Spi1	JASPAR	NC_000078.7:73947186-73948185	949	965	-	15.0976	3.44e-06	0.00626	AGGATGAGGAACTGGTA
Zfp740	TRANSFAC	NC_000078.7:73947186-73948185	659	668	+	14.2636	3.45e-06	0.00479	CCCCCCCCAA
Zfp740	CISBP	NC_000078.7:73947186-73948185	659	668	+	14.2258	3.45e-06	0.00484	CCCCCCCCAA
ZNF35	CISBP	NC_000078.7:73947186-73948185	824	853	-	14.9558	3.46e-06	0.00124	AGTTTTTTTTTTTTTTTTTTTTTTTTTTTT
ZNF212	CISBP	NC_000078.7:73947186-73948185	130	159	+	-1.71717	3.46e-06	0.000451	TGTGTGTGTGTGTGTGTGTGTATGTGTCTG
ZSCAN16	CISBP	NC_000078.7:73947186-73948185	95	118	+	11.2079	3.47e-06	0.000221	GTGCGTGTGTGTTTGCGTGTGTGT
THRB	hTFtarget	NC_000078.7:73947186-73948185	759	774	+	15.0367	3.48e-06	0.00342	GGGGGTCGCGACCCAC
ZBTB26	CISBP	NC_000078.7:73947186-73948185	107	127	-	13.8384	3.54e-06	0.000297	CACACACACACACACACGCAA
HMX2	CISBP	NC_000078.7:73947186-73948185	576	585	-	14.0303	3.56e-06	0.00678	GTTAAGTGCT
ZNF212	CISBP	NC_000078.7:73947186-73948185	336	365	+	-1.85859	3.61e-06	0.000451	TCTATCCATCTATCTATCTATCTATCTATC
ZBTB7B	hTFtarget	NC_000078.7:73947186-73948185	55	66	+	15.4828	3.65e-06	0.00525	ACGACCACCCAC
ZBTB7B	hTFtarget	NC_000078.7:73947186-73948185	55	66	+	15.4694	3.65e-06	0.00527	ACGACCACCCAC
ZNF805	CISBP	NC_000078.7:73947186-73948185	104	121	+	14.9725	3.68e-06	0.000855	TGTTTGCGTGTGTGTGTG
ZNF487	CISBP	NC_000078.7:73947186-73948185	819	847	+	4.93	3.8e-06	0.00065	TACTTAAAAAAAAAAAAAAAAAAAAAAAA
ZSCAN16	CISBP	NC_000078.7:73947186-73948185	91	114	+	10.9505	3.84e-06	0.000236	GTATGTGCGTGTGTGTTTGCGTGT
Zfp740	CISBP	NC_000078.7:73947186-73948185	660	669	+	12.9459	3.84e-06	0.00714	CCCCCCCAAC
Gli1	HOCOMOCO	NC_000078.7:73947186-73948185	56	67	-	15.0455	3.85e-06	0.00744	GGTGGGTGGTCG
Zfp281	TRANSFAC	NC_000078.7:73947186-73948185	657	667	-	14.8485	3.85e-06	0.00703	TGGGGGGGGGG
ZBTB7A	hTFtarget	NC_000078.7:73947186-73948185	55	65	+	15.9082	3.89e-06	0.00729	ACGACCACCCA
ZNF225	CISBP	NC_000078.7:73947186-73948185	835	862	-	10.46	3.89e-06	0.00118	AACCACGTAAGTTTTTTTTTTTTTTTTT
Zfp281	TRANSFAC	NC_000078.7:73947186-73948185	653	667	+	15	3.9e-06	0.00235	TGATCCCCCCCCCCA
ZNF740	CISBP	NC_000078.7:73947186-73948185	659	668	+	15.3761	3.93e-06	0.00368	CCCCCCCCAA
ZNF384	hTFtarget	NC_000078.7:73947186-73948185	821	832	+	14.5106	3.95e-06	0.000358	CTTAAAAAAAAA
SPI1	hTFtarget	NC_000078.7:73947186-73948185	947	965	-	14.6429	3.97e-06	0.00726	AGGATGAGGAACTGGTATA
ZFP3	CISBP	NC_000078.7:73947186-73948185	859	876	-	14.9388	3.99e-06	0.00747	GCAAACTCCAAGGCAACC
RARB	hTFtarget	NC_000078.7:73947186-73948185	760	773	+	15.0101	4e-06	0.00394	GGGGTCGCGACCCA
HMX1	hTFtarget	NC_000078.7:73947186-73948185	577	585	-	12.3878	4.03e-06	0.00787	GTTAAGTGC
HMX2	CISBP	NC_000078.7:73947186-73948185	577	585	-	12	4.03e-06	0.008	GTTAAGTGC
ZNF740	JASPAR	NC_000078.7:73947186-73948185	654	666	+	14.9663	4.05e-06	0.00249	GATCCCCCCCCCC
Zbtb7a	HOCOMOCO	NC_000078.7:73947186-73948185	759	767	+	13.6212	4.06e-06	0.00798	GGGGGTCGC
ZBTB7A	hTFtarget	NC_000078.7:73947186-73948185	759	767	+	13.6212	4.06e-06	0.00798	GGGGGTCGC
FOXG1	hTFtarget	NC_000078.7:73947186-73948185	103	113	-	14.04	4.08e-06	0.00756	CACGCAAACAC
ZNF740	CISBP	NC_000078.7:73947186-73948185	654	666	+	14.9083	4.09e-06	0.00251	GATCCCCCCCCCC
ZSCAN16	CISBP	NC_000078.7:73947186-73948185	141	164	+	10.7822	4.11e-06	0.000244	GTGTGTGTGTATGTGTCTGTGCCC
ZNF287	CISBP	NC_000078.7:73947186-73948185	838	870	-	13.1504	4.13e-06	0.000477	TCCAAGGCAACCACGTAAGTTTTTTTTTTTTTT
ZNF487	CISBP	NC_000078.7:73947186-73948185	830	858	+	4.62	4.15e-06	0.00065	AAAAAAAAAAAAAAAAAAAAAACTTACGT
ZNF212	CISBP	NC_000078.7:73947186-73948185	128	157	+	-2.37374	4.2e-06	0.00049	TGTGTGTGTGTGTGTGTGTGTGTATGTGTC
Zfp740	TRANSFAC	NC_000078.7:73947186-73948185	654	669	+	14.7195	4.21e-06	0.00189	GATCCCCCCCCCCAAC
ZSCAN16	CISBP	NC_000078.7:73947186-73948185	145	168	+	10.6733	4.29e-06	0.000246	GTGTGTATGTGTCTGTGCCCATGA
Nkx3-2	HOCOMOCO	NC_000078.7:73947186-73948185	575	584	-	14.7273	4.34e-06	0.00802	TTAAGTGCTT
NKX3-2	hTFtarget	NC_000078.7:73947186-73948185	575	584	-	14.7273	4.34e-06	0.00802	TTAAGTGCTT
ZNF805	CISBP	NC_000078.7:73947186-73948185	108	125	+	14.7339	4.34e-06	0.000855	TGCGTGTGTGTGTGTGTG
CTCF	hTFtarget	NC_000078.7:73947186-73948185	984	998	-	14.7449	4.36e-06	0.00855	GCCACCCGGCGGTAG
ZSCAN1	CISBP	NC_000078.7:73947186-73948185	104	120	-	13.8878	4.36e-06	0.00114	ACACACACACGCAAACA
ZNF487	CISBP	NC_000078.7:73947186-73948185	828	856	+	4.44	4.37e-06	0.00065	AAAAAAAAAAAAAAAAAAAAAAAACTTAC
FOXO3	hTFtarget	NC_000078.7:73947186-73948185	754	764	-	15.3776	4.37e-06	0.00847	ACCCCCACACC
ZNF805	CISBP	NC_000078.7:73947186-73948185	98	115	+	14.7064	4.42e-06	0.000855	CGTGTGTGTTTGCGTGTG
RARA	hTFtarget	NC_000078.7:73947186-73948185	760	773	+	14.7073	4.43e-06	0.00521	GGGGTCGCGACCCA
ZNF98	CISBP	NC_000078.7:73947186-73948185	824	844	-	14.5909	4.45e-06	0.000907	TTTTTTTTTTTTTTTTTTTTT
ZNF98	CISBP	NC_000078.7:73947186-73948185	825	845	-	14.5909	4.45e-06	0.000907	TTTTTTTTTTTTTTTTTTTTT
ZNF98	CISBP	NC_000078.7:73947186-73948185	826	846	-	14.5909	4.45e-06	0.000907	TTTTTTTTTTTTTTTTTTTTT
ZNF98	CISBP	NC_000078.7:73947186-73948185	827	847	-	14.5909	4.45e-06	0.000907	TTTTTTTTTTTTTTTTTTTTT
ZNF98	CISBP	NC_000078.7:73947186-73948185	828	848	-	14.5909	4.45e-06	0.000907	TTTTTTTTTTTTTTTTTTTTT
ZNF98	CISBP	NC_000078.7:73947186-73948185	829	849	-	14.5909	4.45e-06	0.000907	TTTTTTTTTTTTTTTTTTTTT
ZNF98	CISBP	NC_000078.7:73947186-73948185	830	850	-	14.5909	4.45e-06	0.000907	TTTTTTTTTTTTTTTTTTTTT
ZNF98	CISBP	NC_000078.7:73947186-73948185	831	851	-	14.5909	4.45e-06	0.000907	TTTTTTTTTTTTTTTTTTTTT
Zfp740	CISBP	NC_000078.7:73947186-73948185	658	667	+	14.2347	4.48e-06	0.00505	CCCCCCCCCA
ZBTB7B	hTFtarget	NC_000078.7:73947186-73948185	55	64	+	15.5816	4.48e-06	0.00868	ACGACCACCC
ZNF692	JASPAR	NC_000078.7:73947186-73948185	479	488	-	15.0962	4.49e-06	0.00865	GGGGCCCAGA
ZNF189	CISBP	NC_000078.7:73947186-73948185	523	540	-	15.0816	4.55e-06	0.00883	ATGGAAGAGCCAGGCCAG
RXRG	hTFtarget	NC_000078.7:73947186-73948185	760	773	+	10.7143	4.67e-06	0.0046	GGGGTCGCGACCCA
ZBTB26	CISBP	NC_000078.7:73947186-73948185	93	113	-	13.2626	4.72e-06	0.000379	CACGCAAACACACACGCACAT
ZSCAN16	CISBP	NC_000078.7:73947186-73948185	143	166	+	10.4158	4.74e-06	0.000263	GTGTGTGTATGTGTCTGTGCCCAT
ZNF281	hTFtarget	NC_000078.7:73947186-73948185	656	670	-	14.303	4.8e-06	0.00873	GGTTGGGGGGGGGGA
RXRB	hTFtarget	NC_000078.7:73947186-73948185	760	773	-	14.4483	4.8e-06	0.00565	TGGGTCGCGACCCC
ZNF880	CISBP	NC_000078.7:73947186-73948185	958	984	+	14.0818	4.83e-06	0.00815	CTCATCCTTCCCCCGTCCACCCATTTC
ZNF287	CISBP	NC_000078.7:73947186-73948185	832	864	-	12.8407	4.83e-06	0.000523	GCAACCACGTAAGTTTTTTTTTTTTTTTTTTTT
RXRB	hTFtarget	NC_000078.7:73947186-73948185	760	773	+	14.4848	4.88e-06	0.00567	GGGGTCGCGACCCA
ZNF432	CISBP	NC_000078.7:73947186-73948185	960	989	+	13.0693	4.88e-06	0.00848	CATCCTTCCCCCGTCCACCCATTTCTACCG
ZNF879	CISBP	NC_000078.7:73947186-73948185	815	853	-	10.25	4.91e-06	0.00496	AGTTTTTTTTTTTTTTTTTTTTTTTTTTTTAAGTAGAAT
SPI1	hTFtarget	NC_000078.7:73947186-73948185	945	963	-	14.2143	5.05e-06	0.00917	GATGAGGAACTGGTATAAG
Zfp740	TRANSFAC	NC_000078.7:73947186-73948185	657	666	+	13.8727	5.21e-06	0.00479	CCCCCCCCCC
Zfp740	CISBP	NC_000078.7:73947186-73948185	657	666	+	13.8387	5.21e-06	0.00484	CCCCCCCCCC
Scrt2	TRANSFAC	NC_000078.7:73947186-73948185	498	515	+	2.80328	5.24e-06	0.00975	GAGGCTATGGTGTTGTTC
RORB	CISBP	NC_000078.7:73947186-73948185	756	777	-	13.0408	5.25e-06	0.00597	CCTGTGGGTCGCGACCCCCACA
RARA	hTFtarget	NC_000078.7:73947186-73948185	760	773	-	14.4797	5.28e-06	0.00521	TGGGTCGCGACCCC
SPIB	hTFtarget	NC_000078.7:73947186-73948185	949	964	+	14.5772	5.32e-06	0.00955	TACCAGTTCCTCATCC
ZNF740	CISBP	NC_000078.7:73947186-73948185	654	666	+	14.1735	5.33e-06	0.00331	GATCCCCCCCCCC
ZNF225	CISBP	NC_000078.7:73947186-73948185	822	849	-	9.56	5.34e-06	0.00139	TTTTTTTTTTTTTTTTTTTTTTTTTTAA
HMX3	CISBP	NC_000078.7:73947186-73948185	576	586	-	11.55	5.37e-06	0.00998	GGTTAAGTGCT
ZNF235	CISBP	NC_000078.7:73947186-73948185	818	847	-	14.0891	5.38e-06	0.000545	TTTTTTTTTTTTTTTTTTTTTTTTAAGTAG
ZBTB7B	hTFtarget	NC_000078.7:73947186-73948185	756	767	-	14.9655	5.41e-06	0.00525	GCGACCCCCACA
Spib	HOCOMOCO	NC_000078.7:73947186-73948185	948	964	-	13.8182	5.42e-06	0.0102	GGATGAGGAACTGGTAT
ZBTB7B	hTFtarget	NC_000078.7:73947186-73948185	756	767	-	14.9592	5.44e-06	0.00527	GCGACCCCCACA
VEZF1	hTFtarget	NC_000078.7:73947186-73948185	659	668	+	14.5574	5.48e-06	0.00799	CCCCCCCCAA
VEZF1	hTFtarget	NC_000078.7:73947186-73948185	659	668	+	14.5	5.48e-06	0.00808	CCCCCCCCAA
GLI3	hTFtarget	NC_000078.7:73947186-73948185	56	71	+	9.96154	5.54e-06	0.0107	CGACCACCCACCCCAT
Zfp740	CISBP	NC_000078.7:73947186-73948185	657	666	+	14.102	5.57e-06	0.00505	CCCCCCCCCC
ZNF740	CISBP	NC_000078.7:73947186-73948185	654	666	+	13.9174	5.68e-06	0.00322	GATCCCCCCCCCC
Zbtb41	TRANSFAC	NC_000078.7:73947186-73948185	656	667	-	11.5082	5.68e-06	0.0108	TGGGGGGGGGGA
ZNF879	CISBP	NC_000078.7:73947186-73948185	824	862	-	9.90179	5.71e-06	0.00496	AACCACGTAAGTTTTTTTTTTTTTTTTTTTTTTTTTTTT
RXRB	hTFtarget	NC_000078.7:73947186-73948185	760	773	+	14.1724	5.73e-06	0.00565	GGGGTCGCGACCCA
Zfp281	CISBP	NC_000078.7:73947186-73948185	658	672	+	13.7653	5.73e-06	0.00518	CCCCCCCCCAACCAC
RXRB	hTFtarget	NC_000078.7:73947186-73948185	760	773	-	14.202	5.76e-06	0.00567	TGGGTCGCGACCCC
FOXO3	hTFtarget	NC_000078.7:73947186-73948185	754	764	-	13.5714	5.76e-06	0.0112	ACCCCCACACC
ZNF257	JASPAR	NC_000078.7:73947186-73948185	918	929	-	14.9888	5.79e-06	0.0113	GTGAGGCAAGAT
Gata3	CISBP	NC_000078.7:73947186-73948185	475	484	-	8.32432	5.85e-06	0.0113	CCCAGATAAG
ZNF114	CISBP	NC_000078.7:73947186-73948185	963	990	-	13.9505	5.89e-06	0.0111	GCGGTAGAAATGGGTGGACGGGGGAAGG
ZNF182	CISBP	NC_000078.7:73947186-73948185	824	835	-	14.6607	5.9e-06	0.000615	TTTTTTTTTTTT
ZNF182	CISBP	NC_000078.7:73947186-73948185	825	836	-	14.6607	5.9e-06	0.000615	TTTTTTTTTTTT
ZNF182	CISBP	NC_000078.7:73947186-73948185	826	837	-	14.6607	5.9e-06	0.000615	TTTTTTTTTTTT
ZNF182	CISBP	NC_000078.7:73947186-73948185	827	838	-	14.6607	5.9e-06	0.000615	TTTTTTTTTTTT
ZNF182	CISBP	NC_000078.7:73947186-73948185	828	839	-	14.6607	5.9e-06	0.000615	TTTTTTTTTTTT
ZNF182	CISBP	NC_000078.7:73947186-73948185	829	840	-	14.6607	5.9e-06	0.000615	TTTTTTTTTTTT
ZNF182	CISBP	NC_000078.7:73947186-73948185	830	841	-	14.6607	5.9e-06	0.000615	TTTTTTTTTTTT
ZNF182	CISBP	NC_000078.7:73947186-73948185	831	842	-	14.6607	5.9e-06	0.000615	TTTTTTTTTTTT
ZNF182	CISBP	NC_000078.7:73947186-73948185	832	843	-	14.6607	5.9e-06	0.000615	TTTTTTTTTTTT
ZNF182	CISBP	NC_000078.7:73947186-73948185	833	844	-	14.6607	5.9e-06	0.000615	TTTTTTTTTTTT
ZNF182	CISBP	NC_000078.7:73947186-73948185	834	845	-	14.6607	5.9e-06	0.000615	TTTTTTTTTTTT
ZNF182	CISBP	NC_000078.7:73947186-73948185	835	846	-	14.6607	5.9e-06	0.000615	TTTTTTTTTTTT
ZNF182	CISBP	NC_000078.7:73947186-73948185	836	847	-	14.6607	5.9e-06	0.000615	TTTTTTTTTTTT
ZNF182	CISBP	NC_000078.7:73947186-73948185	837	848	-	14.6607	5.9e-06	0.000615	TTTTTTTTTTTT
ZNF182	CISBP	NC_000078.7:73947186-73948185	838	849	-	14.6607	5.9e-06	0.000615	TTTTTTTTTTTT
ZNF182	CISBP	NC_000078.7:73947186-73948185	839	850	-	14.6607	5.9e-06	0.000615	TTTTTTTTTTTT
ZNF182	CISBP	NC_000078.7:73947186-73948185	840	851	-	14.6607	5.9e-06	0.000615	TTTTTTTTTTTT
ZNF785	CISBP	NC_000078.7:73947186-73948185	78	106	+	1.33673	5.92e-06	0.00035	TATGTTTGTGAGTGTATGTGCGTGTGTGT
ZNF444	CISBP	NC_000078.7:73947186-73948185	653	668	+	9.32653	5.96e-06	0.00804	TGATCCCCCCCCCCAA
SP2	hTFtarget	NC_000078.7:73947186-73948185	452	466	+	14.2727	5.98e-06	0.0115	GGCCAGAGAGACTCC
FOXO4	hTFtarget	NC_000078.7:73947186-73948185	73	86	-	11.8367	6.01e-06	0.0101	ACAAACATATTGAC
NKX3-2	hTFtarget	NC_000078.7:73947186-73948185	576	585	-	13.0408	6.05e-06	0.0116	GTTAAGTGCT
ZNF212	CISBP	NC_000078.7:73947186-73948185	134	163	+	-3.63636	6.06e-06	0.00057	TGTGTGTGTGTGTGTGTATGTGTCTGTGCC
RORB	CISBP	NC_000078.7:73947186-73948185	756	777	+	12.7245	6.1e-06	0.00597	TGTGGGGGTCGCGACCCACAGG
Irf3	HOCOMOCO	NC_000078.7:73947186-73948185	212	231	-	14.1875	6.15e-06	0.00465	TAGATGGAAAGTAGAAGAAA
IRF3	hTFtarget	NC_000078.7:73947186-73948185	212	231	-	14.1875	6.15e-06	0.00464	TAGATGGAAAGTAGAAGAAA
ZNF235	CISBP	NC_000078.7:73947186-73948185	820	849	-	13.8614	6.17e-06	0.00059	TTTTTTTTTTTTTTTTTTTTTTTTTTAAGT
ZNF805	CISBP	NC_000078.7:73947186-73948185	112	129	+	14.1835	6.3e-06	0.000855	TGTGTGTGTGTGTGTGTG
ZNF805	CISBP	NC_000078.7:73947186-73948185	114	131	+	14.1835	6.3e-06	0.000855	TGTGTGTGTGTGTGTGTG
ZNF805	CISBP	NC_000078.7:73947186-73948185	116	133	+	14.1835	6.3e-06	0.000855	TGTGTGTGTGTGTGTGTG
ZNF805	CISBP	NC_000078.7:73947186-73948185	118	135	+	14.1835	6.3e-06	0.000855	TGTGTGTGTGTGTGTGTG
ZNF805	CISBP	NC_000078.7:73947186-73948185	120	137	+	14.1835	6.3e-06	0.000855	TGTGTGTGTGTGTGTGTG
ZNF805	CISBP	NC_000078.7:73947186-73948185	122	139	+	14.1835	6.3e-06	0.000855	TGTGTGTGTGTGTGTGTG
ZNF805	CISBP	NC_000078.7:73947186-73948185	124	141	+	14.1835	6.3e-06	0.000855	TGTGTGTGTGTGTGTGTG
ZNF805	CISBP	NC_000078.7:73947186-73948185	126	143	+	14.1835	6.3e-06	0.000855	TGTGTGTGTGTGTGTGTG
ZNF805	CISBP	NC_000078.7:73947186-73948185	128	145	+	14.1835	6.3e-06	0.000855	TGTGTGTGTGTGTGTGTG
ZNF805	CISBP	NC_000078.7:73947186-73948185	130	147	+	14.1835	6.3e-06	0.000855	TGTGTGTGTGTGTGTGTG
ZNF805	CISBP	NC_000078.7:73947186-73948185	132	149	+	14.1835	6.3e-06	0.000855	TGTGTGTGTGTGTGTGTG
ZSCAN16	CISBP	NC_000078.7:73947186-73948185	87	110	+	9.64356	6.38e-06	0.000344	GAGTGTATGTGCGTGTGTGTTTGC
ZBTB7A	hTFtarget	NC_000078.7:73947186-73948185	757	767	-	15.2347	6.43e-06	0.00625	GCGACCCCCAC
ZNF487	CISBP	NC_000078.7:73947186-73948185	829	857	+	3	6.48e-06	0.00089	AAAAAAAAAAAAAAAAAAAAAAACTTACG
FOXO1	hTFtarget	NC_000078.7:73947186-73948185	73	86	-	11.3939	6.52e-06	0.00832	ACAAACATATTGAC
ZBTB26	CISBP	NC_000078.7:73947186-73948185	97	117	-	12.5657	6.62e-06	0.00051	CACACACGCAAACACACACGC
ZNF98	CISBP	NC_000078.7:73947186-73948185	832	852	-	13.9182	6.64e-06	0.00122	GTTTTTTTTTTTTTTTTTTTT
MAZ	hTFtarget	NC_000078.7:73947186-73948185	657	664	+	15.4312	6.67e-06	0.00417	CCCCCCCC
MAZ	hTFtarget	NC_000078.7:73947186-73948185	658	665	+	15.4312	6.67e-06	0.00417	CCCCCCCC
MAZ	hTFtarget	NC_000078.7:73947186-73948185	659	666	+	15.4312	6.67e-06	0.00417	CCCCCCCC
Plagl1	CISBP	NC_000078.7:73947186-73948185	481	490	+	11.4949	6.75e-06	0.0126	TGGGCCCCCT
CTCF	hTFtarget	NC_000078.7:73947186-73948185	984	998	-	14.1939	6.75e-06	0.0133	GCCACCCGGCGGTAG
ZNF212	CISBP	NC_000078.7:73947186-73948185	220	249	+	-4.0202	6.77e-06	0.00057	ACTTTCCATCTATCTATCTATCTATCTATC
ZNF225	CISBP	NC_000078.7:73947186-73948185	829	856	-	8.87	6.78e-06	0.00155	GTAAGTTTTTTTTTTTTTTTTTTTTTTT
ZNF33A	CISBP	NC_000078.7:73947186-73948185	481	502	-	1.08163	6.84e-06	0.0134	GCCTCAGTGCTAAGGGGGCCCA
ZSCAN1	CISBP	NC_000078.7:73947186-73948185	136	152	-	12.8367	6.85e-06	0.00114	ATACACACACACACACA
ZNF740	CISBP	NC_000078.7:73947186-73948185	655	667	+	13.5872	6.9e-06	0.00322	ATCCCCCCCCCCA
RUNX2	hTFtarget	NC_000078.7:73947186-73948185	665	676	+	13.3211	7.17e-06	0.014	CCAACCACAAAA
ZNF212	CISBP	NC_000078.7:73947186-73948185	112	141	+	-4.22222	7.17e-06	0.00057	TGTGTGTGTGTGTGTGTGTGTGTGTGTGTG
ZNF212	CISBP	NC_000078.7:73947186-73948185	114	143	+	-4.22222	7.17e-06	0.00057	TGTGTGTGTGTGTGTGTGTGTGTGTGTGTG
ZNF212	CISBP	NC_000078.7:73947186-73948185	116	145	+	-4.22222	7.17e-06	0.00057	TGTGTGTGTGTGTGTGTGTGTGTGTGTGTG
ZNF212	CISBP	NC_000078.7:73947186-73948185	118	147	+	-4.22222	7.17e-06	0.00057	TGTGTGTGTGTGTGTGTGTGTGTGTGTGTG
ZNF212	CISBP	NC_000078.7:73947186-73948185	120	149	+	-4.22222	7.17e-06	0.00057	TGTGTGTGTGTGTGTGTGTGTGTGTGTGTG
MXI1	hTFtarget	NC_000078.7:73947186-73948185	859	873	+	13.5918	7.19e-06	0.0141	GGTTGCCTTGGAGTT
Zfp202	CISBP	NC_000078.7:73947186-73948185	656	665	+	9.89796	7.21e-06	0.0137	TCCCCCCCCC
ZNF287	CISBP	NC_000078.7:73947186-73948185	834	866	-	12.0088	7.3e-06	0.000743	AGGCAACCACGTAAGTTTTTTTTTTTTTTTTTT
KLF9	hTFtarget	NC_000078.7:73947186-73948185	110	125	-	14.0732	7.33e-06	0.00126	CACACACACACACACG
NFKB1	hTFtarget	NC_000078.7:73947186-73948185	650	662	-	10.0962	7.34e-06	0.0115	GGGGGGATCACCA
ZBTB26	CISBP	NC_000078.7:73947186-73948185	135	155	-	12.3434	7.36e-06	0.000545	CACATACACACACACACACAC
FOXG1	hTFtarget	NC_000078.7:73947186-73948185	145	155	-	12.6566	7.45e-06	0.000798	CACATACACAC
Egr2	JASPAR	NC_000078.7:73947186-73948185	109	123	-	14.459	7.47e-06	0.00101	CACACACACACACGC
ZBTB7A	hTFtarget	NC_000078.7:73947186-73948185	757	767	-	14.9082	7.47e-06	0.00729	GCGACCCCCAC
ZNF444	CISBP	NC_000078.7:73947186-73948185	652	667	+	8.17347	7.52e-06	0.00892	GTGATCCCCCCCCCCA
Zfp281	TRANSFAC	NC_000078.7:73947186-73948185	654	668	+	14.0122	7.57e-06	0.00343	GATCCCCCCCCCCAA
ZNF580	CISBP	NC_000078.7:73947186-73948185	963	980	+	10.4388	7.59e-06	0.0137	CCTTCCCCCGTCCACCCA
ZNF341	HOCOMOCO	NC_000078.7:73947186-73948185	957	978	-	13.7886	7.79e-06	0.0143	GGTGGACGGGGGAAGGATGAGG
Egr2	JASPAR	NC_000078.7:73947186-73948185	139	153	-	14.377	7.89e-06	0.00101	CATACACACACACAC
HMX1	hTFtarget	NC_000078.7:73947186-73948185	577	585	-	12.6364	8.06e-06	0.0154	GTTAAGTGC
HMX2	CISBP	NC_000078.7:73947186-73948185	577	585	-	12.0404	8.06e-06	0.0154	GTTAAGTGC
ZNF574	JASPAR	NC_000078.7:73947186-73948185	451	465	+	13.8202	8.06e-06	0.0154	TGGCCAGAGAGACTC
NKX2-5	hTFtarget	NC_000078.7:73947186-73948185	575	584	-	10.0137	8.14e-06	0.0153	TTAAGTGCTT
ZNF740	JASPAR	NC_000078.7:73947186-73948185	655	667	+	13.7079	8.18e-06	0.00318	ATCCCCCCCCCCA
ZSCAN1	CISBP	NC_000078.7:73947186-73948185	112	128	-	12.3673	8.36e-06	0.00114	ACACACACACACACACA
ZSCAN1	CISBP	NC_000078.7:73947186-73948185	114	130	-	12.3673	8.36e-06	0.00114	ACACACACACACACACA
ZSCAN1	CISBP	NC_000078.7:73947186-73948185	116	132	-	12.3673	8.36e-06	0.00114	ACACACACACACACACA
ZSCAN1	CISBP	NC_000078.7:73947186-73948185	118	134	-	12.3673	8.36e-06	0.00114	ACACACACACACACACA
ZSCAN1	CISBP	NC_000078.7:73947186-73948185	120	136	-	12.3673	8.36e-06	0.00114	ACACACACACACACACA
ZSCAN1	CISBP	NC_000078.7:73947186-73948185	122	138	-	12.3673	8.36e-06	0.00114	ACACACACACACACACA
ZSCAN1	CISBP	NC_000078.7:73947186-73948185	124	140	-	12.3673	8.36e-06	0.00114	ACACACACACACACACA
ZSCAN1	CISBP	NC_000078.7:73947186-73948185	126	142	-	12.3673	8.36e-06	0.00114	ACACACACACACACACA
ZSCAN1	CISBP	NC_000078.7:73947186-73948185	128	144	-	12.3673	8.36e-06	0.00114	ACACACACACACACACA
ZSCAN1	CISBP	NC_000078.7:73947186-73948185	130	146	-	12.3673	8.36e-06	0.00114	ACACACACACACACACA
ZSCAN1	CISBP	NC_000078.7:73947186-73948185	132	148	-	12.3673	8.36e-06	0.00114	ACACACACACACACACA
ZSCAN1	CISBP	NC_000078.7:73947186-73948185	134	150	-	12.3673	8.36e-06	0.00114	ACACACACACACACACA
ZNF740	CISBP	NC_000078.7:73947186-73948185	655	667	+	13.6606	8.4e-06	0.00314	ATCCCCCCCCCCA
ZNF235	CISBP	NC_000078.7:73947186-73948185	836	865	-	13.3267	8.44e-06	0.000765	GGCAACCACGTAAGTTTTTTTTTTTTTTTT
NKX3-2	hTFtarget	NC_000078.7:73947186-73948185	576	585	-	13.5408	8.45e-06	0.0164	GTTAAGTGCT
VEZF1	hTFtarget	NC_000078.7:73947186-73948185	658	667	+	14.3607	8.45e-06	0.00799	CCCCCCCCCA
VEZF1	hTFtarget	NC_000078.7:73947186-73948185	658	667	+	14.2959	8.45e-06	0.00808	CCCCCCCCCA
Hmx1	JASPAR	NC_000078.7:73947186-73948185	573	589	+	14.061	8.45e-06	0.0161	GCAAGCACTTAACCCAC
EGR4	hTFtarget	NC_000078.7:73947186-73948185	968	983	+	13.8283	8.5e-06	0.0163	CCCCGTCCACCCATTT
Spi1	CISBP	NC_000078.7:73947186-73948185	951	965	-	14.0101	8.52e-06	0.0156	AGGATGAGGAACTGG
RUNX2	hTFtarget	NC_000078.7:73947186-73948185	664	677	-	13.8636	8.53e-06	0.0164	ATTTTGTGGTTGGG
RUNX1	hTFtarget	NC_000078.7:73947186-73948185	666	676	-	13.7753	8.53e-06	0.016	TTTTGTGGTTG
KLF9	hTFtarget	NC_000078.7:73947186-73948185	112	127	-	13.8374	8.55e-06	0.00126	CACACACACACACACA
KLF9	hTFtarget	NC_000078.7:73947186-73948185	114	129	-	13.8374	8.55e-06	0.00126	CACACACACACACACA
KLF9	hTFtarget	NC_000078.7:73947186-73948185	116	131	-	13.8374	8.55e-06	0.00126	CACACACACACACACA
KLF9	hTFtarget	NC_000078.7:73947186-73948185	118	133	-	13.8374	8.55e-06	0.00126	CACACACACACACACA
KLF9	hTFtarget	NC_000078.7:73947186-73948185	120	135	-	13.8374	8.55e-06	0.00126	CACACACACACACACA
KLF9	hTFtarget	NC_000078.7:73947186-73948185	122	137	-	13.8374	8.55e-06	0.00126	CACACACACACACACA
KLF9	hTFtarget	NC_000078.7:73947186-73948185	124	139	-	13.8374	8.55e-06	0.00126	CACACACACACACACA
KLF9	hTFtarget	NC_000078.7:73947186-73948185	126	141	-	13.8374	8.55e-06	0.00126	CACACACACACACACA
KLF9	hTFtarget	NC_000078.7:73947186-73948185	128	143	-	13.8374	8.55e-06	0.00126	CACACACACACACACA
KLF9	hTFtarget	NC_000078.7:73947186-73948185	130	145	-	13.8374	8.55e-06	0.00126	CACACACACACACACA
KLF9	hTFtarget	NC_000078.7:73947186-73948185	132	147	-	13.8374	8.55e-06	0.00126	CACACACACACACACA
KLF9	hTFtarget	NC_000078.7:73947186-73948185	134	149	-	13.8374	8.55e-06	0.00126	CACACACACACACACA
ZNF740	CISBP	NC_000078.7:73947186-73948185	59	71	+	13.6239	8.56e-06	0.00314	CCACCCACCCCAT
EGR4	hTFtarget	NC_000078.7:73947186-73948185	968	983	+	13.8	8.6e-06	0.0165	CCCCGTCCACCCATTT
ZNF740	JASPAR	NC_000078.7:73947186-73948185	59	71	+	13.6067	8.61e-06	0.00318	CCACCCACCCCAT
ZNF740	CISBP	NC_000078.7:73947186-73948185	655	667	+	13.1939	8.62e-06	0.00402	ATCCCCCCCCCCA
Plagl2	TRANSFAC	NC_000078.7:73947186-73948185	650	661	-	3.90164	8.67e-06	0.0115	GGGGGATCACCA
THRB	hTFtarget	NC_000078.7:73947186-73948185	513	531	-	11.2347	8.79e-06	0.0171	CCAGGCCAGGCAAGGTGAA
Egr2	JASPAR	NC_000078.7:73947186-73948185	95	109	-	14.2131	8.83e-06	0.00106	CAAACACACACGCAC
ZNF444	CISBP	NC_000078.7:73947186-73948185	652	667	+	8.31633	8.85e-06	0.00804	GTGATCCCCCCCCCCA
ZNF22	CISBP	NC_000078.7:73947186-73948185	824	832	-	16.7143	8.86e-06	0.000813	TTTTTTTTT
ZNF22	CISBP	NC_000078.7:73947186-73948185	825	833	-	16.7143	8.86e-06	0.000813	TTTTTTTTT
ZNF22	CISBP	NC_000078.7:73947186-73948185	826	834	-	16.7143	8.86e-06	0.000813	TTTTTTTTT
ZNF22	CISBP	NC_000078.7:73947186-73948185	827	835	-	16.7143	8.86e-06	0.000813	TTTTTTTTT
ZNF22	CISBP	NC_000078.7:73947186-73948185	828	836	-	16.7143	8.86e-06	0.000813	TTTTTTTTT
ZNF22	CISBP	NC_000078.7:73947186-73948185	829	837	-	16.7143	8.86e-06	0.000813	TTTTTTTTT
ZNF22	CISBP	NC_000078.7:73947186-73948185	830	838	-	16.7143	8.86e-06	0.000813	TTTTTTTTT
ZNF22	CISBP	NC_000078.7:73947186-73948185	831	839	-	16.7143	8.86e-06	0.000813	TTTTTTTTT
ZNF22	CISBP	NC_000078.7:73947186-73948185	832	840	-	16.7143	8.86e-06	0.000813	TTTTTTTTT
ZNF22	CISBP	NC_000078.7:73947186-73948185	833	841	-	16.7143	8.86e-06	0.000813	TTTTTTTTT
ZNF22	CISBP	NC_000078.7:73947186-73948185	834	842	-	16.7143	8.86e-06	0.000813	TTTTTTTTT
ZNF22	CISBP	NC_000078.7:73947186-73948185	835	843	-	16.7143	8.86e-06	0.000813	TTTTTTTTT
ZNF22	CISBP	NC_000078.7:73947186-73948185	836	844	-	16.7143	8.86e-06	0.000813	TTTTTTTTT
ZNF22	CISBP	NC_000078.7:73947186-73948185	837	845	-	16.7143	8.86e-06	0.000813	TTTTTTTTT
ZNF22	CISBP	NC_000078.7:73947186-73948185	838	846	-	16.7143	8.86e-06	0.000813	TTTTTTTTT
ZNF22	CISBP	NC_000078.7:73947186-73948185	839	847	-	16.7143	8.86e-06	0.000813	TTTTTTTTT
ZNF22	CISBP	NC_000078.7:73947186-73948185	840	848	-	16.7143	8.86e-06	0.000813	TTTTTTTTT
ZNF22	CISBP	NC_000078.7:73947186-73948185	841	849	-	16.7143	8.86e-06	0.000813	TTTTTTTTT
ZNF22	CISBP	NC_000078.7:73947186-73948185	842	850	-	16.7143	8.86e-06	0.000813	TTTTTTTTT
ZNF22	CISBP	NC_000078.7:73947186-73948185	843	851	-	16.7143	8.86e-06	0.000813	TTTTTTTTT
ZFP28	CISBP	NC_000078.7:73947186-73948185	819	851	-	13.31	8.9e-06	0.00595	TTTTTTTTTTTTTTTTTTTTTTTTTTTTAAGTA
ZNF785	CISBP	NC_000078.7:73947186-73948185	146	174	+	-0.234694	8.91e-06	0.000509	TGTGTATGTGTCTGTGCCCATGAATGCAT
ZNF304	CISBP	NC_000078.7:73947186-73948185	961	984	+	13.1651	8.92e-06	0.0171	ATCCTTCCCCCGTCCACCCATTTC
WT1	hTFtarget	NC_000078.7:73947186-73948185	657	667	+	14.0816	9.01e-06	0.0174	CCCCCCCCCCA
ZNF574	CISBP	NC_000078.7:73947186-73948185	446	465	-	13.8265	9.11e-06	0.0176	GAGTCTCTCTGGCCAGCAAG
Egr1	TRANSFAC	NC_000078.7:73947186-73948185	655	670	+	11.7241	9.12e-06	0.0171	ATCCCCCCCCCCAACC
ZSCAN4	JASPAR	NC_000078.7:73947186-73948185	105	119	-	9.7931	9.17e-06	0.00462	CACACACACGCAAAC
ZBTB7A	hTFtarget	NC_000078.7:73947186-73948185	54	65	+	14.051	9.22e-06	0.018	AACGACCACCCA
ZBTB7C	JASPAR	NC_000078.7:73947186-73948185	756	767	-	13.629	9.23e-06	0.00894	GCGACCCCCACA
ZBTB7A	hTFtarget	NC_000078.7:73947186-73948185	54	65	+	14.0658	9.3e-06	0.0181	AACGACCACCCA
Plag1	TRANSFAC	NC_000078.7:73947186-73948185	657	668	-	7.08197	9.32e-06	0.00878	TTGGGGGGGGGG
ZNF136	CISBP	NC_000078.7:73947186-73948185	807	833	-	6.26263	9.34e-06	0.0168	TTTTTTTTTTAAGTAGAATGCTGGGCT
CTCF	hTFtarget	NC_000078.7:73947186-73948185	986	1000	-	13.0204	9.36e-06	0.0183	GAGCCACCCGGCGGT
ZBTB7C	CISBP	NC_000078.7:73947186-73948185	756	767	-	13.5612	9.37e-06	0.00906	GCGACCCCCACA
ZNF212	CISBP	NC_000078.7:73947186-73948185	356	385	+	-5.19192	9.42e-06	0.000717	TCTATCTATCTATCTATCTATCTATCATCT
FOXO6	CISBP	NC_000078.7:73947186-73948185	73	86	-	11.8367	9.44e-06	0.0125	ACAAACATATTGAC
Egr1	CISBP	NC_000078.7:73947186-73948185	655	670	+	11.9898	9.47e-06	0.0136	ATCCCCCCCCCCAACC
FOXO1	hTFtarget	NC_000078.7:73947186-73948185	73	86	+	10.4646	9.49e-06	0.00832	GTCAATATGTTTGT
ZNF525	CISBP	NC_000078.7:73947186-73948185	888	902	+	13.7156	9.56e-06	0.0184	ATGACTAATCCAGTT
ZNF181	CISBP	NC_000078.7:73947186-73948185	603	626	-	12.9727	9.61e-06	0.0188	GTTTGAAGCATTAGGAAGGTTGAC
Zfp740	CISBP	NC_000078.7:73947186-73948185	660	669	+	13.5918	9.63e-06	0.00582	CCCCCCCAAC
ZNF444	CISBP	NC_000078.7:73947186-73948185	653	668	+	7.43878	9.81e-06	0.00892	TGATCCCCCCCCCCAA
Hmx2	JASPAR	NC_000078.7:73947186-73948185	573	589	+	13.8421	9.86e-06	0.0184	GCAAGCACTTAACCCAC
ESR1	hTFtarget	NC_000078.7:73947186-73948185	643	659	-	7.24242	1.01e-05	0.02	GGGATCACCACGACATG
ETV5	hTFtarget	NC_000078.7:73947186-73948185	958	971	-	13.6429	1.02e-05	0.0193	GGGGGAAGGATGAG
ZNF615	CISBP	NC_000078.7:73947186-73948185	631	642	-	13.7042	1.02e-05	0.0201	AGGAACTGTATT
Irf8	HOCOMOCO	NC_000078.7:73947186-73948185	897	916	-	13.303	1.02e-05	0.0185	ATATTTGGAAGTGGAACTGG
IRF8	hTFtarget	NC_000078.7:73947186-73948185	897	916	-	13.303	1.02e-05	0.0185	ATATTTGGAAGTGGAACTGG
NFKB1	hTFtarget	NC_000078.7:73947186-73948185	650	662	+	13.5366	1.03e-05	0.0203	TGGTGATCCCCCC
RREB1	hTFtarget	NC_000078.7:73947186-73948185	112	131	-	9.51376	1.04e-05	0.00159	CACACACACACACACACACA
RREB1	hTFtarget	NC_000078.7:73947186-73948185	114	133	-	9.51376	1.04e-05	0.00159	CACACACACACACACACACA
RREB1	hTFtarget	NC_000078.7:73947186-73948185	116	135	-	9.51376	1.04e-05	0.00159	CACACACACACACACACACA
RREB1	hTFtarget	NC_000078.7:73947186-73948185	118	137	-	9.51376	1.04e-05	0.00159	CACACACACACACACACACA
RREB1	hTFtarget	NC_000078.7:73947186-73948185	120	139	-	9.51376	1.04e-05	0.00159	CACACACACACACACACACA
RREB1	hTFtarget	NC_000078.7:73947186-73948185	122	141	-	9.51376	1.04e-05	0.00159	CACACACACACACACACACA
RREB1	hTFtarget	NC_000078.7:73947186-73948185	124	143	-	9.51376	1.04e-05	0.00159	CACACACACACACACACACA
RREB1	hTFtarget	NC_000078.7:73947186-73948185	126	145	-	9.51376	1.04e-05	0.00159	CACACACACACACACACACA
RREB1	hTFtarget	NC_000078.7:73947186-73948185	128	147	-	9.51376	1.04e-05	0.00159	CACACACACACACACACACA
RREB1	hTFtarget	NC_000078.7:73947186-73948185	130	149	-	9.51376	1.04e-05	0.00159	CACACACACACACACACACA
Nkx3-1	CISBP	NC_000078.7:73947186-73948185	575	584	-	10.627	1.04e-05	0.0198	TTAAGTGCTT
Cbfb	HOCOMOCO	NC_000078.7:73947186-73948185	665	675	-	13.2828	1.05e-05	0.02	TTTGTGGTTGG
CBFB	hTFtarget	NC_000078.7:73947186-73948185	665	675	-	13.2828	1.05e-05	0.02	TTTGTGGTTGG
KLF15	hTFtarget	NC_000078.7:73947186-73948185	655	666	+	13.202	1.05e-05	0.0194	ATCCCCCCCCCC
Egr2	JASPAR	NC_000078.7:73947186-73948185	137	151	-	13.9508	1.05e-05	0.00118	TACACACACACACAC
ZNF740	CISBP	NC_000078.7:73947186-73948185	658	667	+	13.935	1.06e-05	0.00463	CCCCCCCCCA
ZNF740	JASPAR	NC_000078.7:73947186-73948185	658	667	+	13.9541	1.06e-05	0.0046	CCCCCCCCCA
ZNF212	CISBP	NC_000078.7:73947186-73948185	328	357	+	-5.61616	1.06e-05	0.000766	TCTATCCATCTATCCATCTATCTATCTATC
ZSCAN4	CISBP	NC_000078.7:73947186-73948185	94	106	-	13.9697	1.06e-05	0.0018	ACACACACGCACA
Zfp711	CISBP	NC_000078.7:73947186-73948185	480	489	+	10.8776	1.07e-05	0.0105	CTGGGCCCCC
Zfp711	CISBP	NC_000078.7:73947186-73948185	480	489	-	10.8776	1.07e-05	0.0105	GGGGGCCCAG
ZNF785	CISBP	NC_000078.7:73947186-73948185	82	110	+	-0.959184	1.07e-05	0.000595	TTTGTGAGTGTATGTGCGTGTGTGTTTGC
Zfp46	TRANSFAC	NC_000078.7:73947186-73948185	656	667	-	8.31148	1.09e-05	0.0209	TGGGGGGGGGGA
ZNF212	CISBP	NC_000078.7:73947186-73948185	256	285	+	-5.72727	1.09e-05	0.000766	TCTATCTATCTATCTATCTATCTACCTACC
T	hTFtarget	NC_000078.7:73947186-73948185	105	129	+	13.3182	1.1e-05	0.0202	GTTTGCGTGTGTGTGTGTGTGTGTG
ZNF740	CISBP	NC_000078.7:73947186-73948185	656	665	+	13.8293	1.1e-05	0.00463	TCCCCCCCCC
ZNF740	JASPAR	NC_000078.7:73947186-73948185	656	665	+	13.8349	1.1e-05	0.0046	TCCCCCCCCC
ZNF487	CISBP	NC_000078.7:73947186-73948185	831	859	+	0.97	1.1e-05	0.00141	AAAAAAAAAAAAAAAAAAAAACTTACGTG
ZNF281	hTFtarget	NC_000078.7:73947186-73948185	960	971	-	12.2697	1.1e-05	0.0204	GGGGGAAGGATG
Rela	CISBP	NC_000078.7:73947186-73948185	955	984	+	13.1845	1.11e-05	0.0103	TTCCTCATCCTTCCCCCGTCCACCCATTTC
ZSCAN1	CISBP	NC_000078.7:73947186-73948185	106	122	-	11.6633	1.12e-05	0.00142	ACACACACACACGCAAA
Gata3	CISBP	NC_000078.7:73947186-73948185	271	290	-	13.6606	1.12e-05	0.0208	AGATGGGTAGGTAGATAGAT
ZNF35	CISBP	NC_000078.7:73947186-73948185	818	847	-	13.2124	1.12e-05	0.00307	TTTTTTTTTTTTTTTTTTTTTTTTAAGTAG
NFKB1	hTFtarget	NC_000078.7:73947186-73948185	650	662	+	10.0816	1.12e-05	0.0173	TGGTGATCCCCCC
ZIM2	CISBP	NC_000078.7:73947186-73948185	956	985	+	1.19388	1.12e-05	0.0213	TCCTCATCCTTCCCCCGTCCACCCATTTCT
Zic1	HOCOMOCO	NC_000078.7:73947186-73948185	57	65	-	12.5444	1.12e-05	0.0222	TGGGTGGTC
ZIC1	hTFtarget	NC_000078.7:73947186-73948185	57	65	-	12.5444	1.12e-05	0.0222	TGGGTGGTC
ZNF785	CISBP	NC_000078.7:73947186-73948185	76	104	+	-1.18367	1.14e-05	0.000611	AATATGTTTGTGAGTGTATGTGCGTGTGT
FOXO4	hTFtarget	NC_000078.7:73947186-73948185	73	86	+	10.2041	1.14e-05	0.0101	GTCAATATGTTTGT
CTCF	hTFtarget	NC_000078.7:73947186-73948185	986	1000	-	12.8571	1.14e-05	0.0225	GAGCCACCCGGCGGT
ZNF157	CISBP	NC_000078.7:73947186-73948185	506	529	+	12.8636	1.14e-05	0.0222	GGTGTTGTTCACCTTGCCTGGCCT
Zfp740	TRANSFAC	NC_000078.7:73947186-73948185	660	669	+	13.2091	1.15e-05	0.00703	CCCCCCCAAC
Zfp740	CISBP	NC_000078.7:73947186-73948185	660	669	+	13.1774	1.15e-05	0.00711	CCCCCCCAAC
Zfp74	TRANSFAC	NC_000078.7:73947186-73948185	837	855	+	-15.3279	1.15e-05	0.0217	AAAAAAAAAAAAAAACTTA
ZNF282	CISBP	NC_000078.7:73947186-73948185	59	69	+	13.8061	1.15e-05	0.0223	CCACCCACCCC
ZSCAN1	CISBP	NC_000078.7:73947186-73948185	136	152	-	11.449	1.16e-05	0.00188	ATACACACACACACACA
RUNX3	hTFtarget	NC_000078.7:73947186-73948185	666	675	+	13.7885	1.17e-05	0.0229	CAACCACAAA
RUNX3	hTFtarget	NC_000078.7:73947186-73948185	666	675	+	13.7551	1.17e-05	0.0229	CAACCACAAA
ZNF384	hTFtarget	NC_000078.7:73947186-73948185	820	831	+	13.6383	1.17e-05	0.00101	ACTTAAAAAAAA
ZSCAN4	CISBP	NC_000078.7:73947186-73948185	104	120	-	12.1837	1.17e-05	0.0033	ACACACACACGCAAACA
Plagl2	TRANSFAC	NC_000078.7:73947186-73948185	650	661	+	2.04918	1.17e-05	0.0115	TGGTGATCCCCC
ZNF570	CISBP	NC_000078.7:73947186-73948185	834	854	-	13.1382	1.17e-05	0.0219	AAGTTTTTTTTTTTTTTTTTT
NFKB1	hTFtarget	NC_000078.7:73947186-73948185	650	662	+	8.57692	1.17e-05	0.0115	TGGTGATCCCCCC
ZNF641	CISBP	NC_000078.7:73947186-73948185	659	667	+	9.94495	1.18e-05	0.0225	CCCCCCCCA
Rarg	HOCOMOCO	NC_000078.7:73947186-73948185	641	658	-	13.168	1.18e-05	0.0224	GGATCACCACGACATGAG
RARG	hTFtarget	NC_000078.7:73947186-73948185	641	658	-	13.168	1.18e-05	0.0224	GGATCACCACGACATGAG
ZSCAN16	CISBP	NC_000078.7:73947186-73948185	81	104	+	7.9901	1.18e-05	0.000617	GTTTGTGAGTGTATGTGCGTGTGT
ZBTB7B	hTFtarget	NC_000078.7:73947186-73948185	758	767	-	14.3469	1.18e-05	0.0115	GCGACCCCCA
Pou5f1	CISBP	NC_000078.7:73947186-73948185	677	691	+	13.5545	1.2e-05	0.0126	TTATTCTCATTGAAA
EGR4	hTFtarget	NC_000078.7:73947186-73948185	968	983	+	10.1531	1.2e-05	0.0145	CCCCGTCCACCCATTT
TBX3	hTFtarget	NC_000078.7:73947186-73948185	752	761	+	11.4388	1.2e-05	0.0235	GAGGTGTGGG
TBX3	hTFtarget	NC_000078.7:73947186-73948185	752	761	+	11.5	1.2e-05	0.0235	GAGGTGTGGG
Nr1h4	HOCOMOCO	NC_000078.7:73947186-73948185	759	777	+	13.216	1.2e-05	0.0229	GGGGGTCGCGACCCACAGG
NR1H4	hTFtarget	NC_000078.7:73947186-73948185	759	777	+	13.216	1.2e-05	0.0229	GGGGGTCGCGACCCACAGG
Rela	CISBP	NC_000078.7:73947186-73948185	949	978	+	13.068	1.2e-05	0.0103	TACCAGTTCCTCATCCTTCCCCCGTCCACC
ZNF136	JASPAR	NC_000078.7:73947186-73948185	804	818	-	12.5484	1.2e-05	0.0228	GAATGCTGGGCTGAA
GLI2	hTFtarget	NC_000078.7:73947186-73948185	56	70	+	11.2653	1.2e-05	0.0232	CGACCACCCACCCCA
NFKB2	hTFtarget	NC_000078.7:73947186-73948185	650	662	+	13.6122	1.2e-05	0.0237	TGGTGATCCCCCC
Mzf1	CISBP	NC_000078.7:73947186-73948185	547	554	-	12.9217	1.21e-05	0.0213	GATCCCCA
Egr2	JASPAR	NC_000078.7:73947186-73948185	107	121	-	13.7213	1.22e-05	0.00129	CACACACACACGCAA
ZNF432	CISBP	NC_000078.7:73947186-73948185	955	984	+	11.0099	1.22e-05	0.0106	TTCCTCATCCTTCCCCCGTCCACCCATTTC
ZNF263	hTFtarget	NC_000078.7:73947186-73948185	958	978	-	12.7959	1.23e-05	0.0212	GGTGGACGGGGGAAGGATGAG
ZNF460	CISBP	NC_000078.7:73947186-73948185	654	666	+	13.2042	1.23e-05	0.0138	GATCCCCCCCCCC
ZNF281	hTFtarget	NC_000078.7:73947186-73948185	960	971	+	12.0714	1.23e-05	0.0222	CATCCTTCCCCC
ZSCAN1	CISBP	NC_000078.7:73947186-73948185	92	108	-	11.4286	1.23e-05	0.00146	AAACACACACGCACATA
ZNF35	CISBP	NC_000078.7:73947186-73948185	728	748	-	7.39394	1.24e-05	0.023	TTTCAAAAGCTATTTACATTA
ZNF567	CISBP	NC_000078.7:73947186-73948185	830	859	-	12.5161	1.25e-05	0.0228	CACGTAAGTTTTTTTTTTTTTTTTTTTTTT
ZNF740	CISBP	NC_000078.7:73947186-73948185	660	669	+	13.5447	1.25e-05	0.00463	CCCCCCCAAC
ZNF740	JASPAR	NC_000078.7:73947186-73948185	660	669	+	13.5505	1.25e-05	0.0046	CCCCCCCAAC
ZFP28	CISBP	NC_000078.7:73947186-73948185	193	225	+	12.69	1.26e-05	0.00595	GGTTGACACCAGGAGTCTTTTTCTTCTACTTTC
ZNF467	HOCOMOCO	NC_000078.7:73947186-73948185	956	977	-	11.9184	1.26e-05	0.0225	GTGGACGGGGGAAGGATGAGGA
Tbx20	TRANSFAC	NC_000078.7:73947186-73948185	798	810	-	13.3303	1.26e-05	0.0244	GGCTGAAGACAGG
GLI2	hTFtarget	NC_000078.7:73947186-73948185	55	66	+	13.5	1.27e-05	0.0247	ACGACCACCCAC
SPI1	hTFtarget	NC_000078.7:73947186-73948185	947	966	-	13.1626	1.27e-05	0.0226	AAGGATGAGGAACTGGTATA
ZNF287	CISBP	NC_000078.7:73947186-73948185	817	849	-	10.8496	1.27e-05	0.00123	TTTTTTTTTTTTTTTTTTTTTTTTTTAAGTAGA
ZSCAN4	CISBP	NC_000078.7:73947186-73948185	106	118	-	13.6869	1.28e-05	0.0018	ACACACACGCAAA
Gata3	CISBP	NC_000078.7:73947186-73948185	228	242	-	13.0092	1.28e-05	0.0015	AGATAGATAGATAGA
Gata3	CISBP	NC_000078.7:73947186-73948185	232	246	-	13.0092	1.28e-05	0.0015	AGATAGATAGATAGA
Gata3	CISBP	NC_000078.7:73947186-73948185	236	250	-	13.0092	1.28e-05	0.0015	AGATAGATAGATAGA
Gata3	CISBP	NC_000078.7:73947186-73948185	240	254	-	13.0092	1.28e-05	0.0015	AGATAGATAGATAGA
Gata3	CISBP	NC_000078.7:73947186-73948185	244	258	-	13.0092	1.28e-05	0.0015	AGATAGATAGATAGA
Gata3	CISBP	NC_000078.7:73947186-73948185	248	262	-	13.0092	1.28e-05	0.0015	AGATAGATAGATAGA
Gata3	CISBP	NC_000078.7:73947186-73948185	252	266	-	13.0092	1.28e-05	0.0015	AGATAGATAGATAGA
Gata3	CISBP	NC_000078.7:73947186-73948185	256	270	-	13.0092	1.28e-05	0.0015	AGATAGATAGATAGA
Gata3	CISBP	NC_000078.7:73947186-73948185	260	274	-	13.0092	1.28e-05	0.0015	AGATAGATAGATAGA
Gata3	CISBP	NC_000078.7:73947186-73948185	264	278	-	13.0092	1.28e-05	0.0015	AGATAGATAGATAGA
Gata3	CISBP	NC_000078.7:73947186-73948185	344	358	-	13.0092	1.28e-05	0.0015	AGATAGATAGATAGA
Gata3	CISBP	NC_000078.7:73947186-73948185	348	362	-	13.0092	1.28e-05	0.0015	AGATAGATAGATAGA
Gata3	CISBP	NC_000078.7:73947186-73948185	352	366	-	13.0092	1.28e-05	0.0015	AGATAGATAGATAGA
Gata3	CISBP	NC_000078.7:73947186-73948185	356	370	-	13.0092	1.28e-05	0.0015	AGATAGATAGATAGA
Gata3	CISBP	NC_000078.7:73947186-73948185	360	374	-	13.0092	1.28e-05	0.0015	AGATAGATAGATAGA
Gata3	CISBP	NC_000078.7:73947186-73948185	364	378	-	13.0092	1.28e-05	0.0015	AGATAGATAGATAGA
ZSCAN1	CISBP	NC_000078.7:73947186-73948185	112	128	-	11.2041	1.28e-05	0.00188	ACACACACACACACACA
ZSCAN1	CISBP	NC_000078.7:73947186-73948185	114	130	-	11.2041	1.28e-05	0.00188	ACACACACACACACACA
ZSCAN1	CISBP	NC_000078.7:73947186-73948185	116	132	-	11.2041	1.28e-05	0.00188	ACACACACACACACACA
ZSCAN1	CISBP	NC_000078.7:73947186-73948185	118	134	-	11.2041	1.28e-05	0.00188	ACACACACACACACACA
ZSCAN1	CISBP	NC_000078.7:73947186-73948185	120	136	-	11.2041	1.28e-05	0.00188	ACACACACACACACACA
ZSCAN1	CISBP	NC_000078.7:73947186-73948185	122	138	-	11.2041	1.28e-05	0.00188	ACACACACACACACACA
ZSCAN1	CISBP	NC_000078.7:73947186-73948185	124	140	-	11.2041	1.28e-05	0.00188	ACACACACACACACACA
ZSCAN1	CISBP	NC_000078.7:73947186-73948185	126	142	-	11.2041	1.28e-05	0.00188	ACACACACACACACACA
ZSCAN1	CISBP	NC_000078.7:73947186-73948185	128	144	-	11.2041	1.28e-05	0.00188	ACACACACACACACACA
ZSCAN1	CISBP	NC_000078.7:73947186-73948185	130	146	-	11.2041	1.28e-05	0.00188	ACACACACACACACACA
ZSCAN1	CISBP	NC_000078.7:73947186-73948185	132	148	-	11.2041	1.28e-05	0.00188	ACACACACACACACACA
ZSCAN1	CISBP	NC_000078.7:73947186-73948185	134	150	-	11.2041	1.28e-05	0.00188	ACACACACACACACACA
GLI2	hTFtarget	NC_000078.7:73947186-73948185	55	66	+	13.4592	1.28e-05	0.0251	ACGACCACCCAC
NR2F6	hTFtarget	NC_000078.7:73947186-73948185	597	611	-	11.7857	1.28e-05	0.0129	AAGGTTGACAACCTC
RORC	hTFtarget	NC_000078.7:73947186-73948185	760	773	+	13.0707	1.3e-05	0.0136	GGGGTCGCGACCCA
Foxb1	CISBP	NC_000078.7:73947186-73948185	729	738	-	11.2757	1.3e-05	0.0117	TATTTACATT
Foxb1	CISBP	NC_000078.7:73947186-73948185	393	402	+	11.2757	1.3e-05	0.0117	TATTTACATT
Plag1	TRANSFAC	NC_000078.7:73947186-73948185	657	675	-	-18.2459	1.31e-05	0.0252	TTTGTGGTTGGGGGGGGGG
SPIB	hTFtarget	NC_000078.7:73947186-73948185	952	964	-	13.602	1.31e-05	0.0251	GGATGAGGAACTG
NR2F6	hTFtarget	NC_000078.7:73947186-73948185	597	611	+	11.7143	1.32e-05	0.0129	GAGGTTGTCAACCTT
RREB1	hTFtarget	NC_000078.7:73947186-73948185	110	129	-	8.80734	1.32e-05	0.00187	CACACACACACACACACACG
ZNF35	CISBP	NC_000078.7:73947186-73948185	827	856	-	12.9469	1.33e-05	0.00307	GTAAGTTTTTTTTTTTTTTTTTTTTTTTTT
ZSCAN4	CISBP	NC_000078.7:73947186-73948185	105	119	-	9.84694	1.34e-05	0.00803	CACACACACGCAAAC
Pou5f1	CISBP	NC_000078.7:73947186-73948185	822	836	-	13.4059	1.35e-05	0.0126	TTTTTTTTTTTTTAA
Nkx2-6	CISBP	NC_000078.7:73947186-73948185	575	584	-	11.2525	1.35e-05	0.025	TTAAGTGCTT
EGR2	hTFtarget	NC_000078.7:73947186-73948185	962	979	-	13.0323	1.36e-05	0.00666	GGGTGGACGGGGGAAGGA
ZNF35	CISBP	NC_000078.7:73947186-73948185	819	848	-	12.9027	1.37e-05	0.00307	TTTTTTTTTTTTTTTTTTTTTTTTTAAGTA
ZNF212	CISBP	NC_000078.7:73947186-73948185	132	161	+	-6.53535	1.37e-05	0.00092	TGTGTGTGTGTGTGTGTGTATGTGTCTGTG
IRF3	hTFtarget	NC_000078.7:73947186-73948185	208	227	-	11.7879	1.37e-05	0.026	TGGAAAGTAGAAGAAAAAGA
ZBTB17	hTFtarget	NC_000078.7:73947186-73948185	959	977	-	13.036	1.38e-05	0.0249	GTGGACGGGGGAAGGATGA
RORC	hTFtarget	NC_000078.7:73947186-73948185	760	773	-	12.9697	1.38e-05	0.0136	TGGGTCGCGACCCC
ZNF287	CISBP	NC_000078.7:73947186-73948185	816	848	-	10.6814	1.38e-05	0.00126	TTTTTTTTTTTTTTTTTTTTTTTTTAAGTAGAA
ESR1	hTFtarget	NC_000078.7:73947186-73948185	643	659	-	12.0306	1.38e-05	0.0272	GGGATCACCACGACATG
FOXG1	hTFtarget	NC_000078.7:73947186-73948185	141	151	-	12.1717	1.39e-05	0.0014	TACACACACAC
IRF1	hTFtarget	NC_000078.7:73947186-73948185	210	230	+	12.5484	1.4e-05	0.0137	TTTTTCTTCTACTTTCCATCT
Zfp740	CISBP	NC_000078.7:73947186-73948185	657	666	+	12.3964	1.4e-05	0.013	CCCCCCCCCC
Zfp740	CISBP	NC_000078.7:73947186-73948185	659	668	+	13.102	1.4e-05	0.00633	CCCCCCCCAA
Sp5	HOCOMOCO	NC_000078.7:73947186-73948185	955	978	-	12.5455	1.4e-05	0.0123	GGTGGACGGGGGAAGGATGAGGAA
Zkscan6	TRANSFAC	NC_000078.7:73947186-73948185	802	812	-	13.459	1.41e-05	0.0268	TGGGCTGAAGA
CTCF	hTFtarget	NC_000078.7:73947186-73948185	986	1000	-	12.367	1.41e-05	0.0277	GAGCCACCCGGCGGT
FOXO6	CISBP	NC_000078.7:73947186-73948185	73	86	+	10.898	1.41e-05	0.0125	GTCAATATGTTTGT
KLF9	hTFtarget	NC_000078.7:73947186-73948185	108	123	-	13.0407	1.41e-05	0.00193	CACACACACACACGCA
ZSCAN4	CISBP	NC_000078.7:73947186-73948185	136	152	-	9.87755	1.42e-05	0.00207	ATACACACACACACACA
Hmx3	JASPAR	NC_000078.7:73947186-73948185	573	589	+	13.2805	1.42e-05	0.0269	GCAAGCACTTAACCCAC
ZSCAN4	CISBP	NC_000078.7:73947186-73948185	112	128	-	9.86735	1.42e-05	0.00207	ACACACACACACACACA
ZSCAN4	CISBP	NC_000078.7:73947186-73948185	114	130	-	9.86735	1.42e-05	0.00207	ACACACACACACACACA
ZSCAN4	CISBP	NC_000078.7:73947186-73948185	116	132	-	9.86735	1.42e-05	0.00207	ACACACACACACACACA
ZSCAN4	CISBP	NC_000078.7:73947186-73948185	118	134	-	9.86735	1.42e-05	0.00207	ACACACACACACACACA
ZSCAN4	CISBP	NC_000078.7:73947186-73948185	120	136	-	9.86735	1.42e-05	0.00207	ACACACACACACACACA
ZSCAN4	CISBP	NC_000078.7:73947186-73948185	122	138	-	9.86735	1.42e-05	0.00207	ACACACACACACACACA
ZSCAN4	CISBP	NC_000078.7:73947186-73948185	124	140	-	9.86735	1.42e-05	0.00207	ACACACACACACACACA
ZSCAN4	CISBP	NC_000078.7:73947186-73948185	126	142	-	9.86735	1.42e-05	0.00207	ACACACACACACACACA
ZSCAN4	CISBP	NC_000078.7:73947186-73948185	128	144	-	9.86735	1.42e-05	0.00207	ACACACACACACACACA
ZSCAN4	CISBP	NC_000078.7:73947186-73948185	130	146	-	9.86735	1.42e-05	0.00207	ACACACACACACACACA
ZSCAN4	CISBP	NC_000078.7:73947186-73948185	132	148	-	9.86735	1.42e-05	0.00207	ACACACACACACACACA
ZSCAN4	CISBP	NC_000078.7:73947186-73948185	134	150	-	9.86735	1.42e-05	0.00207	ACACACACACACACACA
ZNF770	HOCOMOCO	NC_000078.7:73947186-73948185	469	490	-	11.8333	1.42e-05	0.0267	AGGGGGCCCAGATAAGTGAATC
Nkx3-1	CISBP	NC_000078.7:73947186-73948185	575	584	-	10.4196	1.44e-05	0.0271	TTAAGTGCTT
ZNF740	CISBP	NC_000078.7:73947186-73948185	59	71	+	12.1193	1.44e-05	0.00539	CCACCCACCCCAT
ZSCAN16	CISBP	NC_000078.7:73947186-73948185	97	120	+	7.40594	1.46e-05	0.000739	GCGTGTGTGTTTGCGTGTGTGTGT
ZHX1	CISBP	NC_000078.7:73947186-73948185	853	860	+	4.61828	1.47e-05	0.0292	TTACGTGG
Zbtb17	HOCOMOCO	NC_000078.7:73947186-73948185	654	672	-	12.3469	1.47e-05	0.0271	GTGGTTGGGGGGGGGGATC
ZSCAN1	CISBP	NC_000078.7:73947186-73948185	110	126	-	10.9796	1.48e-05	0.00165	ACACACACACACACACG
ZNF740	CISBP	NC_000078.7:73947186-73948185	660	669	+	12.8257	1.49e-05	0.00927	CCCCCCCAAC
Egr2	HOCOMOCO	NC_000078.7:73947186-73948185	56	69	-	13.2727	1.49e-05	0.0284	GGGGTGGGTGGTCG
Tbx21	HOCOMOCO	NC_000078.7:73947186-73948185	751	762	+	11.6515	1.49e-05	0.0286	AGAGGTGTGGGG
ZNF674	CISBP	NC_000078.7:73947186-73948185	647	658	+	13.4954	1.5e-05	0.0235	TCGTGGTGATCC
ZNF98	CISBP	NC_000078.7:73947186-73948185	823	843	-	12.4636	1.5e-05	0.0025	TTTTTTTTTTTTTTTTTTTTA
EGR4	hTFtarget	NC_000078.7:73947186-73948185	93	108	-	9.5	1.5e-05	0.0145	AAACACACACGCACAT
Egr1	TRANSFAC	NC_000078.7:73947186-73948185	656	669	+	13.0263	1.51e-05	0.029	TCCCCCCCCCCAAC
ZBTB44	CISBP	NC_000078.7:73947186-73948185	167	177	-	12.2525	1.53e-05	0.0177	TGGATGCATTC
FOXC2	hTFtarget	NC_000078.7:73947186-73948185	99	110	-	13.03	1.53e-05	0.00634	GCAAACACACAC
IRF1	hTFtarget	NC_000078.7:73947186-73948185	836	855	+	12.4394	1.53e-05	0.00774	AAAAAAAAAAAAAAAACTTA
ZNF492	CISBP	NC_000078.7:73947186-73948185	824	841	-	11.5182	1.54e-05	0.00253	TTTTTTTTTTTTTTTTTT
ZNF492	CISBP	NC_000078.7:73947186-73948185	825	842	-	11.5182	1.54e-05	0.00253	TTTTTTTTTTTTTTTTTT
ZNF492	CISBP	NC_000078.7:73947186-73948185	826	843	-	11.5182	1.54e-05	0.00253	TTTTTTTTTTTTTTTTTT
ZNF492	CISBP	NC_000078.7:73947186-73948185	827	844	-	11.5182	1.54e-05	0.00253	TTTTTTTTTTTTTTTTTT
ZNF492	CISBP	NC_000078.7:73947186-73948185	828	845	-	11.5182	1.54e-05	0.00253	TTTTTTTTTTTTTTTTTT
ZNF492	CISBP	NC_000078.7:73947186-73948185	829	846	-	11.5182	1.54e-05	0.00253	TTTTTTTTTTTTTTTTTT
ZNF492	CISBP	NC_000078.7:73947186-73948185	830	847	-	11.5182	1.54e-05	0.00253	TTTTTTTTTTTTTTTTTT
ZNF492	CISBP	NC_000078.7:73947186-73948185	831	848	-	11.5182	1.54e-05	0.00253	TTTTTTTTTTTTTTTTTT
ZNF492	CISBP	NC_000078.7:73947186-73948185	832	849	-	11.5182	1.54e-05	0.00253	TTTTTTTTTTTTTTTTTT
ZNF492	CISBP	NC_000078.7:73947186-73948185	833	850	-	11.5182	1.54e-05	0.00253	TTTTTTTTTTTTTTTTTT
ZNF492	CISBP	NC_000078.7:73947186-73948185	834	851	-	11.5182	1.54e-05	0.00253	TTTTTTTTTTTTTTTTTT
Zfp768	TRANSFAC	NC_000078.7:73947186-73948185	561	572	-	12.5968	1.55e-05	0.0287	CATTCAAGCAAA
NKX3-1	hTFtarget	NC_000078.7:73947186-73948185	576	585	-	12.6633	1.55e-05	0.0296	GTTAAGTGCT
GLIS1	CISBP	NC_000078.7:73947186-73948185	657	671	+	12.9184	1.55e-05	0.0169	CCCCCCCCCCAACCA
ZNF740	CISBP	NC_000078.7:73947186-73948185	654	666	+	12.1429	1.56e-05	0.00748	GATCCCCCCCCCC
NR2F1	hTFtarget	NC_000078.7:73947186-73948185	597	611	-	12.7823	1.56e-05	0.0199	AAGGTTGACAACCTC
ESR1	hTFtarget	NC_000078.7:73947186-73948185	643	659	-	7.77551	1.56e-05	0.0307	GGGATCACCACGACATG
Zfp740	TRANSFAC	NC_000078.7:73947186-73948185	754	769	-	13.2317	1.56e-05	0.00561	TCGCGACCCCCACACC
ZFP28	CISBP	NC_000078.7:73947186-73948185	831	863	-	12.28	1.57e-05	0.00595	CAACCACGTAAGTTTTTTTTTTTTTTTTTTTTT
ZSCAN4	CISBP	NC_000078.7:73947186-73948185	108	120	-	13.3333	1.57e-05	0.0018	ACACACACACGCA
RUNX3	hTFtarget	NC_000078.7:73947186-73948185	666	675	-	13.3939	1.57e-05	0.0307	TTTGTGGTTG
ZSCAN16	CISBP	NC_000078.7:73947186-73948185	77	100	+	7.18812	1.58e-05	0.000776	ATATGTTTGTGAGTGTATGTGCGT
VEZF1	hTFtarget	NC_000078.7:73947186-73948185	657	666	+	13.7049	1.59e-05	0.01	CCCCCCCCCC
VEZF1	hTFtarget	NC_000078.7:73947186-73948185	657	666	+	13.6531	1.59e-05	0.0101	CCCCCCCCCC
ZNF35	CISBP	NC_000078.7:73947186-73948185	826	855	-	12.6549	1.6e-05	0.00319	TAAGTTTTTTTTTTTTTTTTTTTTTTTTTT
VEZF1	hTFtarget	NC_000078.7:73947186-73948185	955	976	-	12.6667	1.6e-05	0.0138	TGGACGGGGGAAGGATGAGGAA
ZNF384	hTFtarget	NC_000078.7:73947186-73948185	824	832	-	14.6238	1.61e-05	0.00151	TTTTTTTTT
ZNF384	hTFtarget	NC_000078.7:73947186-73948185	825	833	-	14.6238	1.61e-05	0.00151	TTTTTTTTT
ZNF384	hTFtarget	NC_000078.7:73947186-73948185	826	834	-	14.6238	1.61e-05	0.00151	TTTTTTTTT
ZNF384	hTFtarget	NC_000078.7:73947186-73948185	827	835	-	14.6238	1.61e-05	0.00151	TTTTTTTTT
ZNF384	hTFtarget	NC_000078.7:73947186-73948185	828	836	-	14.6238	1.61e-05	0.00151	TTTTTTTTT
ZNF384	hTFtarget	NC_000078.7:73947186-73948185	829	837	-	14.6238	1.61e-05	0.00151	TTTTTTTTT
ZNF384	hTFtarget	NC_000078.7:73947186-73948185	830	838	-	14.6238	1.61e-05	0.00151	TTTTTTTTT
ZNF384	hTFtarget	NC_000078.7:73947186-73948185	831	839	-	14.6238	1.61e-05	0.00151	TTTTTTTTT
ZNF384	hTFtarget	NC_000078.7:73947186-73948185	832	840	-	14.6238	1.61e-05	0.00151	TTTTTTTTT
ZNF384	hTFtarget	NC_000078.7:73947186-73948185	833	841	-	14.6238	1.61e-05	0.00151	TTTTTTTTT
ZNF384	hTFtarget	NC_000078.7:73947186-73948185	834	842	-	14.6238	1.61e-05	0.00151	TTTTTTTTT
ZNF384	hTFtarget	NC_000078.7:73947186-73948185	835	843	-	14.6238	1.61e-05	0.00151	TTTTTTTTT
ZNF384	hTFtarget	NC_000078.7:73947186-73948185	836	844	-	14.6238	1.61e-05	0.00151	TTTTTTTTT
ZNF384	hTFtarget	NC_000078.7:73947186-73948185	837	845	-	14.6238	1.61e-05	0.00151	TTTTTTTTT
ZNF384	hTFtarget	NC_000078.7:73947186-73948185	838	846	-	14.6238	1.61e-05	0.00151	TTTTTTTTT
ZNF384	hTFtarget	NC_000078.7:73947186-73948185	839	847	-	14.6238	1.61e-05	0.00151	TTTTTTTTT
ZNF384	hTFtarget	NC_000078.7:73947186-73948185	840	848	-	14.6238	1.61e-05	0.00151	TTTTTTTTT
ZNF384	hTFtarget	NC_000078.7:73947186-73948185	841	849	-	14.6238	1.61e-05	0.00151	TTTTTTTTT
ZNF384	hTFtarget	NC_000078.7:73947186-73948185	842	850	-	14.6238	1.61e-05	0.00151	TTTTTTTTT
ZNF384	hTFtarget	NC_000078.7:73947186-73948185	843	851	-	14.6238	1.61e-05	0.00151	TTTTTTTTT
ZSCAN4	CISBP	NC_000078.7:73947186-73948185	112	124	-	13.2828	1.62e-05	0.0018	ACACACACACACA
ZSCAN4	CISBP	NC_000078.7:73947186-73948185	114	126	-	13.2828	1.62e-05	0.0018	ACACACACACACA
ZSCAN4	CISBP	NC_000078.7:73947186-73948185	116	128	-	13.2828	1.62e-05	0.0018	ACACACACACACA
ZSCAN4	CISBP	NC_000078.7:73947186-73948185	118	130	-	13.2828	1.62e-05	0.0018	ACACACACACACA
ZSCAN4	CISBP	NC_000078.7:73947186-73948185	120	132	-	13.2828	1.62e-05	0.0018	ACACACACACACA
ZSCAN4	CISBP	NC_000078.7:73947186-73948185	122	134	-	13.2828	1.62e-05	0.0018	ACACACACACACA
ZSCAN4	CISBP	NC_000078.7:73947186-73948185	124	136	-	13.2828	1.62e-05	0.0018	ACACACACACACA
ZSCAN4	CISBP	NC_000078.7:73947186-73948185	126	138	-	13.2828	1.62e-05	0.0018	ACACACACACACA
ZSCAN4	CISBP	NC_000078.7:73947186-73948185	128	140	-	13.2828	1.62e-05	0.0018	ACACACACACACA
ZSCAN4	CISBP	NC_000078.7:73947186-73948185	130	142	-	13.2828	1.62e-05	0.0018	ACACACACACACA
ZSCAN4	CISBP	NC_000078.7:73947186-73948185	132	144	-	13.2828	1.62e-05	0.0018	ACACACACACACA
ZSCAN4	CISBP	NC_000078.7:73947186-73948185	134	146	-	13.2828	1.62e-05	0.0018	ACACACACACACA
ZSCAN4	CISBP	NC_000078.7:73947186-73948185	136	148	-	13.2828	1.62e-05	0.0018	ACACACACACACA
ZSCAN4	CISBP	NC_000078.7:73947186-73948185	138	150	-	13.2828	1.62e-05	0.0018	ACACACACACACA
EGR1	hTFtarget	NC_000078.7:73947186-73948185	58	70	+	12.7755	1.62e-05	0.0312	ACCACCCACCCCA
MECOM	hTFtarget	NC_000078.7:73947186-73948185	912	927	-	12.6974	1.62e-05	0.0292	GAGGCAAGATAATATT
FOXO3	hTFtarget	NC_000078.7:73947186-73948185	73	86	+	5.09184	1.65e-05	0.0191	GTCAATATGTTTGT
PRDM9	CISBP	NC_000078.7:73947186-73948185	957	980	+	12.156	1.65e-05	0.0306	CCTCATCCTTCCCCCGTCCACCCA
ZNF784	CISBP	NC_000078.7:73947186-73948185	277	287	+	13.3636	1.65e-05	0.0317	CTACCTACCCA
ZNF419	CISBP	NC_000078.7:73947186-73948185	802	822	+	12.1091	1.65e-05	0.0291	TCTTCAGCCCAGCATTCTACT
Rfx2	CISBP	NC_000078.7:73947186-73948185	859	873	+	12.9	1.67e-05	0.0299	GGTTGCCTTGGAGTT
ZFP28	CISBP	NC_000078.7:73947186-73948185	823	855	-	12.15	1.68e-05	0.00595	TAAGTTTTTTTTTTTTTTTTTTTTTTTTTTTTA
ZSCAN1	CISBP	NC_000078.7:73947186-73948185	106	122	-	10.5204	1.68e-05	0.00229	ACACACACACACGCAAA
ZNF281	hTFtarget	NC_000078.7:73947186-73948185	961	975	-	11.8788	1.69e-05	0.0153	GGACGGGGGAAGGAT
ZNF460	CISBP	NC_000078.7:73947186-73948185	656	668	+	12.7817	1.69e-05	0.0138	TCCCCCCCCCCAA
BCL11A	hTFtarget	NC_000078.7:73947186-73948185	948	962	+	13	1.7e-05	0.0314	ATACCAGTTCCTCAT
ZNF768	HOCOMOCO	NC_000078.7:73947186-73948185	469	488	-	10.2121	1.7e-05	0.0318	GGGGCCCAGATAAGTGAATC
ZNF449	CISBP	NC_000078.7:73947186-73948185	661	670	+	13.3878	1.71e-05	0.033	CCCCCCAACC
ZFP28	CISBP	NC_000078.7:73947186-73948185	821	853	-	12.11	1.72e-05	0.00595	AGTTTTTTTTTTTTTTTTTTTTTTTTTTTTAAG
ZBTB7B	hTFtarget	NC_000078.7:73947186-73948185	758	767	-	13	1.74e-05	0.0169	GCGACCCCCA
NFKB2	hTFtarget	NC_000078.7:73947186-73948185	650	662	+	11.9848	1.75e-05	0.0346	TGGTGATCCCCCC
Rfx3	HOCOMOCO	NC_000078.7:73947186-73948185	858	873	+	11.3	1.75e-05	0.0335	TGGTTGCCTTGGAGTT
NFKB1	hTFtarget	NC_000078.7:73947186-73948185	650	662	-	8.66327	1.76e-05	0.0173	GGGGGGATCACCA
Znf281	HOCOMOCO	NC_000078.7:73947186-73948185	656	670	-	7.80303	1.76e-05	0.0124	GGTTGGGGGGGGGGA
NR2F1	hTFtarget	NC_000078.7:73947186-73948185	597	611	-	12.0707	1.77e-05	0.0186	AAGGTTGACAACCTC
HMX2	CISBP	NC_000078.7:73947186-73948185	576	586	-	11.3663	1.77e-05	0.0333	GGTTAAGTGCT
GLIS1	CISBP	NC_000078.7:73947186-73948185	656	670	+	12.6735	1.78e-05	0.0169	TCCCCCCCCCCAACC
ZNF257	JASPAR	NC_000078.7:73947186-73948185	16	27	+	13.5506	1.78e-05	0.0174	GCGAGGCCAGAG
GMEB2	hTFtarget	NC_000078.7:73947186-73948185	854	867	+	10.1837	1.78e-05	0.0339	TACGTGGTTGCCTT
SP1	hTFtarget	NC_000078.7:73947186-73948185	656	665	-	12.6147	1.79e-05	0.0345	GGGGGGGGGA
ISL2	JASPAR	NC_000078.7:73947186-73948185	577	584	+	11.885	1.79e-05	0.0346	GCACTTAA
ISL2	CISBP	NC_000078.7:73947186-73948185	577	584	-	11.5347	1.79e-05	0.0345	TTAAGTGC
ISL1	hTFtarget	NC_000078.7:73947186-73948185	577	584	-	11.52	1.79e-05	0.0334	TTAAGTGC
ISL1	hTFtarget	NC_000078.7:73947186-73948185	577	584	-	12.39	1.79e-05	0.0344	TTAAGTGC
ISL1	hTFtarget	NC_000078.7:73947186-73948185	577	584	-	12.2222	1.79e-05	0.0348	TTAAGTGC
ISL2	CISBP	NC_000078.7:73947186-73948185	577	584	-	11.823	1.79e-05	0.0346	TTAAGTGC
Gata6	CISBP	NC_000078.7:73947186-73948185	475	482	-	10.1327	1.79e-05	0.0334	CAGATAAG
Egr1	TRANSFAC	NC_000078.7:73947186-73948185	57	72	+	9.65517	1.79e-05	0.0171	GACCACCCACCCCATG
ZNF740	CISBP	NC_000078.7:73947186-73948185	59	71	+	11.5204	1.79e-05	0.00668	CCACCCACCCCAT
SPIB	hTFtarget	NC_000078.7:73947186-73948185	952	963	-	13.0459	1.79e-05	0.0348	GATGAGGAACTG
NFKB2	hTFtarget	NC_000078.7:73947186-73948185	650	662	+	11.9898	1.8e-05	0.0354	TGGTGATCCCCCC
ZNF713	CISBP	NC_000078.7:73947186-73948185	823	841	-	3.4898	1.81e-05	0.00367	TTTTTTTTTTTTTTTTTTA
ZKSCAN2	CISBP	NC_000078.7:73947186-73948185	844	852	+	11.8624	1.82e-05	0.0336	AAAAAAAAC
Bcl6b	CISBP	NC_000078.7:73947186-73948185	435	446	+	10.5446	1.82e-05	0.0339	TTCCTTCTAGGC
Pou5f1	CISBP	NC_000078.7:73947186-73948185	394	408	-	12.83	1.83e-05	0.032	TCTTGAAATGTAAAT
NKX3-1	hTFtarget	NC_000078.7:73947186-73948185	576	585	-	12.7449	1.83e-05	0.0352	GTTAAGTGCT
ZNF740	CISBP	NC_000078.7:73947186-73948185	59	71	+	11.8265	1.84e-05	0.00748	CCACCCACCCCAT
ZBTB44	CISBP	NC_000078.7:73947186-73948185	166	176	+	12.1717	1.85e-05	0.0177	TGAATGCATCC
NKX2-5	hTFtarget	NC_000078.7:73947186-73948185	575	585	-	13.1429	1.86e-05	0.0363	GTTAAGTGCTT
NANOG	hTFtarget	NC_000078.7:73947186-73948185	394	410	-	12.6301	1.86e-05	0.0346	TGTCTTGAAATGTAAAT
ZBTB26	CISBP	NC_000078.7:73947186-73948185	91	111	-	10.2929	1.88e-05	0.00133	CGCAAACACACACGCACATAC
ZSCAN1	CISBP	NC_000078.7:73947186-73948185	110	126	-	10.2245	1.89e-05	0.0024	ACACACACACACACACG
NR2F1	hTFtarget	NC_000078.7:73947186-73948185	597	611	+	11.9495	1.9e-05	0.0186	GAGGTTGTCAACCTT
Plagl1	TRANSFAC	NC_000078.7:73947186-73948185	478	493	-	12.9211	1.9e-05	0.0306	CTAAGGGGGCCCAGAT
VEZF1	hTFtarget	NC_000078.7:73947186-73948185	956	977	-	12.4028	1.91e-05	0.0138	GTGGACGGGGGAAGGATGAGGA
ZNF740	CISBP	NC_000078.7:73947186-73948185	655	667	+	11.7551	1.91e-05	0.00748	ATCCCCCCCCCCA
STAT2	hTFtarget	NC_000078.7:73947186-73948185	896	910	+	12.3636	1.91e-05	0.036	TCCAGTTCCACTTCC
FOXB1	CISBP	NC_000078.7:73947186-73948185	392	402	+	12.9505	1.92e-05	0.017	CTATTTACATT
FOXB1	CISBP	NC_000078.7:73947186-73948185	729	739	-	12.9505	1.92e-05	0.017	CTATTTACATT
FOXB1	JASPAR	NC_000078.7:73947186-73948185	392	402	-	12.9808	1.92e-05	0.0173	AATGTAAATAG
FOXB1	JASPAR	NC_000078.7:73947186-73948185	729	739	+	12.9808	1.92e-05	0.0173	AATGTAAATAG
RUNX2	hTFtarget	NC_000078.7:73947186-73948185	665	679	-	13.1967	1.92e-05	0.0367	TAATTTTGTGGTTGG
ZSCAN4	CISBP	NC_000078.7:73947186-73948185	106	122	-	9.03061	1.92e-05	0.0026	ACACACACACACGCAAA
NKX2-3	CISBP	NC_000078.7:73947186-73948185	576	585	-	11.7551	1.93e-05	0.0363	GTTAAGTGCT
ZBTB26	CISBP	NC_000078.7:73947186-73948185	139	159	-	10.2222	1.94e-05	0.00133	CAGACACATACACACACACAC
Zfp770	TRANSFAC	NC_000078.7:73947186-73948185	657	666	-	14.0328	1.94e-05	0.0157	GGGGGGGGGG
Zbtb41	TRANSFAC	NC_000078.7:73947186-73948185	655	666	-	5.59016	1.94e-05	0.015	GGGGGGGGGGAT
RUNX1	hTFtarget	NC_000078.7:73947186-73948185	666	675	+	13.5963	1.95e-05	0.0381	CAACCACAAA
ZNF467	CISBP	NC_000078.7:73947186-73948185	960	980	+	11.6364	1.95e-05	0.0339	CATCCTTCCCCCGTCCACCCA
ZSCAN1	CISBP	NC_000078.7:73947186-73948185	102	118	-	10.2755	1.96e-05	0.00207	ACACACACGCAAACACA
SP1	hTFtarget	NC_000078.7:73947186-73948185	968	977	+	12.7191	1.96e-05	0.014	CCCCGTCCAC
Nkx2-9	CISBP	NC_000078.7:73947186-73948185	576	585	-	8.41176	1.96e-05	0.0359	GTTAAGTGCT
Hand1	HOCOMOCO	NC_000078.7:73947186-73948185	519	535	+	12.8788	1.97e-05	0.0379	TTGCCTGGCCTGGCTCT
SPI1	hTFtarget	NC_000078.7:73947186-73948185	632	648	-	12.3788	1.98e-05	0.0187	GACATGAGGAACTGTAT
CTCF	hTFtarget	NC_000078.7:73947186-73948185	986	1000	-	11.8673	1.99e-05	0.0384	GAGCCACCCGGCGGT
Thra	CISBP	NC_000078.7:73947186-73948185	514	528	-	12.6514	1.99e-05	0.0389	GGCCAGGCAAGGTGA
Tbx20	HOCOMOCO	NC_000078.7:73947186-73948185	797	810	-	12.7374	1.99e-05	0.0385	GGCTGAAGACAGGC
NFKB2	hTFtarget	NC_000078.7:73947186-73948185	650	662	+	12.7755	1.99e-05	0.0393	TGGTGATCCCCCC
ZFP28	CISBP	NC_000078.7:73947186-73948185	824	856	-	11.82	2e-05	0.00595	GTAAGTTTTTTTTTTTTTTTTTTTTTTTTTTTT
ZNF740	CISBP	NC_000078.7:73947186-73948185	657	669	+	11.6531	2.02e-05	0.00748	CCCCCCCCCCAAC
THRB	hTFtarget	NC_000078.7:73947186-73948185	513	531	-	6.17347	2.02e-05	0.0393	CCAGGCCAGGCAAGGTGAA
Spi1	JASPAR	NC_000078.7:73947186-73948185	895	911	-	12.374	2.02e-05	0.0184	TGGAAGTGGAACTGGAT
ZNF225	CISBP	NC_000078.7:73947186-73948185	825	852	-	5.5	2.03e-05	0.00411	GTTTTTTTTTTTTTTTTTTTTTTTTTTT
Znf281	HOCOMOCO	NC_000078.7:73947186-73948185	962	976	-	7.30303	2.03e-05	0.0124	TGGACGGGGGAAGGA
NR2F1	hTFtarget	NC_000078.7:73947186-73948185	597	611	+	12.3548	2.03e-05	0.0199	GAGGTTGTCAACCTT
EGR1	hTFtarget	NC_000078.7:73947186-73948185	58	70	+	12.2727	2.04e-05	0.0392	ACCACCCACCCCA
Mga	TRANSFAC	NC_000078.7:73947186-73948185	195	204	+	2.62295	2.06e-05	0.0399	TTGACACCAG
ZSCAN4	JASPAR	NC_000078.7:73947186-73948185	93	107	-	6.98276	2.07e-05	0.00462	AACACACACGCACAT
PRDM6	CISBP	NC_000078.7:73947186-73948185	205	225	+	12.5049	2.07e-05	0.00279	GAGTCTTTTTCTTCTACTTTC
Zfp526	TRANSFAC	NC_000078.7:73947186-73948185	863	874	+	9.98361	2.07e-05	0.0401	GCCTTGGAGTTT
Arid5a	CISBP	NC_000078.7:73947186-73948185	910	920	+	12.6832	2.08e-05	0.0391	CAAATATTATC
ZNF492	CISBP	NC_000078.7:73947186-73948185	208	225	+	10.8545	2.08e-05	0.00313	TCTTTTTCTTCTACTTTC
ZNF682	CISBP	NC_000078.7:73947186-73948185	11	31	+	12.3673	2.08e-05	0.0402	CTCCTGCGAGGCCAGAGCCCC
ZNF805	CISBP	NC_000078.7:73947186-73948185	110	127	+	12.2936	2.08e-05	0.00264	CGTGTGTGTGTGTGTGTG
SPIB	hTFtarget	NC_000078.7:73947186-73948185	952	964	-	12.9286	2.09e-05	0.0405	GGATGAGGAACTG
ZNF713	CISBP	NC_000078.7:73947186-73948185	834	852	-	2.97959	2.09e-05	0.00367	GTTTTTTTTTTTTTTTTTT
ZNF879	CISBP	NC_000078.7:73947186-73948185	823	861	-	6.77679	2.09e-05	0.0121	ACCACGTAAGTTTTTTTTTTTTTTTTTTTTTTTTTTTTA
ZSCAN1	CISBP	NC_000078.7:73947186-73948185	104	120	-	9.95918	2.1e-05	0.00249	ACACACACACGCAAACA
Runx2	HOCOMOCO	NC_000078.7:73947186-73948185	665	676	-	12.9394	2.1e-05	0.0409	TTTTGTGGTTGG
CTCF	hTFtarget	NC_000078.7:73947186-73948185	986	1000	+	12.3373	2.11e-05	0.0415	ACCGCCGGGTGGCTC
KLF9	hTFtarget	NC_000078.7:73947186-73948185	136	151	-	12.374	2.11e-05	0.00269	TACACACACACACACA
Spi1	CISBP	NC_000078.7:73947186-73948185	635	644	-	12.8349	2.14e-05	0.0198	TGAGGAACTG
Spi1	CISBP	NC_000078.7:73947186-73948185	952	961	-	12.8349	2.14e-05	0.0198	TGAGGAACTG
Spi1	HOCOMOCO	NC_000078.7:73947186-73948185	634	648	-	12.2879	2.14e-05	0.0196	GACATGAGGAACTGT
FOXO3	hTFtarget	NC_000078.7:73947186-73948185	73	86	-	4.17347	2.14e-05	0.0191	ACAAACATATTGAC
ZNF98	CISBP	NC_000078.7:73947186-73948185	834	854	-	11.7909	2.14e-05	0.00328	AAGTTTTTTTTTTTTTTTTTT
EGR2	hTFtarget	NC_000078.7:73947186-73948185	657	666	+	11.0707	2.15e-05	0.0204	CCCCCCCCCC
ZNF341	HOCOMOCO	NC_000078.7:73947186-73948185	951	972	-	12.2683	2.15e-05	0.0197	CGGGGGAAGGATGAGGAACTGG
Plag1	TRANSFAC	NC_000078.7:73947186-73948185	658	669	-	3.42623	2.15e-05	0.0135	GTTGGGGGGGGG
ZBTB26	CISBP	NC_000078.7:73947186-73948185	151	171	-	9.9798	2.15e-05	0.00143	CATTCATGGGCACAGACACAT
NR1H4	hTFtarget	NC_000078.7:73947186-73948185	715	727	-	10.7921	2.16e-05	0.0399	TGATTTTATAACA
Nkx2-5	CISBP	NC_000078.7:73947186-73948185	575	584	-	11.2202	2.17e-05	0.0422	TTAAGTGCTT
ZSCAN4	CISBP	NC_000078.7:73947186-73948185	136	152	-	10.7245	2.18e-05	0.0033	ATACACACACACACACA
NKX3-2	hTFtarget	NC_000078.7:73947186-73948185	576	584	+	12.6727	2.19e-05	0.0423	AGCACTTAA
Zfp329	TRANSFAC	NC_000078.7:73947186-73948185	42	60	-	-18.8361	2.19e-05	0.0419	GGTCGTTGTGTGGCAGCGA
Mzf1	CISBP	NC_000078.7:73947186-73948185	654	661	+	12.6867	2.2e-05	0.0213	GATCCCCC
Foxl2	JASPAR	NC_000078.7:73947186-73948185	727	740	+	12.688	2.2e-05	0.022	ATAATGTAAATAGC
ZSCAN4	CISBP	NC_000078.7:73947186-73948185	110	126	-	8.63265	2.2e-05	0.00279	ACACACACACACACACG
Egr1	CISBP	NC_000078.7:73947186-73948185	53	68	+	9.9898	2.2e-05	0.0136	CAACGACCACCCACCC
ZNF416	CISBP	NC_000078.7:73947186-73948185	470	487	+	4.30612	2.21e-05	0.0242	ATTCACTTATCTGGGCCC
RFX2	hTFtarget	NC_000078.7:73947186-73948185	858	875	+	10.6061	2.21e-05	0.0418	TGGTTGCCTTGGAGTTTG
Zfp653	TRANSFAC	NC_000078.7:73947186-73948185	660	669	-	13.4426	2.21e-05	0.0421	GTTGGGGGGG
ZNF460	CISBP	NC_000078.7:73947186-73948185	655	667	+	12.4225	2.21e-05	0.0138	ATCCCCCCCCCCA
CTCF	hTFtarget	NC_000078.7:73947186-73948185	986	1000	-	11.6531	2.22e-05	0.0435	GAGCCACCCGGCGGT
Zfp281	CISBP	NC_000078.7:73947186-73948185	757	766	-	12.5596	2.22e-05	0.036	CGACCCCCAC
Zfp740	CISBP	NC_000078.7:73947186-73948185	658	667	+	12.027	2.22e-05	0.0137	CCCCCCCCCA
Zfp641	TRANSFAC	NC_000078.7:73947186-73948185	656	665	-	11.2787	2.23e-05	0.0406	GGGGGGGGGA
ZFP28	HOCOMOCO	NC_000078.7:73947186-73948185	207	226	+	10.3333	2.24e-05	0.0181	GTCTTTTTCTTCTACTTTCC
Zfp740	TRANSFAC	NC_000078.7:73947186-73948185	656	665	+	12.2273	2.24e-05	0.00938	TCCCCCCCCC
Zfp740	CISBP	NC_000078.7:73947186-73948185	656	665	+	12.2016	2.24e-05	0.00948	TCCCCCCCCC
RREB1	hTFtarget	NC_000078.7:73947186-73948185	104	123	-	7.21101	2.25e-05	0.00295	CACACACACACACGCAAACA
Irf3	HOCOMOCO	NC_000078.7:73947186-73948185	836	855	+	12.2266	2.26e-05	0.00465	AAAAAAAAAAAAAAAACTTA
IRF3	hTFtarget	NC_000078.7:73947186-73948185	836	855	+	12.2266	2.26e-05	0.00464	AAAAAAAAAAAAAAAACTTA
ZNF547	CISBP	NC_000078.7:73947186-73948185	612	626	-	11.8367	2.26e-05	0.0432	GTTTGAAGCATTAGG
RFX2	hTFtarget	NC_000078.7:73947186-73948185	855	873	-	11.7759	2.26e-05	0.0423	AACTCCAAGGCAACCACGT
ZNF660	CISBP	NC_000078.7:73947186-73948185	651	668	+	10.5	2.27e-05	0.0427	GGTGATCCCCCCCCCCAA
ZNF225	CISBP	NC_000078.7:73947186-73948185	821	848	-	5.14	2.27e-05	0.00414	TTTTTTTTTTTTTTTTTTTTTTTTTAAG
CRX	hTFtarget	NC_000078.7:73947186-73948185	890	900	+	13.0606	2.27e-05	0.0422	GACTAATCCAG
FOXL2	hTFtarget	NC_000078.7:73947186-73948185	103	113	-	11.9394	2.27e-05	0.042	CACGCAAACAC
SP1	hTFtarget	NC_000078.7:73947186-73948185	658	667	+	12.5843	2.27e-05	0.014	CCCCCCCCCA
Zic3	TRANSFAC	NC_000078.7:73947186-73948185	985	999	+	12.1988	2.28e-05	0.0449	TACCGCCGGGTGGCT
CTCF	hTFtarget	NC_000078.7:73947186-73948185	986	1000	-	11.7551	2.3e-05	0.045	GAGCCACCCGGCGGT
WT1	hTFtarget	NC_000078.7:73947186-73948185	656	666	+	13	2.31e-05	0.0222	TCCCCCCCCCC
ZNF281	hTFtarget	NC_000078.7:73947186-73948185	656	667	+	10.898	2.31e-05	0.0428	TCCCCCCCCCCA
PRDM6	HOCOMOCO	NC_000078.7:73947186-73948185	208	220	-	12.4697	2.33e-05	0.0446	TAGAAGAAAAAGA
SP2	hTFtarget	NC_000078.7:73947186-73948185	963	979	+	10.4091	2.33e-05	0.0437	CCTTCCCCCGTCCACCC
ZNF621	CISBP	NC_000078.7:73947186-73948185	860	874	+	11.1327	2.33e-05	0.0459	GTTGCCTTGGAGTTT
FOXA1	hTFtarget	NC_000078.7:73947186-73948185	393	402	-	13.2523	2.33e-05	0.0213	AATGTAAATA
FOXA1	hTFtarget	NC_000078.7:73947186-73948185	729	738	+	13.2523	2.33e-05	0.0213	AATGTAAATA
ESRRA	hTFtarget	NC_000078.7:73947186-73948185	514	530	-	8.97959	2.34e-05	0.0424	CAGGCCAGGCAAGGTGA
ZNF384	hTFtarget	NC_000078.7:73947186-73948185	844	852	-	7.89109	2.34e-05	0.00208	GTTTTTTTT
ZNF613	CISBP	NC_000078.7:73947186-73948185	844	852	-	13.1964	2.34e-05	0.00551	GTTTTTTTT
NKX2-3	CISBP	NC_000078.7:73947186-73948185	51	59	+	11.6566	2.34e-05	0.0465	CACAACGAC
AR	hTFtarget	NC_000078.7:73947186-73948185	94	111	+	12.3594	2.35e-05	0.0438	TGTGCGTGTGTGTTTGCG
ZNF740	CISBP	NC_000078.7:73947186-73948185	656	665	+	12.4679	2.35e-05	0.00964	TCCCCCCCCC
Zbtb41	TRANSFAC	NC_000078.7:73947186-73948185	659	670	-	4.37705	2.36e-05	0.015	GGTTGGGGGGGG
Zfp105	TRANSFAC	NC_000078.7:73947186-73948185	824	838	+	11.8095	2.36e-05	0.00301	AAAAAAAAAAAAAAA
Zfp105	TRANSFAC	NC_000078.7:73947186-73948185	825	839	+	11.8095	2.36e-05	0.00301	AAAAAAAAAAAAAAA
Zfp105	TRANSFAC	NC_000078.7:73947186-73948185	826	840	+	11.8095	2.36e-05	0.00301	AAAAAAAAAAAAAAA
Zfp105	TRANSFAC	NC_000078.7:73947186-73948185	827	841	+	11.8095	2.36e-05	0.00301	AAAAAAAAAAAAAAA
Zfp105	TRANSFAC	NC_000078.7:73947186-73948185	828	842	+	11.8095	2.36e-05	0.00301	AAAAAAAAAAAAAAA
Zfp105	TRANSFAC	NC_000078.7:73947186-73948185	829	843	+	11.8095	2.36e-05	0.00301	AAAAAAAAAAAAAAA
Zfp105	TRANSFAC	NC_000078.7:73947186-73948185	830	844	+	11.8095	2.36e-05	0.00301	AAAAAAAAAAAAAAA
Zfp105	TRANSFAC	NC_000078.7:73947186-73948185	831	845	+	11.8095	2.36e-05	0.00301	AAAAAAAAAAAAAAA
Zfp105	TRANSFAC	NC_000078.7:73947186-73948185	832	846	+	11.8095	2.36e-05	0.00301	AAAAAAAAAAAAAAA
Zfp105	TRANSFAC	NC_000078.7:73947186-73948185	833	847	+	11.8095	2.36e-05	0.00301	AAAAAAAAAAAAAAA
Zfp105	TRANSFAC	NC_000078.7:73947186-73948185	834	848	+	11.8095	2.36e-05	0.00301	AAAAAAAAAAAAAAA
Zfp105	TRANSFAC	NC_000078.7:73947186-73948185	835	849	+	11.8095	2.36e-05	0.00301	AAAAAAAAAAAAAAA
Zfp105	TRANSFAC	NC_000078.7:73947186-73948185	836	850	+	11.8095	2.36e-05	0.00301	AAAAAAAAAAAAAAA
Zfp105	TRANSFAC	NC_000078.7:73947186-73948185	837	851	+	11.8095	2.36e-05	0.00301	AAAAAAAAAAAAAAA
ZNF765	CISBP	NC_000078.7:73947186-73948185	797	814	-	11.9908	2.37e-05	0.0464	GCTGGGCTGAAGACAGGC
RUNX1	hTFtarget	NC_000078.7:73947186-73948185	665	675	-	12.803	2.38e-05	0.0464	TTTGTGGTTGG
ZNF281	hTFtarget	NC_000078.7:73947186-73948185	655	666	+	10.551	2.38e-05	0.0222	ATCCCCCCCCCC
ZFP3	CISBP	NC_000078.7:73947186-73948185	859	873	-	9.03061	2.38e-05	0.0461	AACTCCAAGGCAACC
ZNF713	CISBP	NC_000078.7:73947186-73948185	824	842	-	2.5	2.39e-05	0.00367	TTTTTTTTTTTTTTTTTTT
ZNF713	CISBP	NC_000078.7:73947186-73948185	825	843	-	2.5	2.39e-05	0.00367	TTTTTTTTTTTTTTTTTTT
ZNF713	CISBP	NC_000078.7:73947186-73948185	826	844	-	2.5	2.39e-05	0.00367	TTTTTTTTTTTTTTTTTTT
ZNF713	CISBP	NC_000078.7:73947186-73948185	827	845	-	2.5	2.39e-05	0.00367	TTTTTTTTTTTTTTTTTTT
ZNF713	CISBP	NC_000078.7:73947186-73948185	828	846	-	2.5	2.39e-05	0.00367	TTTTTTTTTTTTTTTTTTT
ZNF713	CISBP	NC_000078.7:73947186-73948185	829	847	-	2.5	2.39e-05	0.00367	TTTTTTTTTTTTTTTTTTT
ZNF713	CISBP	NC_000078.7:73947186-73948185	830	848	-	2.5	2.39e-05	0.00367	TTTTTTTTTTTTTTTTTTT
ZNF713	CISBP	NC_000078.7:73947186-73948185	831	849	-	2.5	2.39e-05	0.00367	TTTTTTTTTTTTTTTTTTT
ZNF713	CISBP	NC_000078.7:73947186-73948185	832	850	-	2.5	2.39e-05	0.00367	TTTTTTTTTTTTTTTTTTT
ZNF713	CISBP	NC_000078.7:73947186-73948185	833	851	-	2.5	2.39e-05	0.00367	TTTTTTTTTTTTTTTTTTT
Foxl2	JASPAR	NC_000078.7:73947186-73948185	391	404	-	12.536	2.4e-05	0.022	GAAATGTAAATAGA
Gata5	CISBP	NC_000078.7:73947186-73948185	475	483	-	7.29358	2.42e-05	0.0462	CCAGATAAG
KLF15	hTFtarget	NC_000078.7:73947186-73948185	656	667	+	12.3232	2.42e-05	0.0194	TCCCCCCCCCCA
ZNF674	CISBP	NC_000078.7:73947186-73948185	544	555	+	12.8899	2.42e-05	0.0235	TTCTGGGGATCC
SP2	hTFtarget	NC_000078.7:73947186-73948185	963	979	+	10.4898	2.43e-05	0.0461	CCTTCCCCCGTCCACCC
Spi1	CISBP	NC_000078.7:73947186-73948185	636	645	-	10.9495	2.44e-05	0.0242	ATGAGGAACT
Spi1	CISBP	NC_000078.7:73947186-73948185	953	962	-	10.9495	2.44e-05	0.0242	ATGAGGAACT
ZNF684	CISBP	NC_000078.7:73947186-73948185	969	983	+	9.87755	2.44e-05	0.0473	CCCGTCCACCCATTT
ZNF135	CISBP	NC_000078.7:73947186-73948185	190	198	-	12.3571	2.44e-05	0.0477	TCAACCTCT
Zfp770	TRANSFAC	NC_000078.7:73947186-73948185	658	667	-	13.7049	2.45e-05	0.0157	TGGGGGGGGG
ZSCAN4	CISBP	NC_000078.7:73947186-73948185	112	128	-	10.449	2.45e-05	0.0033	ACACACACACACACACA
ZSCAN4	CISBP	NC_000078.7:73947186-73948185	114	130	-	10.449	2.45e-05	0.0033	ACACACACACACACACA
ZSCAN4	CISBP	NC_000078.7:73947186-73948185	116	132	-	10.449	2.45e-05	0.0033	ACACACACACACACACA
ZSCAN4	CISBP	NC_000078.7:73947186-73948185	118	134	-	10.449	2.45e-05	0.0033	ACACACACACACACACA
ZSCAN4	CISBP	NC_000078.7:73947186-73948185	120	136	-	10.449	2.45e-05	0.0033	ACACACACACACACACA
ZSCAN4	CISBP	NC_000078.7:73947186-73948185	122	138	-	10.449	2.45e-05	0.0033	ACACACACACACACACA
ZSCAN4	CISBP	NC_000078.7:73947186-73948185	124	140	-	10.449	2.45e-05	0.0033	ACACACACACACACACA
ZSCAN4	CISBP	NC_000078.7:73947186-73948185	126	142	-	10.449	2.45e-05	0.0033	ACACACACACACACACA
ZSCAN4	CISBP	NC_000078.7:73947186-73948185	128	144	-	10.449	2.45e-05	0.0033	ACACACACACACACACA
ZSCAN4	CISBP	NC_000078.7:73947186-73948185	130	146	-	10.449	2.45e-05	0.0033	ACACACACACACACACA
ZSCAN4	CISBP	NC_000078.7:73947186-73948185	132	148	-	10.449	2.45e-05	0.0033	ACACACACACACACACA
ZSCAN4	CISBP	NC_000078.7:73947186-73948185	134	150	-	10.449	2.45e-05	0.0033	ACACACACACACACACA
CTCF	hTFtarget	NC_000078.7:73947186-73948185	986	1000	-	11.6327	2.46e-05	0.0482	GAGCCACCCGGCGGT
Spi1	CISBP	NC_000078.7:73947186-73948185	636	645	-	9.9	2.46e-05	0.0243	ATGAGGAACT
Spi1	CISBP	NC_000078.7:73947186-73948185	953	962	-	9.9	2.46e-05	0.0243	ATGAGGAACT
ZNF416	CISBP	NC_000078.7:73947186-73948185	513	530	+	3.96939	2.47e-05	0.0242	TTCACCTTGCCTGGCCTG
ZNF785	CISBP	NC_000078.7:73947186-73948185	84	112	+	-4.33673	2.47e-05	0.00129	TGTGAGTGTATGTGCGTGTGTGTTTGCGT
CTCF	hTFtarget	NC_000078.7:73947186-73948185	987	1000	-	11.4286	2.48e-05	0.0489	GAGCCACCCGGCGG
Pou5f1	HOCOMOCO	NC_000078.7:73947186-73948185	394	409	-	12.197	2.48e-05	0.0453	GTCTTGAAATGTAAAT
FOXC2	hTFtarget	NC_000078.7:73947186-73948185	103	114	-	12.1414	2.48e-05	0.0466	ACACGCAAACAC
NKX2-3	CISBP	NC_000078.7:73947186-73948185	576	585	-	12.1939	2.49e-05	0.0488	GTTAAGTGCT
Egr1	CISBP	NC_000078.7:73947186-73948185	57	72	+	9.65306	2.49e-05	0.0136	GACCACCCACCCCATG
ZNF98	CISBP	NC_000078.7:73947186-73948185	822	842	-	11.5	2.49e-05	0.00336	TTTTTTTTTTTTTTTTTTTAA
ZSCAN4	CISBP	NC_000078.7:73947186-73948185	104	120	-	8.27551	2.49e-05	0.00291	ACACACACACGCAAACA
BCL11B	CISBP	NC_000078.7:73947186-73948185	451	459	-	11.4592	2.5e-05	0.0496	CTCTGGCCA
IRF1	hTFtarget	NC_000078.7:73947186-73948185	899	910	-	11.8455	2.52e-05	0.0477	GGAAGTGGAACT
ZNF212	CISBP	NC_000078.7:73947186-73948185	354	383	+	-8.80808	2.52e-05	0.00138	TATCTATCTATCTATCTATCTATCTATCAT
Nkx3-1	JASPAR	NC_000078.7:73947186-73948185	576	584	+	12.8545	2.52e-05	0.0478	AGCACTTAA
NR2F1	hTFtarget	NC_000078.7:73947186-73948185	422	435	+	12.1122	2.52e-05	0.0496	TGAACCTAGAGCTT
ZNF257	CISBP	NC_000078.7:73947186-73948185	915	927	-	12.5306	2.52e-05	0.0495	GAGGCAAGATAAT
JUN	hTFtarget	NC_000078.7:73947186-73948185	887	897	+	12.5816	2.53e-05	0.0487	TATGACTAATC
ZNF345	CISBP	NC_000078.7:73947186-73948185	631	652	+	7.52041	2.53e-05	0.0496	AATACAGTTCCTCATGTCGTGG
Nkx3-2	JASPAR	NC_000078.7:73947186-73948185	573	585	+	12.8469	2.54e-05	0.0483	GCAAGCACTTAAC
ESR1	hTFtarget	NC_000078.7:73947186-73948185	643	659	-	7.66327	2.56e-05	0.0503	GGGATCACCACGACATG
ZNF98	CISBP	NC_000078.7:73947186-73948185	833	853	-	11.4455	2.56e-05	0.00336	AGTTTTTTTTTTTTTTTTTTT
Zscan10	CISBP	NC_000078.7:73947186-73948185	963	972	+	11.3737	2.56e-05	0.047	CCTTCCCCCG
Egr3	TRANSFAC	NC_000078.7:73947186-73948185	93	107	-	8.48276	2.56e-05	0.0323	AACACACACGCACAT
KLF9	hTFtarget	NC_000078.7:73947186-73948185	138	153	-	12.0407	2.57e-05	0.00306	CATACACACACACACA
FOXA1	hTFtarget	NC_000078.7:73947186-73948185	728	739	-	12.7857	2.57e-05	0.0488	CTATTTACATTA
ZNF740	CISBP	NC_000078.7:73947186-73948185	658	667	+	12.3028	2.58e-05	0.00964	CCCCCCCCCA
IRF1	hTFtarget	NC_000078.7:73947186-73948185	212	231	-	11.3788	2.6e-05	0.00774	TAGATGGAAAGTAGAAGAAA
FOXA1	hTFtarget	NC_000078.7:73947186-73948185	393	402	-	12.7117	2.6e-05	0.0239	AATGTAAATA
FOXA1	hTFtarget	NC_000078.7:73947186-73948185	729	738	+	12.7117	2.6e-05	0.0239	AATGTAAATA
CTCF	hTFtarget	NC_000078.7:73947186-73948185	986	1000	-	8.62245	2.6e-05	0.0514	GAGCCACCCGGCGGT
ZSCAN4	CISBP	NC_000078.7:73947186-73948185	82	98	-	8.14286	2.61e-05	0.00291	GCACATACACTCACAAA
Sp5	HOCOMOCO	NC_000078.7:73947186-73948185	962	985	-	11.4394	2.62e-05	0.0154	AGAAATGGGTGGACGGGGGAAGGA
Runx1	CISBP	NC_000078.7:73947186-73948185	665	674	+	13.1835	2.64e-05	0.0518	CCAACCACAA
NFATC1	hTFtarget	NC_000078.7:73947186-73948185	220	229	+	13.2385	2.65e-05	0.0519	ACTTTCCATC
EGR4	hTFtarget	NC_000078.7:73947186-73948185	105	120	-	7.86735	2.65e-05	0.0157	ACACACACACGCAAAC
Thra	HOCOMOCO	NC_000078.7:73947186-73948185	514	530	-	12.0732	2.65e-05	0.0519	CAGGCCAGGCAAGGTGA
Gata3	CISBP	NC_000078.7:73947186-73948185	368	382	-	10.844	2.66e-05	0.00294	TGATAGATAGATAGA
Klf7	TRANSFAC	NC_000078.7:73947186-73948185	657	666	-	3.57377	2.67e-05	0.0232	GGGGGGGGGG
IRF1	hTFtarget	NC_000078.7:73947186-73948185	837	857	-	11.1613	2.67e-05	0.0137	CGTAAGTTTTTTTTTTTTTTT
Isl1	HOCOMOCO	NC_000078.7:73947186-73948185	486	494	-	10.7612	2.67e-05	0.0523	GCTAAGGGG
ISL1	hTFtarget	NC_000078.7:73947186-73948185	486	494	-	10.7612	2.67e-05	0.0523	GCTAAGGGG
SPIB	hTFtarget	NC_000078.7:73947186-73948185	952	963	-	12.6837	2.68e-05	0.052	GATGAGGAACTG
ZNF257	CISBP	NC_000078.7:73947186-73948185	921	929	-	12.8265	2.68e-05	0.0531	GTGAGGCAA
RFX3	hTFtarget	NC_000078.7:73947186-73948185	858	871	+	12.1452	2.69e-05	0.0521	TGGTTGCCTTGGAG
Egr3	CISBP	NC_000078.7:73947186-73948185	93	107	-	8.94898	2.69e-05	0.0335	AACACACACGCACAT
NR2F6	hTFtarget	NC_000078.7:73947186-73948185	597	611	-	12.15	2.69e-05	0.0334	AAGGTTGACAACCTC
VEZF1	hTFtarget	NC_000078.7:73947186-73948185	949	970	-	11.875	2.7e-05	0.0138	GGGGAAGGATGAGGAACTGGTA
CTCF	hTFtarget	NC_000078.7:73947186-73948185	986	1000	-	11.3367	2.7e-05	0.0524	GAGCCACCCGGCGGT
ZSCAN4	JASPAR	NC_000078.7:73947186-73948185	137	151	-	6	2.7e-05	0.00462	TACACACACACACAC
Nr1h4	HOCOMOCO	NC_000078.7:73947186-73948185	18	36	+	11.992	2.73e-05	0.0249	GAGGCCAGAGCCCCTGAGT
NR1H4	hTFtarget	NC_000078.7:73947186-73948185	18	36	+	11.992	2.73e-05	0.0249	GAGGCCAGAGCCCCTGAGT
ZNF785	CISBP	NC_000078.7:73947186-73948185	152	180	+	-4.7551	2.73e-05	0.00139	TGTGTCTGTGCCCATGAATGCATCCATGT
Irf1	HOCOMOCO	NC_000078.7:73947186-73948185	836	855	+	10.6818	2.73e-05	0.0246	AAAAAAAAAAAAAAAACTTA
ZSCAN4	CISBP	NC_000078.7:73947186-73948185	106	122	-	10.1735	2.74e-05	0.00345	ACACACACACACGCAAA
TBX2	hTFtarget	NC_000078.7:73947186-73948185	752	761	-	9.33673	2.75e-05	0.0542	CCCACACCTC
Zfx	JASPAR	NC_000078.7:73947186-73948185	18	31	-	12.6212	2.75e-05	0.0543	GGGGCTCTGGCCTC
KLF1	hTFtarget	NC_000078.7:73947186-73948185	656	664	+	8.10317	2.75e-05	0.0177	TCCCCCCCC
Zfp516	TRANSFAC	NC_000078.7:73947186-73948185	483	492	-	7.5082	2.76e-05	0.0546	TAAGGGGGCC
ZFP28	CISBP	NC_000078.7:73947186-73948185	817	849	-	11.19	2.76e-05	0.00704	TTTTTTTTTTTTTTTTTTTTTTTTTTAAGTAGA
RREB1	hTFtarget	NC_000078.7:73947186-73948185	657	676	+	6.57798	2.76e-05	0.00328	CCCCCCCCCCAACCACAAAA
Zfx	JASPAR	NC_000078.7:73947186-73948185	18	31	-	12.6212	2.77e-05	0.0547	GGGGCTCTGGCCTC
FOXL2	hTFtarget	NC_000078.7:73947186-73948185	103	113	-	11.3061	2.79e-05	0.0523	CACGCAAACAC
CTCF	hTFtarget	NC_000078.7:73947186-73948185	986	1000	-	11.1735	2.8e-05	0.0552	GAGCCACCCGGCGGT
Zfp740	TRANSFAC	NC_000078.7:73947186-73948185	755	764	-	12.0273	2.81e-05	0.00938	ACCCCCACAC
Zfp740	CISBP	NC_000078.7:73947186-73948185	755	764	-	12.0081	2.81e-05	0.00948	ACCCCCACAC
FOXC2	hTFtarget	NC_000078.7:73947186-73948185	99	110	-	11.5347	2.82e-05	0.00999	GCAAACACACAC
SP1	hTFtarget	NC_000078.7:73947186-73948185	966	980	+	12.0102	2.82e-05	0.053	TCCCCCGTCCACCCA
ZNF212	CISBP	NC_000078.7:73947186-73948185	122	151	+	-9.24242	2.82e-05	0.00138	TGTGTGTGTGTGTGTGTGTGTGTGTGTGTA
ZNF212	CISBP	NC_000078.7:73947186-73948185	230	259	+	-9.25253	2.83e-05	0.00138	TATCTATCTATCTATCTATCTATCTATCTA
ZNF212	CISBP	NC_000078.7:73947186-73948185	234	263	+	-9.25253	2.83e-05	0.00138	TATCTATCTATCTATCTATCTATCTATCTA
ZNF212	CISBP	NC_000078.7:73947186-73948185	238	267	+	-9.25253	2.83e-05	0.00138	TATCTATCTATCTATCTATCTATCTATCTA
ZNF212	CISBP	NC_000078.7:73947186-73948185	242	271	+	-9.25253	2.83e-05	0.00138	TATCTATCTATCTATCTATCTATCTATCTA
ZNF212	CISBP	NC_000078.7:73947186-73948185	246	275	+	-9.25253	2.83e-05	0.00138	TATCTATCTATCTATCTATCTATCTATCTA
ZNF212	CISBP	NC_000078.7:73947186-73948185	250	279	+	-9.25253	2.83e-05	0.00138	TATCTATCTATCTATCTATCTATCTATCTA
ZNF212	CISBP	NC_000078.7:73947186-73948185	346	375	+	-9.25253	2.83e-05	0.00138	TATCTATCTATCTATCTATCTATCTATCTA
ZNF212	CISBP	NC_000078.7:73947186-73948185	350	379	+	-9.25253	2.83e-05	0.00138	TATCTATCTATCTATCTATCTATCTATCTA
NKX2-3	JASPAR	NC_000078.7:73947186-73948185	576	585	+	12.5962	2.83e-05	0.0541	AGCACTTAAC
Zfp202	CISBP	NC_000078.7:73947186-73948185	658	667	+	9.41837	2.83e-05	0.0184	CCCCCCCCCA
SPIB	hTFtarget	NC_000078.7:73947186-73948185	632	648	-	10.9545	2.83e-05	0.0265	GACATGAGGAACTGTAT
Egr1	CISBP	NC_000078.7:73947186-73948185	968	983	+	9.27551	2.84e-05	0.0136	CCCCGTCCACCCATTT
Nkx2-4	CISBP	NC_000078.7:73947186-73948185	575	584	-	8.31373	2.85e-05	0.0522	TTAAGTGCTT
RREB1	hTFtarget	NC_000078.7:73947186-73948185	49	68	+	6.47706	2.85e-05	0.00328	CACACAACGACCACCCACCC
Nkx2-3	CISBP	NC_000078.7:73947186-73948185	576	584	-	8.21477	2.85e-05	0.0524	TTAAGTGCT
ZNF501	CISBP	NC_000078.7:73947186-73948185	755	769	-	11.716	2.85e-05	0.0448	TCGCGACCCCCACAC
ZNF384	hTFtarget	NC_000078.7:73947186-73948185	841	852	+	12.766	2.87e-05	0.00237	AAAAAAAAAAAC
ZFP28	HOCOMOCO	NC_000078.7:73947186-73948185	822	841	-	9.78788	2.87e-05	0.0181	TTTTTTTTTTTTTTTTTTAA
ZNF660	CISBP	NC_000078.7:73947186-73948185	651	668	+	10.4898	2.89e-05	0.055	GGTGATCCCCCCCCCCAA
Zfp202	CISBP	NC_000078.7:73947186-73948185	657	666	+	9.40816	2.91e-05	0.0184	CCCCCCCCCC
Irf3	HOCOMOCO	NC_000078.7:73947186-73948185	824	843	+	11.8125	2.92e-05	0.00465	AAAAAAAAAAAAAAAAAAAA
Irf3	HOCOMOCO	NC_000078.7:73947186-73948185	825	844	+	11.8125	2.92e-05	0.00465	AAAAAAAAAAAAAAAAAAAA
Irf3	HOCOMOCO	NC_000078.7:73947186-73948185	826	845	+	11.8125	2.92e-05	0.00465	AAAAAAAAAAAAAAAAAAAA
Irf3	HOCOMOCO	NC_000078.7:73947186-73948185	827	846	+	11.8125	2.92e-05	0.00465	AAAAAAAAAAAAAAAAAAAA
Irf3	HOCOMOCO	NC_000078.7:73947186-73948185	828	847	+	11.8125	2.92e-05	0.00465	AAAAAAAAAAAAAAAAAAAA
Irf3	HOCOMOCO	NC_000078.7:73947186-73948185	829	848	+	11.8125	2.92e-05	0.00465	AAAAAAAAAAAAAAAAAAAA
Irf3	HOCOMOCO	NC_000078.7:73947186-73948185	830	849	+	11.8125	2.92e-05	0.00465	AAAAAAAAAAAAAAAAAAAA
Irf3	HOCOMOCO	NC_000078.7:73947186-73948185	831	850	+	11.8125	2.92e-05	0.00465	AAAAAAAAAAAAAAAAAAAA
Irf3	HOCOMOCO	NC_000078.7:73947186-73948185	832	851	+	11.8125	2.92e-05	0.00465	AAAAAAAAAAAAAAAAAAAA
IRF3	hTFtarget	NC_000078.7:73947186-73948185	824	843	+	11.8125	2.92e-05	0.00464	AAAAAAAAAAAAAAAAAAAA
IRF3	hTFtarget	NC_000078.7:73947186-73948185	825	844	+	11.8125	2.92e-05	0.00464	AAAAAAAAAAAAAAAAAAAA
IRF3	hTFtarget	NC_000078.7:73947186-73948185	826	845	+	11.8125	2.92e-05	0.00464	AAAAAAAAAAAAAAAAAAAA
IRF3	hTFtarget	NC_000078.7:73947186-73948185	827	846	+	11.8125	2.92e-05	0.00464	AAAAAAAAAAAAAAAAAAAA
IRF3	hTFtarget	NC_000078.7:73947186-73948185	828	847	+	11.8125	2.92e-05	0.00464	AAAAAAAAAAAAAAAAAAAA
IRF3	hTFtarget	NC_000078.7:73947186-73948185	829	848	+	11.8125	2.92e-05	0.00464	AAAAAAAAAAAAAAAAAAAA
IRF3	hTFtarget	NC_000078.7:73947186-73948185	830	849	+	11.8125	2.92e-05	0.00464	AAAAAAAAAAAAAAAAAAAA
IRF3	hTFtarget	NC_000078.7:73947186-73948185	831	850	+	11.8125	2.92e-05	0.00464	AAAAAAAAAAAAAAAAAAAA
IRF3	hTFtarget	NC_000078.7:73947186-73948185	832	851	+	11.8125	2.92e-05	0.00464	AAAAAAAAAAAAAAAAAAAA
Runx1	JASPAR	NC_000078.7:73947186-73948185	666	676	-	12.3621	2.92e-05	0.0544	TTTTGTGGTTG
ZFP28	HOCOMOCO	NC_000078.7:73947186-73948185	823	842	-	9.74242	2.93e-05	0.0181	TTTTTTTTTTTTTTTTTTTA
ZSCAN4	CISBP	NC_000078.7:73947186-73948185	92	108	-	10	2.94e-05	0.00347	AAACACACACGCACATA
Zfp105	TRANSFAC	NC_000078.7:73947186-73948185	823	837	+	11.5986	2.94e-05	0.00349	TAAAAAAAAAAAAAA
T	hTFtarget	NC_000078.7:73947186-73948185	71	95	+	11.8818	2.94e-05	0.0202	TGGTCAATATGTTTGTGAGTGTATG
ZNF713	CISBP	NC_000078.7:73947186-73948185	823	841	-	2	2.94e-05	0.00549	TTTTTTTTTTTTTTTTTTA
ZNF235	CISBP	NC_000078.7:73947186-73948185	838	867	-	11.0594	2.94e-05	0.00253	AAGGCAACCACGTAAGTTTTTTTTTTTTTT
ZNF324	HOCOMOCO	NC_000078.7:73947186-73948185	511	533	+	11.8144	2.95e-05	0.056	TGTTCACCTTGCCTGGCCTGGCT
ZNF263	hTFtarget	NC_000078.7:73947186-73948185	960	980	+	11.1327	2.95e-05	0.0548	CATCCTTCCCCCGTCCACCCA
KLF11	hTFtarget	NC_000078.7:73947186-73948185	657	664	+	12.6327	2.96e-05	0.0192	CCCCCCCC
KLF11	hTFtarget	NC_000078.7:73947186-73948185	658	665	+	12.6327	2.96e-05	0.0192	CCCCCCCC
KLF11	hTFtarget	NC_000078.7:73947186-73948185	659	666	+	12.6327	2.96e-05	0.0192	CCCCCCCC
CUX1	hTFtarget	NC_000078.7:73947186-73948185	375	391	-	10.9291	2.96e-05	0.0565	ATAGATAGATGATAGAT
FOXA1	hTFtarget	NC_000078.7:73947186-73948185	389	403	+	12.7959	2.97e-05	0.0453	TATCTATTTACATTT
Sox1	CISBP	NC_000078.7:73947186-73948185	926	938	+	8.69388	2.99e-05	0.0559	TCACTGGCAGTGC
FOXC2	hTFtarget	NC_000078.7:73947186-73948185	103	114	-	12.19	3e-05	0.00634	ACACGCAAACAC
ZNF345	CISBP	NC_000078.7:73947186-73948185	631	652	-	5.94898	3e-05	0.0374	CCACGACATGAGGAACTGTATT
ZNF684	CISBP	NC_000078.7:73947186-73948185	969	982	+	9.35714	3.01e-05	0.0581	CCCGTCCACCCATT
FOXO1	hTFtarget	NC_000078.7:73947186-73948185	754	765	-	11.3367	3.01e-05	0.0587	GACCCCCACACC
KLF9	hTFtarget	NC_000078.7:73947186-73948185	112	124	-	12.055	3.04e-05	0.00416	ACACACACACACA
KLF9	hTFtarget	NC_000078.7:73947186-73948185	114	126	-	12.055	3.04e-05	0.00416	ACACACACACACA
KLF9	hTFtarget	NC_000078.7:73947186-73948185	116	128	-	12.055	3.04e-05	0.00416	ACACACACACACA
KLF9	hTFtarget	NC_000078.7:73947186-73948185	118	130	-	12.055	3.04e-05	0.00416	ACACACACACACA
KLF9	hTFtarget	NC_000078.7:73947186-73948185	120	132	-	12.055	3.04e-05	0.00416	ACACACACACACA
KLF9	hTFtarget	NC_000078.7:73947186-73948185	122	134	-	12.055	3.04e-05	0.00416	ACACACACACACA
KLF9	hTFtarget	NC_000078.7:73947186-73948185	124	136	-	12.055	3.04e-05	0.00416	ACACACACACACA
KLF9	hTFtarget	NC_000078.7:73947186-73948185	126	138	-	12.055	3.04e-05	0.00416	ACACACACACACA
KLF9	hTFtarget	NC_000078.7:73947186-73948185	128	140	-	12.055	3.04e-05	0.00416	ACACACACACACA
KLF9	hTFtarget	NC_000078.7:73947186-73948185	130	142	-	12.055	3.04e-05	0.00416	ACACACACACACA
KLF9	hTFtarget	NC_000078.7:73947186-73948185	132	144	-	12.055	3.04e-05	0.00416	ACACACACACACA
KLF9	hTFtarget	NC_000078.7:73947186-73948185	134	146	-	12.055	3.04e-05	0.00416	ACACACACACACA
KLF9	hTFtarget	NC_000078.7:73947186-73948185	136	148	-	12.055	3.04e-05	0.00416	ACACACACACACA
KLF9	hTFtarget	NC_000078.7:73947186-73948185	138	150	-	12.055	3.04e-05	0.00416	ACACACACACACA
ZBTB26	CISBP	NC_000078.7:73947186-73948185	137	157	-	9.17172	3.04e-05	0.00195	GACACATACACACACACACAC
Zfp740	TRANSFAC	NC_000078.7:73947186-73948185	658	667	+	11.8727	3.06e-05	0.00938	CCCCCCCCCA
Zfp740	CISBP	NC_000078.7:73947186-73948185	658	667	+	11.8468	3.06e-05	0.00948	CCCCCCCCCA
ZNF212	CISBP	NC_000078.7:73947186-73948185	124	153	+	-9.55556	3.07e-05	0.00142	TGTGTGTGTGTGTGTGTGTGTGTGTGTATG
FOXA2	hTFtarget	NC_000078.7:73947186-73948185	729	740	+	12.7156	3.07e-05	0.0487	AATGTAAATAGC
ZNF132	CISBP	NC_000078.7:73947186-73948185	962	976	+	11.1545	3.08e-05	0.0569	TCCTTCCCCCGTCCA
RARA	hTFtarget	NC_000078.7:73947186-73948185	514	531	-	5.14286	3.08e-05	0.0595	CCAGGCCAGGCAAGGTGA
KLF16	CISBP	NC_000078.7:73947186-73948185	657	666	+	11.7755	3.08e-05	0.0574	CCCCCCCCCC
KLF16	JASPAR	NC_000078.7:73947186-73948185	656	666	+	11.9828	3.09e-05	0.0597	TCCCCCCCCCC
NKX2-3	CISBP	NC_000078.7:73947186-73948185	576	585	-	11.9592	3.09e-05	0.0585	GTTAAGTGCT
STAT2	hTFtarget	NC_000078.7:73947186-73948185	840	858	+	11.3333	3.1e-05	0.009	AAAAAAAAAAAACTTACGT
ZNF212	CISBP	NC_000078.7:73947186-73948185	108	137	+	-9.59596	3.1e-05	0.00142	TGCGTGTGTGTGTGTGTGTGTGTGTGTGTG
KLF16	CISBP	NC_000078.7:73947186-73948185	656	666	+	11.9796	3.1e-05	0.0595	TCCCCCCCCCC
ZNF778	CISBP	NC_000078.7:73947186-73948185	49	60	-	12.2661	3.1e-05	0.0601	GGTCGTTGTGTG
FOXO6	CISBP	NC_000078.7:73947186-73948185	752	765	-	8.70408	3.1e-05	0.0604	GACCCCCACACCTC
Hmx2	CISBP	NC_000078.7:73947186-73948185	575	584	-	8.42775	3.11e-05	0.0584	TTAAGTGCTT
Plagl1	TRANSFAC	NC_000078.7:73947186-73948185	478	493	+	12.1974	3.11e-05	0.0306	ATCTGGGCCCCCTTAG
SPIB	hTFtarget	NC_000078.7:73947186-73948185	895	910	+	11.7317	3.11e-05	0.0247	ATCCAGTTCCACTTCC
Spi1	JASPAR	NC_000078.7:73947186-73948185	634	648	-	12.1778	3.13e-05	0.0286	GACATGAGGAACTGT
NR5A2	hTFtarget	NC_000078.7:73947186-73948185	758	775	+	8.21429	3.13e-05	0.0398	TGGGGGTCGCGACCCACA
ETV6	CISBP	NC_000078.7:73947186-73948185	898	912	-	8.54082	3.13e-05	0.0617	TTGGAAGTGGAACTG
ZNF879	CISBP	NC_000078.7:73947186-73948185	827	865	-	5.75893	3.13e-05	0.0136	GGCAACCACGTAAGTTTTTTTTTTTTTTTTTTTTTTTTT
Irf1	HOCOMOCO	NC_000078.7:73947186-73948185	897	916	-	10.3636	3.13e-05	0.0246	ATATTTGGAAGTGGAACTGG
ZSCAN4	CISBP	NC_000078.7:73947186-73948185	110	126	-	9.83673	3.14e-05	0.00349	ACACACACACACACACG
KLF15	hTFtarget	NC_000078.7:73947186-73948185	658	669	+	12	3.14e-05	0.0194	CCCCCCCCCAAC
POU5F1	hTFtarget	NC_000078.7:73947186-73948185	394	409	-	11.8818	3.14e-05	0.0576	GTCTTGAAATGTAAAT
PAX5	hTFtarget	NC_000078.7:73947186-73948185	171	185	+	12	3.15e-05	0.0604	GCATCCATGTGTGGA
ZNF212	CISBP	NC_000078.7:73947186-73948185	212	241	+	-9.66667	3.16e-05	0.00142	TTTCTTCTACTTTCCATCTATCTATCTATC
ZNF567	CISBP	NC_000078.7:73947186-73948185	64	93	+	10.8226	3.16e-05	0.029	CACCCCATGGTCAATATGTTTGTGAGTGTA
PRDM1	hTFtarget	NC_000078.7:73947186-73948185	215	229	+	12.2347	3.16e-05	0.0585	CTTCTACTTTCCATC
SREBF1	hTFtarget	NC_000078.7:73947186-73948185	62	71	+	12.0606	3.17e-05	0.0626	CCCACCCCAT
THRB	hTFtarget	NC_000078.7:73947186-73948185	513	531	+	7.04286	3.19e-05	0.0616	TTCACCTTGCCTGGCCTGG
VEZF1	hTFtarget	NC_000078.7:73947186-73948185	963	984	-	11.6111	3.2e-05	0.0138	GAAATGGGTGGACGGGGGAAGG
HMX1	hTFtarget	NC_000078.7:73947186-73948185	576	586	-	11.5758	3.21e-05	0.0595	GGTTAAGTGCT
T	hTFtarget	NC_000078.7:73947186-73948185	221	245	+	11.7455	3.22e-05	0.0202	CTTTCCATCTATCTATCTATCTATC
SPI1	hTFtarget	NC_000078.7:73947186-73948185	634	648	-	9.11224	3.24e-05	0.0304	GACATGAGGAACTGT
Gata3	CISBP	NC_000078.7:73947186-73948185	284	298	-	10.2936	3.24e-05	0.00339	AGATGGATAGATGGG
CTCF	hTFtarget	NC_000078.7:73947186-73948185	986	1000	-	10.8571	3.25e-05	0.064	GAGCCACCCGGCGGT
ISL2	CISBP	NC_000078.7:73947186-73948185	577	584	-	11.44	3.26e-05	0.0641	TTAAGTGC
ISL1	hTFtarget	NC_000078.7:73947186-73948185	577	584	-	11.53	3.26e-05	0.0633	TTAAGTGC
RUNX3	hTFtarget	NC_000078.7:73947186-73948185	667	674	+	12.5714	3.26e-05	0.0637	AACCACAA
Nkx3-2	CISBP	NC_000078.7:73947186-73948185	576	584	-	8.89381	3.26e-05	0.0595	TTAAGTGCT
EGR4	hTFtarget	NC_000078.7:73947186-73948185	53	68	+	7.27551	3.26e-05	0.0157	CAACGACCACCCACCC
IRF4	hTFtarget	NC_000078.7:73947186-73948185	899	916	-	11.3333	3.26e-05	0.0602	ATATTTGGAAGTGGAACT
NFATC4	hTFtarget	NC_000078.7:73947186-73948185	220	229	+	12.0816	3.27e-05	0.0645	ACTTTCCATC
NFATC4	hTFtarget	NC_000078.7:73947186-73948185	220	229	-	12.1091	3.27e-05	0.0644	GATGGAAAGT
Foxa1	HOCOMOCO	NC_000078.7:73947186-73948185	393	402	+	12.7576	3.27e-05	0.0298	TATTTACATT
Foxa1	HOCOMOCO	NC_000078.7:73947186-73948185	729	738	-	12.7576	3.27e-05	0.0298	TATTTACATT
ZNF713	CISBP	NC_000078.7:73947186-73948185	834	852	-	1.62245	3.27e-05	0.00549	GTTTTTTTTTTTTTTTTTT
ZNF784	CISBP	NC_000078.7:73947186-73948185	277	286	+	11.2347	3.28e-05	0.0633	CTACCTACCC
HOXA9	hTFtarget	NC_000078.7:73947186-73948185	882	893	+	12.35	3.3e-05	0.0594	AAATTTATGACT
ZNF281	hTFtarget	NC_000078.7:73947186-73948185	655	666	-	9.23596	3.3e-05	0.0306	GGGGGGGGGGAT
ZNF574	CISBP	NC_000078.7:73947186-73948185	454	465	+	11.6667	3.31e-05	0.0645	CCAGAGAGACTC
KLF10	CISBP	NC_000078.7:73947186-73948185	49	70	+	2.70408	3.32e-05	0.0623	CACACAACGACCACCCACCCCA
Six3	JASPAR	NC_000078.7:73947186-73948185	648	664	-	11.7317	3.33e-05	0.0645	GGGGGGGGATCACCACG
NKX2-5	hTFtarget	NC_000078.7:73947186-73948185	576	585	-	12.0408	3.33e-05	0.0653	GTTAAGTGCT
Dmbx1	JASPAR	NC_000078.7:73947186-73948185	888	904	-	12.5132	3.34e-05	0.0657	GGAACTGGATTAGTCAT
Egr1	TRANSFAC	NC_000078.7:73947186-73948185	105	120	-	7.46552	3.34e-05	0.0187	ACACACACACGCAAAC
ZNF684	CISBP	NC_000078.7:73947186-73948185	64	72	+	12.4587	3.34e-05	0.0634	CACCCCATG
RREB1	hTFtarget	NC_000078.7:73947186-73948185	662	681	+	5.97248	3.35e-05	0.00362	CCCCCAACCACAAAATTATT
FOXO4	hTFtarget	NC_000078.7:73947186-73948185	103	112	-	11.3232	3.36e-05	0.0622	ACGCAAACAC
Zfp770	TRANSFAC	NC_000078.7:73947186-73948185	278	286	-	13.2295	3.36e-05	0.0638	GGGTAGGTA
SOX14	CISBP	NC_000078.7:73947186-73948185	926	938	+	10.2143	3.36e-05	0.0596	TCACTGGCAGTGC
CTCF	hTFtarget	NC_000078.7:73947186-73948185	986	1000	-	11.102	3.36e-05	0.0492	GAGCCACCCGGCGGT
Zic2	TRANSFAC	NC_000078.7:73947186-73948185	985	999	+	11.6982	3.36e-05	0.0661	TACCGCCGGGTGGCT
ZNF586	CISBP	NC_000078.7:73947186-73948185	438	449	+	8.5102	3.37e-05	0.0646	CTTCTAGGCTTG
WT1	hTFtarget	NC_000078.7:73947186-73948185	911	921	+	10.9901	3.37e-05	0.0622	AAATATTATCT
NR2E3	hTFtarget	NC_000078.7:73947186-73948185	651	660	-	12.4898	3.37e-05	0.0668	GGGGATCACC
Egr3	TRANSFAC	NC_000078.7:73947186-73948185	105	119	-	7.68966	3.37e-05	0.0323	CACACACACGCAAAC
ZNF785	CISBP	NC_000078.7:73947186-73948185	136	164	+	-5.66327	3.38e-05	0.00167	TGTGTGTGTGTGTGTATGTGTCTGTGCCC
Foxa2	JASPAR	NC_000078.7:73947186-73948185	393	404	+	12.46	3.38e-05	0.0407	TATTTACATTTC
ESRRA	hTFtarget	NC_000078.7:73947186-73948185	514	530	-	7.04082	3.39e-05	0.0626	CAGGCCAGGCAAGGTGA
Nkx3-2	TRANSFAC	NC_000078.7:73947186-73948185	572	588	+	11.8383	3.4e-05	0.0651	GGCAAGCACTTAACCCA
NR2F6	hTFtarget	NC_000078.7:73947186-73948185	597	611	+	11.77	3.41e-05	0.0334	GAGGTTGTCAACCTT
FLI1	hTFtarget	NC_000078.7:73947186-73948185	954	971	-	11.6818	3.42e-05	0.0642	GGGGGAAGGATGAGGAAC
KLF9	hTFtarget	NC_000078.7:73947186-73948185	110	122	-	11.8532	3.42e-05	0.00437	ACACACACACACG
ZNF354A	HOCOMOCO	NC_000078.7:73947186-73948185	385	408	+	11.3356	3.42e-05	0.0632	TATCTATCTATTTACATTTCAAGA
THRB	hTFtarget	NC_000078.7:73947186-73948185	514	530	-	11.8556	3.44e-05	0.0676	CAGGCCAGGCAAGGTGA
FOXI1	hTFtarget	NC_000078.7:73947186-73948185	509	520	-	12.1327	3.44e-05	0.0653	AAGGTGAACAAC
ZBTB17	hTFtarget	NC_000078.7:73947186-73948185	952	970	-	11.7117	3.44e-05	0.0311	GGGGAAGGATGAGGAACTG
ZNF740	CISBP	NC_000078.7:73947186-73948185	755	767	-	10.5	3.44e-05	0.0106	GCGACCCCCACAC
TBX15	CISBP	NC_000078.7:73947186-73948185	752	761	+	11.2755	3.45e-05	0.0673	GAGGTGTGGG
FOXA2	hTFtarget	NC_000078.7:73947186-73948185	390	404	-	12.38	3.45e-05	0.0639	GAAATGTAAATAGAT
Zbtb7b	CISBP	NC_000078.7:73947186-73948185	757	766	-	11.2143	3.46e-05	0.066	CGACCCCCAC
ZNF341	CISBP	NC_000078.7:73947186-73948185	957	977	+	11.7755	3.47e-05	0.0648	CCTCATCCTTCCCCCGTCCAC
RFX3	hTFtarget	NC_000078.7:73947186-73948185	860	869	+	11.7857	3.47e-05	0.0641	GTTGCCTTGG
ZNF98	CISBP	NC_000078.7:73947186-73948185	821	841	-	10.8364	3.48e-05	0.00426	TTTTTTTTTTTTTTTTTTAAG
ZSCAN4	CISBP	NC_000078.7:73947186-73948185	86	98	-	11.8485	3.49e-05	0.00366	GCACATACACTCA
ZSCAN4	CISBP	NC_000078.7:73947186-73948185	93	107	-	7.05102	3.49e-05	0.00803	AACACACACGCACAT
Sp1	HOCOMOCO	NC_000078.7:73947186-73948185	956	979	-	9.59677	3.5e-05	0.0357	GGGTGGACGGGGGAAGGATGAGGA
Zfp3	TRANSFAC	NC_000078.7:73947186-73948185	821	832	+	11.3548	3.5e-05	0.0677	CTTAAAAAAAAA
ESR1	hTFtarget	NC_000078.7:73947186-73948185	643	659	-	4.57143	3.5e-05	0.0688	GGGATCACCACGACATG
Klf8	HOCOMOCO	NC_000078.7:73947186-73948185	64	72	-	12.7317	3.5e-05	0.0685	CATGGGGTG
KLF8	hTFtarget	NC_000078.7:73947186-73948185	64	72	-	12.7317	3.5e-05	0.0685	CATGGGGTG
CTCF	hTFtarget	NC_000078.7:73947186-73948185	984	998	+	10.6224	3.51e-05	0.0346	CTACCGCCGGGTGGC
ZNF189	JASPAR	NC_000078.7:73947186-73948185	528	540	+	11.7857	3.51e-05	0.0679	CTGGCTCTTCCAT
BACH1	hTFtarget	NC_000078.7:73947186-73948185	888	896	+	12.4894	3.52e-05	0.0686	ATGACTAAT
ZBTB7A	hTFtarget	NC_000078.7:73947186-73948185	757	768	-	12.0526	3.52e-05	0.0343	CGCGACCCCCAC
ZNF580	CISBP	NC_000078.7:73947186-73948185	654	671	+	10.6162	3.53e-05	0.0256	GATCCCCCCCCCCAACCA
Tbx3	CISBP	NC_000078.7:73947186-73948185	752	761	-	9.0098	3.53e-05	0.0696	CCCACACCTC
ZBTB7A	hTFtarget	NC_000078.7:73947186-73948185	757	768	-	12.0408	3.53e-05	0.0344	CGCGACCCCCAC
ZNF713	CISBP	NC_000078.7:73947186-73948185	824	842	-	1.32653	3.56e-05	0.00549	TTTTTTTTTTTTTTTTTTT
ZNF713	CISBP	NC_000078.7:73947186-73948185	825	843	-	1.32653	3.56e-05	0.00549	TTTTTTTTTTTTTTTTTTT
ZNF713	CISBP	NC_000078.7:73947186-73948185	826	844	-	1.32653	3.56e-05	0.00549	TTTTTTTTTTTTTTTTTTT
ZNF713	CISBP	NC_000078.7:73947186-73948185	827	845	-	1.32653	3.56e-05	0.00549	TTTTTTTTTTTTTTTTTTT
ZNF713	CISBP	NC_000078.7:73947186-73948185	828	846	-	1.32653	3.56e-05	0.00549	TTTTTTTTTTTTTTTTTTT
ZNF713	CISBP	NC_000078.7:73947186-73948185	829	847	-	1.32653	3.56e-05	0.00549	TTTTTTTTTTTTTTTTTTT
ZNF713	CISBP	NC_000078.7:73947186-73948185	830	848	-	1.32653	3.56e-05	0.00549	TTTTTTTTTTTTTTTTTTT
ZNF713	CISBP	NC_000078.7:73947186-73948185	831	849	-	1.32653	3.56e-05	0.00549	TTTTTTTTTTTTTTTTTTT
ZNF713	CISBP	NC_000078.7:73947186-73948185	832	850	-	1.32653	3.56e-05	0.00549	TTTTTTTTTTTTTTTTTTT
ZNF713	CISBP	NC_000078.7:73947186-73948185	833	851	-	1.32653	3.56e-05	0.00549	TTTTTTTTTTTTTTTTTTT
NR2F6	hTFtarget	NC_000078.7:73947186-73948185	597	611	+	7.32692	3.57e-05	0.0378	GAGGTTGTCAACCTT
FOXC2	hTFtarget	NC_000078.7:73947186-73948185	103	114	-	11.3465	3.58e-05	0.00999	ACACGCAAACAC
Zfp775	TRANSFAC	NC_000078.7:73947186-73948185	741	756	+	8.04918	3.58e-05	0.0682	TTTTGAAAATAGAGGT
Klf7	TRANSFAC	NC_000078.7:73947186-73948185	967	976	-	3.4918	3.59e-05	0.0232	TGGACGGGGG
SPI1	hTFtarget	NC_000078.7:73947186-73948185	630	648	-	9.92857	3.6e-05	0.0329	GACATGAGGAACTGTATTA
Six1	CISBP	NC_000078.7:73947186-73948185	652	661	+	8.36275	3.6e-05	0.0684	GTGATCCCCC
ZNF460	CISBP	NC_000078.7:73947186-73948185	656	668	+	7.62245	3.61e-05	0.0445	TCCCCCCCCCCAA
ZNF212	CISBP	NC_000078.7:73947186-73948185	214	243	+	-10.1919	3.62e-05	0.00158	TCTTCTACTTTCCATCTATCTATCTATCTA
ZBTB7A	hTFtarget	NC_000078.7:73947186-73948185	755	769	-	12.102	3.62e-05	0.0344	TCGCGACCCCCACAC
IRF2	hTFtarget	NC_000078.7:73947186-73948185	899	910	-	10.4118	3.63e-05	0.0705	GGAAGTGGAACT
JUNB	hTFtarget	NC_000078.7:73947186-73948185	886	898	+	12.0323	3.63e-05	0.0672	TTATGACTAATCC
CTCF	hTFtarget	NC_000078.7:73947186-73948185	986	1000	-	10.8878	3.63e-05	0.0716	GAGCCACCCGGCGGT
Klf7	TRANSFAC	NC_000078.7:73947186-73948185	658	667	-	3.47541	3.64e-05	0.0232	TGGGGGGGGG
ZSCAN1	CISBP	NC_000078.7:73947186-73948185	82	98	-	8.5	3.64e-05	0.0039	GCACATACACTCACAAA
Zfp46	TRANSFAC	NC_000078.7:73947186-73948185	966	977	-	3.31148	3.65e-05	0.035	GTGGACGGGGGA
ZNF580	CISBP	NC_000078.7:73947186-73948185	654	672	+	10.9909	3.65e-05	0.0675	GATCCCCCCCCCCAACCAC
FOXD3	hTFtarget	NC_000078.7:73947186-73948185	908	921	+	12.1275	3.65e-05	0.0663	TCCAAATATTATCT
Sox2	CISBP	NC_000078.7:73947186-73948185	677	691	-	11.77	3.65e-05	0.0481	TTTCAATGAGAATAA
BCL6B	JASPAR	NC_000078.7:73947186-73948185	540	556	+	-12.6571	3.66e-05	0.0717	TGTATTCTGGGGATCCA
Tbx2	CISBP	NC_000078.7:73947186-73948185	752	761	-	9.63	3.67e-05	0.0721	CCCACACCTC
RUNX3	hTFtarget	NC_000078.7:73947186-73948185	666	675	+	12.398	3.68e-05	0.0722	CAACCACAAA
Egr3	CISBP	NC_000078.7:73947186-73948185	105	119	-	8.12245	3.68e-05	0.0335	CACACACACGCAAAC
ZSCAN1	CISBP	NC_000078.7:73947186-73948185	108	124	-	8.45918	3.69e-05	0.0039	ACACACACACACACGCA
CTCF	hTFtarget	NC_000078.7:73947186-73948185	986	998	-	11.4694	3.7e-05	0.0722	GCCACCCGGCGGT
GLI4	CISBP	NC_000078.7:73947186-73948185	428	448	+	4.44898	3.7e-05	0.0725	TAGAGCTTTCCTTCTAGGCTT
Arnt	CISBP	NC_000078.7:73947186-73948185	935	946	+	11.71	3.7e-05	0.0691	GTGCAAGTGACT
BCL11A	hTFtarget	NC_000078.7:73947186-73948185	450	459	-	9.78571	3.7e-05	0.0731	CTCTGGCCAG
Nkx2-1	CISBP	NC_000078.7:73947186-73948185	576	585	-	11.3578	3.71e-05	0.072	GTTAAGTGCT
ZNF467	CISBP	NC_000078.7:73947186-73948185	957	977	+	10.3939	3.77e-05	0.0339	CCTCATCCTTCCCCCGTCCAC
JUN	hTFtarget	NC_000078.7:73947186-73948185	887	897	+	11.4878	3.77e-05	0.0718	TATGACTAATC
ZNF212	CISBP	NC_000078.7:73947186-73948185	332	361	+	-10.3939	3.81e-05	0.00163	TCCATCTATCCATCTATCTATCTATCTATC
ZNF418	CISBP	NC_000078.7:73947186-73948185	828	857	+	8.45545	3.81e-05	0.0646	AAAAAAAAAAAAAAAAAAAAAAAACTTACG
FOXJ3	hTFtarget	NC_000078.7:73947186-73948185	103	112	-	11.95	3.82e-05	0.0701	ACGCAAACAC
GLI3	hTFtarget	NC_000078.7:73947186-73948185	56	70	-	8.19388	3.82e-05	0.0739	TGGGGTGGGTGGTCG
HOXC10	hTFtarget	NC_000078.7:73947186-73948185	883	892	-	12.2364	3.83e-05	0.0684	GTCATAAATT
HOXC10	hTFtarget	NC_000078.7:73947186-73948185	883	892	+	12.2	3.83e-05	0.0714	AATTTATGAC
ZNF444	CISBP	NC_000078.7:73947186-73948185	964	979	+	3.84694	3.84e-05	0.0232	CTTCCCCCGTCCACCC
Zfp105	TRANSFAC	NC_000078.7:73947186-73948185	821	835	+	11.3333	3.84e-05	0.00427	CTTAAAAAAAAAAAA
Sp1	HOCOMOCO	NC_000078.7:73947186-73948185	957	980	-	9.40323	3.84e-05	0.0357	TGGGTGGACGGGGGAAGGATGAGG
ZNF345	CISBP	NC_000078.7:73947186-73948185	748	769	-	5.21429	3.84e-05	0.0374	TCGCGACCCCCACACCTCTATT
KLF15	hTFtarget	NC_000078.7:73947186-73948185	655	666	+	11.5944	3.84e-05	0.0401	ATCCCCCCCCCC
BCL11A	hTFtarget	NC_000078.7:73947186-73948185	948	964	-	11.5952	3.85e-05	0.0696	GGATGAGGAACTGGTAT
ZFP14	CISBP	NC_000078.7:73947186-73948185	608	624	+	11.8818	3.85e-05	0.0719	CCTTCCTAATGCTTCAA
ZFP14	JASPAR	NC_000078.7:73947186-73948185	608	622	-	11.1348	3.85e-05	0.0655	GAAGCATTAGGAAGG
ZNF621	CISBP	NC_000078.7:73947186-73948185	523	537	+	11.5766	3.85e-05	0.0725	CTGGCCTGGCTCTTC
NR2F6	hTFtarget	NC_000078.7:73947186-73948185	597	611	-	7.09615	3.86e-05	0.0378	AAGGTTGACAACCTC
EGR1	hTFtarget	NC_000078.7:73947186-73948185	753	766	-	11.6423	3.86e-05	0.00967	CGACCCCCACACCT
Fos	HOCOMOCO	NC_000078.7:73947186-73948185	887	898	-	10.5606	3.86e-05	0.0724	GGATTAGTCATA
ZSCAN1	CISBP	NC_000078.7:73947186-73948185	82	98	-	8.47959	3.86e-05	0.00387	GCACATACACTCACAAA
ZNF12	CISBP	NC_000078.7:73947186-73948185	46	66	+	5.18367	3.86e-05	0.0757	TGCCACACAACGACCACCCAC
ZNF782	CISBP	NC_000078.7:73947186-73948185	782	811	-	10.0357	3.88e-05	0.0735	GGGCTGAAGACAGGCTCAGTGTAGTGATTC
RHOXF1	CISBP	NC_000078.7:73947186-73948185	652	659	+	11.0612	3.88e-05	0.0766	GTGATCCC
RARG	hTFtarget	NC_000078.7:73947186-73948185	514	530	-	6.38776	3.88e-05	0.0763	CAGGCCAGGCAAGGTGA
CTCF	hTFtarget	NC_000078.7:73947186-73948185	984	998	+	10.5102	3.9e-05	0.0384	CTACCGCCGGGTGGC
ZNF805	CISBP	NC_000078.7:73947186-73948185	86	103	+	11.2202	3.9e-05	0.00463	TGAGTGTATGTGCGTGTG
VDR	hTFtarget	NC_000078.7:73947186-73948185	410	429	-	11.3028	3.9e-05	0.0735	TAGGTTCAGTGAGTGTCCCT
ZNF282	CISBP	NC_000078.7:73947186-73948185	654	664	+	11.9592	3.9e-05	0.0331	GATCCCCCCCC
Irf2	HOCOMOCO	NC_000078.7:73947186-73948185	836	855	+	9.75758	3.91e-05	0.034	AAAAAAAAAAAAAAAACTTA
IRF2	hTFtarget	NC_000078.7:73947186-73948185	836	855	+	9.75758	3.91e-05	0.0337	AAAAAAAAAAAAAAAACTTA
Nr1h4	HOCOMOCO	NC_000078.7:73947186-73948185	14	32	-	11.432	3.91e-05	0.0249	AGGGGCTCTGGCCTCGCAG
NR1H4	hTFtarget	NC_000078.7:73947186-73948185	14	32	-	11.432	3.91e-05	0.0249	AGGGGCTCTGGCCTCGCAG
Egr1	TRANSFAC	NC_000078.7:73947186-73948185	93	108	-	6.89655	3.91e-05	0.0187	AAACACACACGCACAT
ZNF487	CISBP	NC_000078.7:73947186-73948185	838	866	+	-4.11	3.92e-05	0.00467	AAAAAAAAAAAAAACTTACGTGGTTGCCT
FOXI1	hTFtarget	NC_000078.7:73947186-73948185	727	739	+	12.0198	3.93e-05	0.0432	ATAATGTAAATAG
ZNF681	CISBP	NC_000078.7:73947186-73948185	956	967	+	11.9541	3.94e-05	0.0743	TCCTCATCCTTC
JUND	hTFtarget	NC_000078.7:73947186-73948185	887	897	+	11.8788	3.94e-05	0.0781	TATGACTAATC
CTCF	hTFtarget	NC_000078.7:73947186-73948185	987	999	-	10.8061	3.95e-05	0.0779	AGCCACCCGGCGG
Irf1	HOCOMOCO	NC_000078.7:73947186-73948185	212	231	-	9.81818	3.95e-05	0.0246	TAGATGGAAAGTAGAAGAAA
KLF11	hTFtarget	NC_000078.7:73947186-73948185	657	664	+	12.3878	3.95e-05	0.0255	CCCCCCCC
KLF11	hTFtarget	NC_000078.7:73947186-73948185	658	665	+	12.3878	3.95e-05	0.0255	CCCCCCCC
KLF11	hTFtarget	NC_000078.7:73947186-73948185	659	666	+	12.3878	3.95e-05	0.0255	CCCCCCCC
FOXA1	hTFtarget	NC_000078.7:73947186-73948185	726	740	+	12.18	3.95e-05	0.0731	CATAATGTAAATAGC
ZNF574	CISBP	NC_000078.7:73947186-73948185	14	33	-	11.4388	3.96e-05	0.0382	CAGGGGCTCTGGCCTCGCAG
SPIB	hTFtarget	NC_000078.7:73947186-73948185	635	646	-	11.9541	3.96e-05	0.0384	CATGAGGAACTG
FOXO4	hTFtarget	NC_000078.7:73947186-73948185	103	112	-	10.86	3.96e-05	0.0739	ACGCAAACAC
ZNF429	CISBP	NC_000078.7:73947186-73948185	975	995	+	11.2545	3.96e-05	0.0774	CACCCATTTCTACCGCCGGGT
NANOG	hTFtarget	NC_000078.7:73947186-73948185	577	584	-	8.26214	3.96e-05	0.0744	TTAAGTGC
Hoxd11	CISBP	NC_000078.7:73947186-73948185	885	892	+	5.83992	3.96e-05	0.0754	TTTATGAC
NR2E1	CISBP	NC_000078.7:73947186-73948185	941	949	-	10.8367	3.96e-05	0.0763	ATAAGTCAC
Hoxd10	CISBP	NC_000078.7:73947186-73948185	885	892	+	5.00947	3.96e-05	0.0758	TTTATGAC
SCRT1	JASPAR	NC_000078.7:73947186-73948185	767	782	+	11.578	3.97e-05	0.0759	CGACCCACAGGTTGAG
Zfp281	CISBP	NC_000078.7:73947186-73948185	657	666	+	12.0092	3.97e-05	0.036	CCCCCCCCCC
Egr1	CISBP	NC_000078.7:73947186-73948185	105	120	-	8.28571	3.98e-05	0.0152	ACACACACACGCAAAC
ZNF449	CISBP	NC_000078.7:73947186-73948185	661	670	+	11.3673	3.98e-05	0.0747	CCCCCCAACC
ZFP14	CISBP	NC_000078.7:73947186-73948185	608	622	+	11.0714	4e-05	0.0763	CCTTCCTAATGCTTC
Irf3	HOCOMOCO	NC_000078.7:73947186-73948185	206	225	-	11.2812	4.03e-05	0.00588	GAAAGTAGAAGAAAAAGACT
IRF3	hTFtarget	NC_000078.7:73947186-73948185	206	225	-	11.2812	4.03e-05	0.00587	GAAAGTAGAAGAAAAAGACT
Spib	HOCOMOCO	NC_000078.7:73947186-73948185	894	910	-	9.12121	4.03e-05	0.0271	GGAAGTGGAACTGGATT
ZSCAN4	JASPAR	NC_000078.7:73947186-73948185	107	121	-	4.46552	4.03e-05	0.00462	CACACACACACGCAA
NFKB2	hTFtarget	NC_000078.7:73947186-73948185	650	662	-	9.75758	4.03e-05	0.0398	GGGGGGATCACCA
Vdr	HOCOMOCO	NC_000078.7:73947186-73948185	413	428	-	11.5854	4.04e-05	0.0767	AGGTTCAGTGAGTGTC
VDR	hTFtarget	NC_000078.7:73947186-73948185	413	428	-	11.5854	4.04e-05	0.0767	AGGTTCAGTGAGTGTC
PRDM1	hTFtarget	NC_000078.7:73947186-73948185	933	944	-	11.9286	4.04e-05	0.073	TCACTTGCACTG
FOXO3	hTFtarget	NC_000078.7:73947186-73948185	655	665	+	11.5408	4.04e-05	0.0392	ATCCCCCCCCC
Tbr1	TRANSFAC	NC_000078.7:73947186-73948185	195	204	+	1.95082	4.05e-05	0.0783	TTGACACCAG
GATA1	hTFtarget	NC_000078.7:73947186-73948185	475	492	-	11.9082	4.05e-05	0.0778	TAAGGGGGCCCAGATAAG
KLF15	hTFtarget	NC_000078.7:73947186-73948185	654	665	+	11.7071	4.06e-05	0.0194	GATCCCCCCCCC
NFATC2	hTFtarget	NC_000078.7:73947186-73948185	220	229	+	10.5123	4.06e-05	0.0796	ACTTTCCATC
ZSCAN4	JASPAR	NC_000078.7:73947186-73948185	111	125	-	4.43103	4.07e-05	0.00462	CACACACACACACAC
ZSCAN4	JASPAR	NC_000078.7:73947186-73948185	113	127	-	4.43103	4.07e-05	0.00462	CACACACACACACAC
ZSCAN4	JASPAR	NC_000078.7:73947186-73948185	115	129	-	4.43103	4.07e-05	0.00462	CACACACACACACAC
ZSCAN4	JASPAR	NC_000078.7:73947186-73948185	117	131	-	4.43103	4.07e-05	0.00462	CACACACACACACAC
ZSCAN4	JASPAR	NC_000078.7:73947186-73948185	119	133	-	4.43103	4.07e-05	0.00462	CACACACACACACAC
ZSCAN4	JASPAR	NC_000078.7:73947186-73948185	121	135	-	4.43103	4.07e-05	0.00462	CACACACACACACAC
ZSCAN4	JASPAR	NC_000078.7:73947186-73948185	123	137	-	4.43103	4.07e-05	0.00462	CACACACACACACAC
ZSCAN4	JASPAR	NC_000078.7:73947186-73948185	125	139	-	4.43103	4.07e-05	0.00462	CACACACACACACAC
ZSCAN4	JASPAR	NC_000078.7:73947186-73948185	127	141	-	4.43103	4.07e-05	0.00462	CACACACACACACAC
ZSCAN4	JASPAR	NC_000078.7:73947186-73948185	129	143	-	4.43103	4.07e-05	0.00462	CACACACACACACAC
ZSCAN4	JASPAR	NC_000078.7:73947186-73948185	131	145	-	4.43103	4.07e-05	0.00462	CACACACACACACAC
ZSCAN4	JASPAR	NC_000078.7:73947186-73948185	133	147	-	4.43103	4.07e-05	0.00462	CACACACACACACAC
ZSCAN4	JASPAR	NC_000078.7:73947186-73948185	135	149	-	4.43103	4.07e-05	0.00462	CACACACACACACAC
CTCF	hTFtarget	NC_000078.7:73947186-73948185	986	999	-	11	4.07e-05	0.0793	AGCCACCCGGCGGT
NR5A2	hTFtarget	NC_000078.7:73947186-73948185	758	775	-	7.55102	4.07e-05	0.0398	TGTGGGTCGCGACCCCCA
Klf15	HOCOMOCO	NC_000078.7:73947186-73948185	522	540	-	10.197	4.08e-05	0.0417	ATGGAAGAGCCAGGCCAGG
KLF15	hTFtarget	NC_000078.7:73947186-73948185	522	540	-	10.197	4.08e-05	0.0417	ATGGAAGAGCCAGGCCAGG
ZBTB6	hTFtarget	NC_000078.7:73947186-73948185	17	31	-	11.7143	4.09e-05	0.0776	GGGGCTCTGGCCTCG
ZNF692	CISBP	NC_000078.7:73947186-73948185	479	491	-	10.7551	4.09e-05	0.0804	AAGGGGGCCCAGA
ZNF740	CISBP	NC_000078.7:73947186-73948185	755	764	-	11.5203	4.1e-05	0.0123	ACCCCCACAC
Zfp740	TRANSFAC	NC_000078.7:73947186-73948185	653	668	+	11.9146	4.1e-05	0.0123	TGATCCCCCCCCCCAA
ZSCAN4	CISBP	NC_000078.7:73947186-73948185	108	124	-	6.78571	4.11e-05	0.00433	ACACACACACACACGCA
ZNF501	CISBP	NC_000078.7:73947186-73948185	759	773	+	11.4437	4.11e-05	0.0614	GGGGGTCGCGACCCA
STAT2	hTFtarget	NC_000078.7:73947186-73948185	834	852	+	10.7424	4.12e-05	0.009	AAAAAAAAAAAAAAAAAAC
SPIB	hTFtarget	NC_000078.7:73947186-73948185	632	647	+	11.2276	4.13e-05	0.0247	ATACAGTTCCTCATGT
HOXB9	hTFtarget	NC_000078.7:73947186-73948185	883	892	-	12.3621	4.13e-05	0.0772	GTCATAAATT
HOXB9	hTFtarget	NC_000078.7:73947186-73948185	883	892	-	12.3265	4.13e-05	0.0784	GTCATAAATT
PAX5	hTFtarget	NC_000078.7:73947186-73948185	169	186	+	11.2818	4.13e-05	0.0797	ATGCATCCATGTGTGGAG
ZNF740	JASPAR	NC_000078.7:73947186-73948185	755	764	-	11.4862	4.13e-05	0.0121	ACCCCCACAC
Blimp-1	TRANSFAC	NC_000078.7:73947186-73948185	929	944	+	9.37615	4.14e-05	0.0749	CTGGCAGTGCAAGTGA
RXRG	hTFtarget	NC_000078.7:73947186-73948185	760	773	+	9.53061	4.15e-05	0.0585	GGGGTCGCGACCCA
ZNF341	JASPAR	NC_000078.7:73947186-73948185	528	539	-	11.844	4.16e-05	0.0823	TGGAAGAGCCAG
SP1	hTFtarget	NC_000078.7:73947186-73948185	656	665	+	11.7191	4.16e-05	0.0193	TCCCCCCCCC
Zfp263	CISBP	NC_000078.7:73947186-73948185	652	659	+	11.36	4.17e-05	0.0827	GTGATCCC
YY1	hTFtarget	NC_000078.7:73947186-73948185	62	84	-	8.11224	4.18e-05	0.0805	AAACATATTGACCATGGGGTGGG
NFATC3	hTFtarget	NC_000078.7:73947186-73948185	420	440	-	7.4898	4.18e-05	0.0739	AAGGAAAGCTCTAGGTTCAGT
EGR4	hTFtarget	NC_000078.7:73947186-73948185	655	670	+	11.1455	4.18e-05	0.0272	ATCCCCCCCCCCAACC
RFX1	hTFtarget	NC_000078.7:73947186-73948185	858	871	+	11.5364	4.19e-05	0.0807	TGGTTGCCTTGGAG
GLI3	hTFtarget	NC_000078.7:73947186-73948185	971	981	-	11.551	4.19e-05	0.0403	ATGGGTGGACG
RARB	hTFtarget	NC_000078.7:73947186-73948185	760	773	-	10.6768	4.19e-05	0.0549	TGGGTCGCGACCCC
ZNF200	CISBP	NC_000078.7:73947186-73948185	180	189	-	9.37624	4.2e-05	0.0788	GGTCTCCACA
ZNF880	CISBP	NC_000078.7:73947186-73948185	957	983	+	10.0545	4.2e-05	0.0355	CCTCATCCTTCCCCCGTCCACCCATTT
Zfp740	CISBP	NC_000078.7:73947186-73948185	659	668	+	11.4324	4.21e-05	0.0195	CCCCCCCCAA
CTCF	hTFtarget	NC_000078.7:73947186-73948185	984	998	+	9.94898	4.21e-05	0.0412	CTACCGCCGGGTGGC
JUND	hTFtarget	NC_000078.7:73947186-73948185	886	898	+	11.7419	4.22e-05	0.077	TTATGACTAATCC
Znf431	HOCOMOCO	NC_000078.7:73947186-73948185	393	415	+	7.61429	4.22e-05	0.0826	TATTTACATTTCAAGACAGGGAC
ZNF212	CISBP	NC_000078.7:73947186-73948185	126	155	+	-10.798	4.22e-05	0.00176	TGTGTGTGTGTGTGTGTGTGTGTGTATGTG
ATF6	hTFtarget	NC_000078.7:73947186-73948185	641	652	+	10.0408	4.24e-05	0.0837	CTCATGTCGTGG
ZNF225	CISBP	NC_000078.7:73947186-73948185	827	854	-	3.05	4.24e-05	0.00703	AAGTTTTTTTTTTTTTTTTTTTTTTTTT
Foxa2	HOCOMOCO	NC_000078.7:73947186-73948185	729	741	-	12.1364	4.25e-05	0.0533	AGCTATTTACATT
RARB	hTFtarget	NC_000078.7:73947186-73948185	760	773	+	10.5455	4.25e-05	0.0548	GGGGTCGCGACCCA
ZBTB43	CISBP	NC_000078.7:73947186-73948185	920	939	+	7.71429	4.25e-05	0.0834	CTTGCCTCACTGGCAGTGCA
ZNF784	CISBP	NC_000078.7:73947186-73948185	277	287	+	11.9592	4.26e-05	0.0824	CTACCTACCCA
ZNF784	JASPAR	NC_000078.7:73947186-73948185	277	287	+	12.0192	4.26e-05	0.0822	CTACCTACCCA
ZSCAN4	CISBP	NC_000078.7:73947186-73948185	144	156	-	11.4545	4.26e-05	0.00424	ACACATACACACA
ZNF449	CISBP	NC_000078.7:73947186-73948185	804	824	+	10.9694	4.27e-05	0.0819	TTCAGCCCAGCATTCTACTTA
ZFP28	HOCOMOCO	NC_000078.7:73947186-73948185	818	837	-	8.89394	4.27e-05	0.0198	TTTTTTTTTTTTTTAAGTAG
EGR4	hTFtarget	NC_000078.7:73947186-73948185	57	72	+	11.1091	4.27e-05	0.0272	GACCACCCACCCCATG
EGR4	hTFtarget	NC_000078.7:73947186-73948185	655	670	+	11.1515	4.27e-05	0.0279	ATCCCCCCCCCCAACC
ZNF263	hTFtarget	NC_000078.7:73947186-73948185	947	967	-	10.5306	4.27e-05	0.0371	GAAGGATGAGGAACTGGTATA
TFAP2C	hTFtarget	NC_000078.7:73947186-73948185	922	934	-	11.5306	4.28e-05	0.0459	TGCCAGTGAGGCA
FOSL2	hTFtarget	NC_000078.7:73947186-73948185	887	898	-	11.7424	4.29e-05	0.0819	GGATTAGTCATA
Zfp641	TRANSFAC	NC_000078.7:73947186-73948185	60	69	-	7.01639	4.29e-05	0.0406	GGGGTGGGTG
Rela	CISBP	NC_000078.7:73947186-73948185	964	993	+	10.8835	4.3e-05	0.0175	CTTCCCCCGTCCACCCATTTCTACCGCCGG
HOXC11	hTFtarget	NC_000078.7:73947186-73948185	883	893	+	11.8812	4.3e-05	0.0808	AATTTATGACT
Cdx2	CISBP	NC_000078.7:73947186-73948185	883	892	+	12.3125	4.3e-05	0.081	AATTTATGAC
ZSCAN4	CISBP	NC_000078.7:73947186-73948185	137	151	-	6.39796	4.31e-05	0.00803	TACACACACACACAC
Spib	HOCOMOCO	NC_000078.7:73947186-73948185	631	647	-	8.93939	4.31e-05	0.0271	ACATGAGGAACTGTATT
Spi1	HOCOMOCO	NC_000078.7:73947186-73948185	897	911	-	10.8788	4.32e-05	0.0263	TGGAAGTGGAACTGG
ZNF692	CISBP	NC_000078.7:73947186-73948185	479	491	-	10.7959	4.33e-05	0.085	AAGGGGGCCCAGA
ZFP1	CISBP	NC_000078.7:73947186-73948185	280	294	+	11.051	4.33e-05	0.0769	CCTACCCATCTATCC
GATA2	hTFtarget	NC_000078.7:73947186-73948185	474	491	-	11.8265	4.33e-05	0.0842	AAGGGGGCCCAGATAAGT
BCL11A	hTFtarget	NC_000078.7:73947186-73948185	900	914	+	11.4286	4.33e-05	0.0365	GTTCCACTTCCAAAT
WT1	hTFtarget	NC_000078.7:73947186-73948185	659	669	+	12.2041	4.34e-05	0.0244	CCCCCCCCAAC
ZNF135	CISBP	NC_000078.7:73947186-73948185	770	784	-	9.77778	4.34e-05	0.0854	TTCTCAACCTGTGGG
Rela	CISBP	NC_000078.7:73947186-73948185	954	983	+	10.8641	4.34e-05	0.0175	GTTCCTCATCCTTCCCCCGTCCACCCATTT
KLF10	JASPAR	NC_000078.7:73947186-73948185	751	761	-	11.551	4.35e-05	0.0832	CCCACACCTCT
Zfp641	TRANSFAC	NC_000078.7:73947186-73948185	656	667	-	5.08197	4.36e-05	0.0405	TGGGGGGGGGGA
ZNF212	CISBP	NC_000078.7:73947186-73948185	102	131	+	-10.9192	4.36e-05	0.00177	TGTGTTTGCGTGTGTGTGTGTGTGTGTGTG
ZNF12	CISBP	NC_000078.7:73947186-73948185	36	53	+	11.6881	4.36e-05	0.085	TTCTTCTCGCTGCCACAC
NFKB2	hTFtarget	NC_000078.7:73947186-73948185	650	662	-	9.82653	4.36e-05	0.043	GGGGGGATCACCA
FOSL1	hTFtarget	NC_000078.7:73947186-73948185	887	898	-	11.5152	4.36e-05	0.0851	GGATTAGTCATA
SCRT2	JASPAR	NC_000078.7:73947186-73948185	767	782	+	11.4771	4.36e-05	0.0827	CGACCCACAGGTTGAG
NR2F6	hTFtarget	NC_000078.7:73947186-73948185	597	611	-	7.39796	4.36e-05	0.0466	AAGGTTGACAACCTC
Nfatc1	JASPAR	NC_000078.7:73947186-73948185	219	230	-	12.3303	4.36e-05	0.0844	AGATGGAAAGTA
PRDM9	JASPAR	NC_000078.7:73947186-73948185	957	980	-	10.055	4.37e-05	0.0483	TGGGTGGACGGGGGAAGGATGAGG
Mecom	JASPAR	NC_000078.7:73947186-73948185	914	927	-	9.74157	4.37e-05	0.085	GAGGCAAGATAATA
EGR4	hTFtarget	NC_000078.7:73947186-73948185	57	72	+	11.1111	4.37e-05	0.0279	GACCACCCACCCCATG
JUN	hTFtarget	NC_000078.7:73947186-73948185	887	897	-	11.1515	4.37e-05	0.0849	GATTAGTCATA
Srebf2	HOCOMOCO	NC_000078.7:73947186-73948185	61	73	-	11.3545	4.38e-05	0.0852	CCATGGGGTGGGT
SREBF2	hTFtarget	NC_000078.7:73947186-73948185	61	73	-	11.3545	4.38e-05	0.0852	CCATGGGGTGGGT
ZKSCAN1	hTFtarget	NC_000078.7:73947186-73948185	582	594	+	11.7886	4.38e-05	0.0861	TAACCCACTAAGT
CUX2	CISBP	NC_000078.7:73947186-73948185	339	356	-	7.20183	4.39e-05	0.00339	ATAGATAGATAGATGGAT
Six4	CISBP	NC_000078.7:73947186-73948185	652	660	+	7.41176	4.39e-05	0.0833	GTGATCCCC
RARA	hTFtarget	NC_000078.7:73947186-73948185	760	773	-	11.5657	4.4e-05	0.0468	TGGGTCGCGACCCC
SPIB	hTFtarget	NC_000078.7:73947186-73948185	895	911	-	9.92424	4.4e-05	0.0275	TGGAAGTGGAACTGGAT
Sp1	CISBP	NC_000078.7:73947186-73948185	657	665	+	12.5306	4.41e-05	0.0429	CCCCCCCCC
Sp1	CISBP	NC_000078.7:73947186-73948185	658	666	+	12.5306	4.41e-05	0.0429	CCCCCCCCC
Klf15	HOCOMOCO	NC_000078.7:73947186-73948185	962	980	-	10.0303	4.42e-05	0.0417	TGGGTGGACGGGGGAAGGA
KLF15	hTFtarget	NC_000078.7:73947186-73948185	962	980	-	10.0303	4.42e-05	0.0417	TGGGTGGACGGGGGAAGGA
CUX2	CISBP	NC_000078.7:73947186-73948185	227	244	-	7.18349	4.42e-05	0.00339	ATAGATAGATAGATAGAT
CUX2	CISBP	NC_000078.7:73947186-73948185	231	248	-	7.18349	4.42e-05	0.00339	ATAGATAGATAGATAGAT
CUX2	CISBP	NC_000078.7:73947186-73948185	235	252	-	7.18349	4.42e-05	0.00339	ATAGATAGATAGATAGAT
CUX2	CISBP	NC_000078.7:73947186-73948185	239	256	-	7.18349	4.42e-05	0.00339	ATAGATAGATAGATAGAT
CUX2	CISBP	NC_000078.7:73947186-73948185	243	260	-	7.18349	4.42e-05	0.00339	ATAGATAGATAGATAGAT
CUX2	CISBP	NC_000078.7:73947186-73948185	247	264	-	7.18349	4.42e-05	0.00339	ATAGATAGATAGATAGAT
CUX2	CISBP	NC_000078.7:73947186-73948185	251	268	-	7.18349	4.42e-05	0.00339	ATAGATAGATAGATAGAT
CUX2	CISBP	NC_000078.7:73947186-73948185	255	272	-	7.18349	4.42e-05	0.00339	ATAGATAGATAGATAGAT
CUX2	CISBP	NC_000078.7:73947186-73948185	259	276	-	7.18349	4.42e-05	0.00339	ATAGATAGATAGATAGAT
CUX2	CISBP	NC_000078.7:73947186-73948185	343	360	-	7.18349	4.42e-05	0.00339	ATAGATAGATAGATAGAT
CUX2	CISBP	NC_000078.7:73947186-73948185	347	364	-	7.18349	4.42e-05	0.00339	ATAGATAGATAGATAGAT
CUX2	CISBP	NC_000078.7:73947186-73948185	351	368	-	7.18349	4.42e-05	0.00339	ATAGATAGATAGATAGAT
CUX2	CISBP	NC_000078.7:73947186-73948185	355	372	-	7.18349	4.42e-05	0.00339	ATAGATAGATAGATAGAT
CUX2	CISBP	NC_000078.7:73947186-73948185	359	376	-	7.18349	4.42e-05	0.00339	ATAGATAGATAGATAGAT
CUX2	CISBP	NC_000078.7:73947186-73948185	363	380	-	7.18349	4.42e-05	0.00339	ATAGATAGATAGATAGAT
ZNF530	JASPAR	NC_000078.7:73947186-73948185	16	33	+	9.14286	4.42e-05	0.0498	GCGAGGCCAGAGCCCCTG
NFATC3	hTFtarget	NC_000078.7:73947186-73948185	220	229	+	11.7959	4.42e-05	0.0872	ACTTTCCATC
Nkx2-2	CISBP	NC_000078.7:73947186-73948185	577	585	-	7.53398	4.43e-05	0.0813	GTTAAGTGC
ZNF283	CISBP	NC_000078.7:73947186-73948185	511	534	-	10.4771	4.43e-05	0.0421	GAGCCAGGCCAGGCAAGGTGAACA
ZNF454	CISBP	NC_000078.7:73947186-73948185	412	438	+	10.4553	4.43e-05	0.0857	GGACACTCACTGAACCTAGAGCTTTCC
Foxa3	HOCOMOCO	NC_000078.7:73947186-73948185	728	740	-	11.8788	4.44e-05	0.0631	GCTATTTACATTA
Zfp740	CISBP	NC_000078.7:73947186-73948185	661	670	+	11.898	4.44e-05	0.0161	CCCCCCAACC
Foxa2	JASPAR	NC_000078.7:73947186-73948185	727	738	-	12.03	4.44e-05	0.0407	TATTTACATTAT
Rarg	JASPAR	NC_000078.7:73947186-73948185	514	530	-	-3.70909	4.46e-05	0.0877	CAGGCCAGGCAAGGTGA
NKX2-3	CISBP	NC_000078.7:73947186-73948185	576	585	-	11.5102	4.46e-05	0.0862	GTTAAGTGCT
GATA2	hTFtarget	NC_000078.7:73947186-73948185	475	492	-	11.7551	4.47e-05	0.0867	TAAGGGGGCCCAGATAAG
ZSCAN16	CISBP	NC_000078.7:73947186-73948185	75	98	+	4.11881	4.49e-05	0.00215	CAATATGTTTGTGAGTGTATGTGC
Elf5	HOCOMOCO	NC_000078.7:73947186-73948185	955	971	-	10.9697	4.49e-05	0.0523	GGGGGAAGGATGAGGAA
KLF17	CISBP	NC_000078.7:73947186-73948185	968	982	+	11.3795	4.5e-05	0.0425	CCCCGTCCACCCATT
Bcl6	CISBP	NC_000078.7:73947186-73948185	948	977	+	11.1373	4.51e-05	0.0762	ATACCAGTTCCTCATCCTTCCCCCGTCCAC
KLF4	hTFtarget	NC_000078.7:73947186-73948185	59	70	+	11.4364	4.51e-05	0.0843	CCACCCACCCCA
EGR1	hTFtarget	NC_000078.7:73947186-73948185	94	107	-	6.40816	4.52e-05	0.0462	AACACACACGCACA
ZNF740	CISBP	NC_000078.7:73947186-73948185	757	769	-	9.6422	4.54e-05	0.0131	TCGCGACCCCCAC
ZNF580	CISBP	NC_000078.7:73947186-73948185	973	990	+	10.1111	4.54e-05	0.0256	TCCACCCATTTCTACCGC
Egr2	CISBP	NC_000078.7:73947186-73948185	58	69	+	11.789	4.55e-05	0.0875	ACCACCCACCCC
CTCF	hTFtarget	NC_000078.7:73947186-73948185	986	1000	-	10.6633	4.55e-05	0.0729	GAGCCACCCGGCGGT
JUN	hTFtarget	NC_000078.7:73947186-73948185	887	897	+	11.6633	4.56e-05	0.0873	TATGACTAATC
ZNF444	CISBP	NC_000078.7:73947186-73948185	752	767	-	2.61224	4.56e-05	0.0246	GCGACCCCCACACCTC
CTCF	hTFtarget	NC_000078.7:73947186-73948185	984	998	+	10.6224	4.56e-05	0.0454	CTACCGCCGGGTGGC
IRF1	hTFtarget	NC_000078.7:73947186-73948185	895	915	+	9.91935	4.58e-05	0.0137	ATCCAGTTCCACTTCCAAATA
ZNF200	CISBP	NC_000078.7:73947186-73948185	180	189	-	8.71287	4.58e-05	0.0868	GGTCTCCACA
ZNF740	JASPAR	NC_000078.7:73947186-73948185	653	665	+	10.3146	4.59e-05	0.0141	TGATCCCCCCCCC
THRB	hTFtarget	NC_000078.7:73947186-73948185	596	611	-	10.8455	4.59e-05	0.03	AAGGTTGACAACCTCT
ZNF740	JASPAR	NC_000078.7:73947186-73948185	655	664	+	11.3394	4.59e-05	0.0121	ATCCCCCCCC
FOXA1	hTFtarget	NC_000078.7:73947186-73948185	728	740	+	11.92	4.6e-05	0.0786	TAATGTAAATAGC
FOXC1	hTFtarget	NC_000078.7:73947186-73948185	389	401	-	11.2871	4.6e-05	0.0834	ATGTAAATAGATA
ZNF98	CISBP	NC_000078.7:73947186-73948185	820	840	-	10.2636	4.6e-05	0.00528	TTTTTTTTTTTTTTTTTAAGT
CTCF	hTFtarget	NC_000078.7:73947186-73948185	986	1000	-	10.602	4.61e-05	0.0454	GAGCCACCCGGCGGT
Hoxa11	CISBP	NC_000078.7:73947186-73948185	885	893	+	5.92049	4.61e-05	0.09	TTTATGACT
SP9	JASPAR	NC_000078.7:73947186-73948185	655	666	+	11.6207	4.61e-05	0.0847	ATCCCCCCCCCC
PAX6	hTFtarget	NC_000078.7:73947186-73948185	168	186	-	9.38776	4.61e-05	0.0887	CTCCACACATGGATGCATT
KLF10	CISBP	NC_000078.7:73947186-73948185	49	70	+	-4.81633	4.62e-05	0.0373	CACACAACGACCACCCACCCCA
Gata3	CISBP	NC_000078.7:73947186-73948185	276	290	-	9.40367	4.62e-05	0.00385	AGATGGGTAGGTAGA
NKX2-5	hTFtarget	NC_000078.7:73947186-73948185	576	585	-	12.1224	4.62e-05	0.0903	GTTAAGTGCT
ZNF501	CISBP	NC_000078.7:73947186-73948185	103	117	-	11.142	4.64e-05	0.0448	CACACACGCAAACAC
CTCF	hTFtarget	NC_000078.7:73947186-73948185	986	1000	-	10.3469	4.64e-05	0.0914	GAGCCACCCGGCGGT
ZNF740	CISBP	NC_000078.7:73947186-73948185	655	664	+	11.3415	4.64e-05	0.0123	ATCCCCCCCC
ZSCAN4	CISBP	NC_000078.7:73947186-73948185	102	118	-	8.83673	4.65e-05	0.00488	ACACACACGCAAACACA
HOXD9	hTFtarget	NC_000078.7:73947186-73948185	883	892	-	12.2551	4.65e-05	0.0875	GTCATAAATT
ZNF805	CISBP	NC_000078.7:73947186-73948185	144	161	+	10.9083	4.65e-05	0.0052	TGTGTGTATGTGTCTGTG
TFAP2C	hTFtarget	NC_000078.7:73947186-73948185	922	934	+	11.3061	4.66e-05	0.0459	TGCCTCACTGGCA
FOXG1	hTFtarget	NC_000078.7:73947186-73948185	143	153	-	11.1212	4.66e-05	0.00446	CATACACACAC
ZNF189	CISBP	NC_000078.7:73947186-73948185	529	540	+	12.4286	4.67e-05	0.0899	TGGCTCTTCCAT
FOXC2	hTFtarget	NC_000078.7:73947186-73948185	103	114	-	11.1188	4.67e-05	0.0871	ACACGCAAACAC
PRDM6	CISBP	NC_000078.7:73947186-73948185	833	853	-	11.0583	4.67e-05	0.00585	AGTTTTTTTTTTTTTTTTTTT
SPIB	hTFtarget	NC_000078.7:73947186-73948185	952	963	-	11.5408	4.67e-05	0.085	GATGAGGAACTG
HOXA11	hTFtarget	NC_000078.7:73947186-73948185	883	893	+	11.8515	4.68e-05	0.0889	AATTTATGACT
Sp1	TRANSFAC	NC_000078.7:73947186-73948185	656	669	-	11.3193	4.68e-05	0.0301	GTTGGGGGGGGGGA
PAX5	hTFtarget	NC_000078.7:73947186-73948185	171	185	+	11.44	4.7e-05	0.0891	GCATCCATGTGTGGA
HOXD10	hTFtarget	NC_000078.7:73947186-73948185	883	893	-	11.6	4.7e-05	0.093	AGTCATAAATT
FOXK1	hTFtarget	NC_000078.7:73947186-73948185	392	402	-	10.8614	4.7e-05	0.045	AATGTAAATAG
FOXK1	hTFtarget	NC_000078.7:73947186-73948185	729	739	+	10.8614	4.7e-05	0.045	AATGTAAATAG
ZNF25	CISBP	NC_000078.7:73947186-73948185	720	748	-	-16.9796	4.7e-05	0.0749	TTTCAAAAGCTATTTACATTATGATTTTA
FOXA1	hTFtarget	NC_000078.7:73947186-73948185	393	404	+	12.0149	4.71e-05	0.0497	TATTTACATTTC
WT1	hTFtarget	NC_000078.7:73947186-73948185	952	971	-	9.84848	4.71e-05	0.039	GGGGGAAGGATGAGGAACTG
Zbtb17	HOCOMOCO	NC_000078.7:73947186-73948185	959	977	-	10.1531	4.71e-05	0.0434	GTGGACGGGGGAAGGATGA
SP9	CISBP	NC_000078.7:73947186-73948185	655	666	+	11.5612	4.71e-05	0.0888	ATCCCCCCCCCC
FOXI1	hTFtarget	NC_000078.7:73947186-73948185	392	404	-	11.7921	4.72e-05	0.0432	GAAATGTAAATAG
HOXD10	hTFtarget	NC_000078.7:73947186-73948185	883	893	-	11.551	4.72e-05	0.0918	AGTCATAAATT
ZNF302	CISBP	NC_000078.7:73947186-73948185	410	427	-	6.61468	4.72e-05	0.0918	GGTTCAGTGAGTGTCCCT
PITX1	hTFtarget	NC_000078.7:73947186-73948185	892	899	+	11.15	4.72e-05	0.0938	CTAATCCA
FOXR1	CISBP	NC_000078.7:73947186-73948185	104	111	-	8.33654	4.72e-05	0.0915	CGCAAACA
Elf3	HOCOMOCO	NC_000078.7:73947186-73948185	951	964	-	11.6667	4.74e-05	0.0887	GGATGAGGAACTGG
ELF3	hTFtarget	NC_000078.7:73947186-73948185	951	964	-	11.6667	4.74e-05	0.0894	GGATGAGGAACTGG
RARA	hTFtarget	NC_000078.7:73947186-73948185	760	773	+	11.4545	4.75e-05	0.0468	GGGGTCGCGACCCA
RARA	hTFtarget	NC_000078.7:73947186-73948185	752	767	+	11.3737	4.76e-05	0.0883	GAGGTGTGGGGGTCGC
NR2F6	hTFtarget	NC_000078.7:73947186-73948185	597	611	+	7.15306	4.76e-05	0.0466	GAGGTTGTCAACCTT
EGR1	hTFtarget	NC_000078.7:73947186-73948185	106	119	-	6.2449	4.77e-05	0.0462	CACACACACGCAAA
CTCF	hTFtarget	NC_000078.7:73947186-73948185	981	1000	+	10.7879	4.78e-05	0.093	TTTCTACCGCCGGGTGGCTC
ZNF740	CISBP	NC_000078.7:73947186-73948185	653	665	+	10.3211	4.78e-05	0.0146	TGATCCCCCCCCC
JUN	hTFtarget	NC_000078.7:73947186-73948185	887	897	+	10.1939	4.78e-05	0.0895	TATGACTAATC
CTCF	hTFtarget	NC_000078.7:73947186-73948185	986	1000	-	10.3061	4.78e-05	0.0788	GAGCCACCCGGCGGT
FOSL1	hTFtarget	NC_000078.7:73947186-73948185	886	898	+	11.7091	4.79e-05	0.0882	TTATGACTAATCC
ZNF527	CISBP	NC_000078.7:73947186-73948185	36	56	+	11.1	4.79e-05	0.0911	TTCTTCTCGCTGCCACACAAC
FOXP3	hTFtarget	NC_000078.7:73947186-73948185	881	897	-	3.10204	4.79e-05	0.0913	GATTAGTCATAAATTTA
IRF1	hTFtarget	NC_000078.7:73947186-73948185	824	843	+	10.0758	4.8e-05	0.00774	AAAAAAAAAAAAAAAAAAAA
IRF1	hTFtarget	NC_000078.7:73947186-73948185	825	844	+	10.0758	4.8e-05	0.00774	AAAAAAAAAAAAAAAAAAAA
IRF1	hTFtarget	NC_000078.7:73947186-73948185	826	845	+	10.0758	4.8e-05	0.00774	AAAAAAAAAAAAAAAAAAAA
IRF1	hTFtarget	NC_000078.7:73947186-73948185	827	846	+	10.0758	4.8e-05	0.00774	AAAAAAAAAAAAAAAAAAAA
IRF1	hTFtarget	NC_000078.7:73947186-73948185	828	847	+	10.0758	4.8e-05	0.00774	AAAAAAAAAAAAAAAAAAAA
IRF1	hTFtarget	NC_000078.7:73947186-73948185	829	848	+	10.0758	4.8e-05	0.00774	AAAAAAAAAAAAAAAAAAAA
IRF1	hTFtarget	NC_000078.7:73947186-73948185	830	849	+	10.0758	4.8e-05	0.00774	AAAAAAAAAAAAAAAAAAAA
IRF1	hTFtarget	NC_000078.7:73947186-73948185	831	850	+	10.0758	4.8e-05	0.00774	AAAAAAAAAAAAAAAAAAAA
IRF1	hTFtarget	NC_000078.7:73947186-73948185	832	851	+	10.0758	4.8e-05	0.00774	AAAAAAAAAAAAAAAAAAAA
RUNX3	hTFtarget	NC_000078.7:73947186-73948185	665	676	+	11.8298	4.81e-05	0.0894	CCAACCACAAAA
FOXA1	hTFtarget	NC_000078.7:73947186-73948185	728	742	-	12.0204	4.82e-05	0.0453	AAGCTATTTACATTA
ZNF184	CISBP	NC_000078.7:73947186-73948185	203	229	+	11.2818	4.82e-05	0.0911	AGGAGTCTTTTTCTTCTACTTTCCATC
RFX3	hTFtarget	NC_000078.7:73947186-73948185	43	57	+	3.18367	4.83e-05	0.0941	CGCTGCCACACAACG
MEF2A	hTFtarget	NC_000078.7:73947186-73948185	746	753	+	10.9231	4.83e-05	0.0926	AAAATAGA
Irf9	CISBP	NC_000078.7:73947186-73948185	685	693	+	8.05769	4.83e-05	0.0922	ATTGAAACT
Egr1	CISBP	NC_000078.7:73947186-73948185	93	108	-	7.71429	4.84e-05	0.0154	AAACACACACGCACAT
ZNF449	HOCOMOCO	NC_000078.7:73947186-73948185	806	816	-	11.3788	4.84e-05	0.0934	ATGCTGGGCTG
SP1	hTFtarget	NC_000078.7:73947186-73948185	61	70	-	11.633	4.84e-05	0.04	TGGGGTGGGT
PAX5	hTFtarget	NC_000078.7:73947186-73948185	171	186	+	11.2342	4.84e-05	0.0923	GCATCCATGTGTGGAG
Barx1	HOCOMOCO	NC_000078.7:73947186-73948185	574	585	-	10.75	4.85e-05	0.0918	GTTAAGTGCTTG
ZNF300	CISBP	NC_000078.7:73947186-73948185	105	133	-	6.25	4.85e-05	0.0493	CACACACACACACACACACACACGCAAAC
EGR2	hTFtarget	NC_000078.7:73947186-73948185	657	674	-	11.0323	4.86e-05	0.00666	TTGTGGTTGGGGGGGGGG
TBX3	hTFtarget	NC_000078.7:73947186-73948185	751	761	+	11.3182	4.86e-05	0.0904	AGAGGTGTGGG
ETV4	hTFtarget	NC_000078.7:73947186-73948185	958	971	-	11.1835	4.86e-05	0.0932	GGGGGAAGGATGAG
ZNF641	CISBP	NC_000078.7:73947186-73948185	756	764	-	9.54128	4.87e-05	0.0277	ACCCCCACA
FOXP3	hTFtarget	NC_000078.7:73947186-73948185	881	897	-	1.76531	4.88e-05	0.0895	GATTAGTCATAAATTTA
Nkx2-6	TRANSFAC	NC_000078.7:73947186-73948185	849	864	-	11.3614	4.88e-05	0.0756	GCAACCACGTAAGTTT
PATZ1	hTFtarget	NC_000078.7:73947186-73948185	961	982	-	10.8542	4.89e-05	0.0568	AATGGGTGGACGGGGGAAGGAT
ZNF467	HOCOMOCO	NC_000078.7:73947186-73948185	949	970	-	9.11224	4.89e-05	0.0381	GGGGAAGGATGAGGAACTGGTA
ZNF740	CISBP	NC_000078.7:73947186-73948185	755	767	-	9.46789	4.91e-05	0.0131	GCGACCCCCACAC
JDP2	CISBP	NC_000078.7:73947186-73948185	888	896	+	10.1837	4.91e-05	0.0913	ATGACTAAT
RUNX2	hTFtarget	NC_000078.7:73947186-73948185	666	674	+	11.8269	4.91e-05	0.0961	CAACCACAA
RUNX2	hTFtarget	NC_000078.7:73947186-73948185	666	674	+	11.7857	4.91e-05	0.0963	CAACCACAA
ZFP28	CISBP	NC_000078.7:73947186-73948185	820	852	-	10.01	4.91e-05	0.00895	GTTTTTTTTTTTTTTTTTTTTTTTTTTTTAAGT
KLF5	hTFtarget	NC_000078.7:73947186-73948185	752	761	-	11.5354	4.92e-05	0.0918	CCCACACCTC
HOXC9	hTFtarget	NC_000078.7:73947186-73948185	883	892	-	12.0204	4.93e-05	0.0928	GTCATAAATT
HOXC9	hTFtarget	NC_000078.7:73947186-73948185	883	892	-	11.9898	4.93e-05	0.0953	GTCATAAATT
BCL6B	CISBP	NC_000078.7:73947186-73948185	540	556	+	-5.2551	4.95e-05	0.0967	TGTATTCTGGGGATCCA
Zfp770	TRANSFAC	NC_000078.7:73947186-73948185	654	664	-	8.68852	4.95e-05	0.0959	GGGGGGGGATC
ELF5	hTFtarget	NC_000078.7:73947186-73948185	951	965	-	11.7424	4.95e-05	0.0942	AGGATGAGGAACTGG
ESRRG	hTFtarget	NC_000078.7:73947186-73948185	514	530	-	4.11224	4.96e-05	0.0939	CAGGCCAGGCAAGGTGA
JUN	hTFtarget	NC_000078.7:73947186-73948185	887	897	+	11.3163	4.96e-05	0.0913	TATGACTAATC
ZNF212	CISBP	NC_000078.7:73947186-73948185	104	133	+	-11.4343	4.97e-05	0.00195	TGTTTGCGTGTGTGTGTGTGTGTGTGTGTG
IRF1	hTFtarget	NC_000078.7:73947186-73948185	897	916	-	10	4.97e-05	0.00774	ATATTTGGAAGTGGAACTGG
Sox1	JASPAR	NC_000078.7:73947186-73948185	925	939	+	4.81034	4.97e-05	0.0919	CTCACTGGCAGTGCA
En1	JASPAR	NC_000078.7:73947186-73948185	855	865	+	9.65217	4.98e-05	0.0969	ACGTGGTTGCC
SP1	hTFtarget	NC_000078.7:73947186-73948185	957	978	-	5.83333	4.98e-05	0.0949	GGTGGACGGGGGAAGGATGAGG
SPIB	hTFtarget	NC_000078.7:73947186-73948185	952	965	-	9.4898	4.99e-05	0.0538	AGGATGAGGAACTG
CTCF	hTFtarget	NC_000078.7:73947186-73948185	984	998	+	10.2959	4.99e-05	0.0492	CTACCGCCGGGTGGC
Zfp82	TRANSFAC	NC_000078.7:73947186-73948185	659	676	-	-4.01639	4.99e-05	0.0915	TTTTGTGGTTGGGGGGGG
ZNF257	HOCOMOCO	NC_000078.7:73947186-73948185	17	28	-	11.3182	5e-05	0.0473	GCTCTGGCCTCG
FOXO4	hTFtarget	NC_000078.7:73947186-73948185	754	765	-	11.0909	5.01e-05	0.0962	GACCCCCACACC
Sp1	TRANSFAC	NC_000078.7:73947186-73948185	962	975	-	11.2169	5.01e-05	0.0301	GGACGGGGGAAGGA
FOSL1	hTFtarget	NC_000078.7:73947186-73948185	887	898	-	11.5929	5.02e-05	0.0851	GGATTAGTCATA
Zfp526	TRANSFAC	NC_000078.7:73947186-73948185	656	667	-	9.40984	5.02e-05	0.0718	TGGGGGGGGGGA
Plag1	TRANSFAC	NC_000078.7:73947186-73948185	663	674	-	0.0163934	5.02e-05	0.0225	TTGTGGTTGGGG
EGR2	hTFtarget	NC_000078.7:73947186-73948185	58	70	+	11.2041	5.03e-05	0.0965	ACCACCCACCCCA
PITX1	hTFtarget	NC_000078.7:73947186-73948185	892	899	+	11.9184	5.04e-05	0.0917	CTAATCCA
PITX2	hTFtarget	NC_000078.7:73947186-73948185	892	899	+	12.0816	5.04e-05	0.0963	CTAATCCA
PITX1	hTFtarget	NC_000078.7:73947186-73948185	892	899	+	12.3265	5.04e-05	0.0931	CTAATCCA
PITX1	hTFtarget	NC_000078.7:73947186-73948185	892	899	+	11.9184	5.04e-05	0.0914	CTAATCCA
WT1	hTFtarget	NC_000078.7:73947186-73948185	658	668	+	11.9796	5.06e-05	0.0244	CCCCCCCCCAA
SP3	hTFtarget	NC_000078.7:73947186-73948185	751	761	-	11.4715	5.06e-05	0.097	CCCACACCTCT
EGR1	hTFtarget	NC_000078.7:73947186-73948185	96	105	-	11.4128	5.06e-05	0.00878	CACACACGCA
EGR1	hTFtarget	NC_000078.7:73947186-73948185	108	117	-	11.4128	5.06e-05	0.00878	CACACACGCA
ZBTB43	CISBP	NC_000078.7:73947186-73948185	920	939	+	7.96939	5.09e-05	0.0999	CTTGCCTCACTGGCAGTGCA
Hoxc10	CISBP	NC_000078.7:73947186-73948185	883	892	+	11.87	5.09e-05	0.0935	AATTTATGAC
ZFP82	HOCOMOCO	NC_000078.7:73947186-73948185	223	246	+	10.3448	5.1e-05	0.0925	TTCCATCTATCTATCTATCTATCT
Zfp281	TRANSFAC	NC_000078.7:73947186-73948185	652	666	+	10.8537	5.1e-05	0.0185	GTGATCCCCCCCCCC
EGR2	hTFtarget	NC_000078.7:73947186-73948185	111	128	+	10.9516	5.1e-05	0.00666	GTGTGTGTGTGTGTGTGT
EGR2	hTFtarget	NC_000078.7:73947186-73948185	113	130	+	10.9516	5.1e-05	0.00666	GTGTGTGTGTGTGTGTGT
EGR2	hTFtarget	NC_000078.7:73947186-73948185	115	132	+	10.9516	5.1e-05	0.00666	GTGTGTGTGTGTGTGTGT
EGR2	hTFtarget	NC_000078.7:73947186-73948185	117	134	+	10.9516	5.1e-05	0.00666	GTGTGTGTGTGTGTGTGT
EGR2	hTFtarget	NC_000078.7:73947186-73948185	119	136	+	10.9516	5.1e-05	0.00666	GTGTGTGTGTGTGTGTGT
EGR2	hTFtarget	NC_000078.7:73947186-73948185	121	138	+	10.9516	5.1e-05	0.00666	GTGTGTGTGTGTGTGTGT
EGR2	hTFtarget	NC_000078.7:73947186-73948185	123	140	+	10.9516	5.1e-05	0.00666	GTGTGTGTGTGTGTGTGT
EGR2	hTFtarget	NC_000078.7:73947186-73948185	125	142	+	10.9516	5.1e-05	0.00666	GTGTGTGTGTGTGTGTGT
EGR2	hTFtarget	NC_000078.7:73947186-73948185	127	144	+	10.9516	5.1e-05	0.00666	GTGTGTGTGTGTGTGTGT
EGR2	hTFtarget	NC_000078.7:73947186-73948185	129	146	+	10.9516	5.1e-05	0.00666	GTGTGTGTGTGTGTGTGT
EGR2	hTFtarget	NC_000078.7:73947186-73948185	131	148	+	10.9516	5.1e-05	0.00666	GTGTGTGTGTGTGTGTGT
EGR2	hTFtarget	NC_000078.7:73947186-73948185	133	150	+	10.9516	5.1e-05	0.00666	GTGTGTGTGTGTGTGTGT
Pou5f1	CISBP	NC_000078.7:73947186-73948185	678	692	+	11.17	5.11e-05	0.0447	TATTCTCATTGAAAC
ZBTB7A	hTFtarget	NC_000078.7:73947186-73948185	480	494	+	11.551	5.11e-05	0.0344	CTGGGCCCCCTTAGC
MAZ	hTFtarget	NC_000078.7:73947186-73948185	960	981	-	10.5141	5.11e-05	0.0361	ATGGGTGGACGGGGGAAGGATG
Gata3	CISBP	NC_000078.7:73947186-73948185	292	306	-	9.15596	5.11e-05	0.00385	AGATGGATAGATGGA
Gata3	CISBP	NC_000078.7:73947186-73948185	300	314	-	9.15596	5.11e-05	0.00385	AGATGGATAGATGGA
Gata3	CISBP	NC_000078.7:73947186-73948185	308	322	-	9.15596	5.11e-05	0.00385	AGATGGATAGATGGA
Gata3	CISBP	NC_000078.7:73947186-73948185	316	330	-	9.15596	5.11e-05	0.00385	AGATGGATAGATGGA
Gata3	CISBP	NC_000078.7:73947186-73948185	324	338	-	9.15596	5.11e-05	0.00385	AGATGGATAGATGGA
Gata3	CISBP	NC_000078.7:73947186-73948185	332	346	-	9.15596	5.11e-05	0.00385	AGATGGATAGATGGA
BATF3	JASPAR	NC_000078.7:73947186-73948185	887	897	+	11.991	5.12e-05	0.0932	TATGACTAATC
Hoxa11	JASPAR	NC_000078.7:73947186-73948185	882	893	-	11.8182	5.13e-05	0.093	AGTCATAAATTT
HOXA10	hTFtarget	NC_000078.7:73947186-73948185	883	893	-	11.6837	5.14e-05	0.0996	AGTCATAAATT
Hoxa11	TRANSFAC	NC_000078.7:73947186-73948185	882	893	-	11.8065	5.14e-05	0.0934	AGTCATAAATTT
SP3	hTFtarget	NC_000078.7:73947186-73948185	751	761	-	11.4553	5.14e-05	0.0986	CCCACACCTCT
ZNF282	CISBP	NC_000078.7:73947186-73948185	754	764	-	11.4796	5.15e-05	0.0331	ACCCCCACACC
SRF	hTFtarget	NC_000078.7:73947186-73948185	175	184	-	11.6364	5.16e-05	0.0964	CCACACATGG
KLF10	CISBP	NC_000078.7:73947186-73948185	749	770	-	-5.26531	5.16e-05	0.0373	GTCGCGACCCCCACACCTCTAT
Hmx1	CISBP	NC_000078.7:73947186-73948185	575	584	-	8.06322	5.16e-05	0.0977	TTAAGTGCTT
Hoxa11	CISBP	NC_000078.7:73947186-73948185	882	893	+	11.7778	5.16e-05	0.0955	AAATTTATGACT
Jund	HOCOMOCO	NC_000078.7:73947186-73948185	888	898	-	11.1212	5.17e-05	0.0977	GGATTAGTCAT
PAX5	hTFtarget	NC_000078.7:73947186-73948185	439	459	-	10.56	5.18e-05	0.0999	CTCTGGCCAGCAAGCCTAGAA
Sox2	CISBP	NC_000078.7:73947186-73948185	395	409	+	11.19	5.19e-05	0.0481	TTTACATTTCAAGAC
SPI1	hTFtarget	NC_000078.7:73947186-73948185	628	646	-	9.07143	5.19e-05	0.0472	CATGAGGAACTGTATTAAA
Sp3	HOCOMOCO	NC_000078.7:73947186-73948185	651	670	-	10.9633	5.19e-05	0.0722	GGTTGGGGGGGGGGATCACC
SP3	hTFtarget	NC_000078.7:73947186-73948185	651	670	-	10.9633	5.19e-05	0.0722	GGTTGGGGGGGGGGATCACC
JUND	hTFtarget	NC_000078.7:73947186-73948185	886	900	+	10.0612	5.21e-05	0.1	TTATGACTAATCCAG
KLF11	hTFtarget	NC_000078.7:73947186-73948185	49	70	+	2.88776	5.21e-05	0.0372	CACACAACGACCACCCACCCCA
STAT2	hTFtarget	NC_000078.7:73947186-73948185	842	856	-	10.1111	5.22e-05	0.0491	GTAAGTTTTTTTTTT
KLF10	JASPAR	NC_000078.7:73947186-73948185	61	69	-	10.764	5.22e-05	0.1	GGGGTGGGT
FOXA2	hTFtarget	NC_000078.7:73947186-73948185	391	402	-	12.0275	5.22e-05	0.0487	AATGTAAATAGA
Hoxc10	TRANSFAC	NC_000078.7:73947186-73948185	883	892	-	11.9032	5.23e-05	0.0999	GTCATAAATT
ZNF530	JASPAR	NC_000078.7:73947186-73948185	962	979	-	8.71429	5.24e-05	0.0498	GGGTGGACGGGGGAAGGA
Egr3	CISBP	NC_000078.7:73947186-73948185	969	983	+	7.19388	5.24e-05	0.0335	CCCGTCCACCCATTT
Foxl1	CISBP	NC_000078.7:73947186-73948185	393	402	-	10.1176	5.24e-05	0.0491	AATGTAAATA
Foxl1	CISBP	NC_000078.7:73947186-73948185	729	738	+	10.1176	5.24e-05	0.0491	AATGTAAATA
WT1	hTFtarget	NC_000078.7:73947186-73948185	956	975	-	9.62121	5.25e-05	0.039	GGACGGGGGAAGGATGAGGA
Tcfcp2l1	CISBP	NC_000078.7:73947186-73948185	518	538	+	11.1212	5.26e-05	0.103	CTTGCCTGGCCTGGCTCTTCC
Tcfcp2l1	CISBP	NC_000078.7:73947186-73948185	518	538	+	11.1212	5.26e-05	0.103	CTTGCCTGGCCTGGCTCTTCC
JUND	hTFtarget	NC_000078.7:73947186-73948185	887	897	+	11.2553	5.27e-05	0.0982	TATGACTAATC
TBX6	CISBP	NC_000078.7:73947186-73948185	752	761	+	11.1122	5.28e-05	0.104	GAGGTGTGGG
ZSCAN4	CISBP	NC_000078.7:73947186-73948185	110	122	-	10.9899	5.28e-05	0.00499	ACACACACACACG
Rela	CISBP	NC_000078.7:73947186-73948185	958	987	+	10.5049	5.28e-05	0.0175	CTCATCCTTCCCCCGTCCACCCATTTCTAC
ZNF805	CISBP	NC_000078.7:73947186-73948185	858	875	+	10.6789	5.29e-05	0.00549	TGGTTGCCTTGGAGTTTG
ZNF98	CISBP	NC_000078.7:73947186-73948185	835	855	-	9.97273	5.29e-05	0.00571	TAAGTTTTTTTTTTTTTTTTT
ZNF444	CISBP	NC_000078.7:73947186-73948185	55	70	+	2.71429	5.29e-05	0.024	ACGACCACCCACCCCA
ZFP28	CISBP	NC_000078.7:73947186-73948185	826	858	-	9.85	5.3e-05	0.00895	ACGTAAGTTTTTTTTTTTTTTTTTTTTTTTTTT
JUNB	hTFtarget	NC_000078.7:73947186-73948185	886	900	+	11.3163	5.3e-05	0.097	TTATGACTAATCCAG
ZBTB7A	hTFtarget	NC_000078.7:73947186-73948185	652	666	+	11.4898	5.3e-05	0.0344	GTGATCCCCCCCCCC
ZNF879	CISBP	NC_000078.7:73947186-73948185	822	860	-	4.38393	5.31e-05	0.0185	CCACGTAAGTTTTTTTTTTTTTTTTTTTTTTTTTTTTAA
Plagl2	TRANSFAC	NC_000078.7:73947186-73948185	659	673	-	-0.360656	5.31e-05	0.103	TGTGGTTGGGGGGGG
Mzf1	CISBP	NC_000078.7:73947186-73948185	546	555	-	11.6633	5.32e-05	0.0507	GGATCCCCAG
ZSCAN1	CISBP	NC_000078.7:73947186-73948185	84	100	-	7.44898	5.32e-05	0.00517	ACGCACATACACTCACA
Jun	HOCOMOCO	NC_000078.7:73947186-73948185	888	897	-	11.0303	5.33e-05	0.102	GATTAGTCAT
Pou5f1	CISBP	NC_000078.7:73947186-73948185	395	409	-	11.4752	5.34e-05	0.0333	GTCTTGAAATGTAAA
ZNF784	CISBP	NC_000078.7:73947186-73948185	606	614	+	11.9908	5.35e-05	0.105	AACCTTCCT
Plagl1	CISBP	NC_000078.7:73947186-73948185	482	491	+	10.2525	5.35e-05	0.0501	GGGCCCCCTT
Egr3	TRANSFAC	NC_000078.7:73947186-73948185	969	983	+	6.34483	5.35e-05	0.0341	CCCGTCCACCCATTT
Spi1	JASPAR	NC_000078.7:73947186-73948185	632	648	-	10.6748	5.37e-05	0.0325	GACATGAGGAACTGTAT
ZNF662	CISBP	NC_000078.7:73947186-73948185	961	978	+	10.7248	5.37e-05	0.102	ATCCTTCCCCCGTCCACC
ESRRA	hTFtarget	NC_000078.7:73947186-73948185	513	523	-	11.5204	5.41e-05	0.106	GGCAAGGTGAA
TBX6	JASPAR	NC_000078.7:73947186-73948185	752	761	+	11.1346	5.41e-05	0.107	GAGGTGTGGG
CDX1	hTFtarget	NC_000078.7:73947186-73948185	883	893	-	9.15306	5.42e-05	0.107	AGTCATAAATT
ZNF136	HOCOMOCO	NC_000078.7:73947186-73948185	806	829	-	4.53636	5.42e-05	0.1	TTTTTTAAGTAGAATGCTGGGCTG
FOXB1	CISBP	NC_000078.7:73947186-73948185	731	739	-	12.0808	5.43e-05	0.0502	CTATTTACA
FOXB1	CISBP	NC_000078.7:73947186-73948185	392	400	+	12.0808	5.43e-05	0.0502	CTATTTACA
FOXA1	hTFtarget	NC_000078.7:73947186-73948185	727	738	-	11.806	5.43e-05	0.0497	TATTTACATTAT
ZSCAN1	CISBP	NC_000078.7:73947186-73948185	92	108	-	7.38776	5.44e-05	0.00517	AAACACACACGCACATA
Rfx6	HOCOMOCO	NC_000078.7:73947186-73948185	858	868	+	11.1371	5.44e-05	0.102	TGGTTGCCTTG
ZNF530	CISBP	NC_000078.7:73947186-73948185	962	979	+	9.10204	5.44e-05	0.101	TCCTTCCCCCGTCCACCC
RARG	hTFtarget	NC_000078.7:73947186-73948185	514	530	-	10.2525	5.45e-05	0.107	CAGGCCAGGCAAGGTGA
FOXC2	hTFtarget	NC_000078.7:73947186-73948185	141	152	-	11.39	5.46e-05	0.00634	ATACACACACAC
Foxk1	TRANSFAC	NC_000078.7:73947186-73948185	388	404	-	11.0779	5.47e-05	0.0987	GAAATGTAAATAGATAG
Foxk1	JASPAR	NC_000078.7:73947186-73948185	388	404	-	11.0779	5.47e-05	0.0987	GAAATGTAAATAGATAG
ZNF212	CISBP	NC_000078.7:73947186-73948185	288	317	+	-11.8182	5.47e-05	0.00195	TCTATCCATCTATCCATCTATCCATCTATC
ZNF212	CISBP	NC_000078.7:73947186-73948185	296	325	+	-11.8182	5.47e-05	0.00195	TCTATCCATCTATCCATCTATCCATCTATC
ZNF212	CISBP	NC_000078.7:73947186-73948185	304	333	+	-11.8182	5.47e-05	0.00195	TCTATCCATCTATCCATCTATCCATCTATC
ZNF212	CISBP	NC_000078.7:73947186-73948185	312	341	+	-11.8182	5.47e-05	0.00195	TCTATCCATCTATCCATCTATCCATCTATC
ZNF212	CISBP	NC_000078.7:73947186-73948185	320	349	+	-11.8182	5.47e-05	0.00195	TCTATCCATCTATCCATCTATCCATCTATC
EGR2	hTFtarget	NC_000078.7:73947186-73948185	96	106	-	9.96552	5.47e-05	0.0523	ACACACACGCA
EGR2	hTFtarget	NC_000078.7:73947186-73948185	108	118	-	9.96552	5.47e-05	0.0523	ACACACACGCA
ESR1	hTFtarget	NC_000078.7:73947186-73948185	643	659	-	8.61224	5.48e-05	0.108	GGGATCACCACGACATG
FOXA2	hTFtarget	NC_000078.7:73947186-73948185	391	401	-	11.8662	5.49e-05	0.063	ATGTAAATAGA
ZBTB14	hTFtarget	NC_000078.7:73947186-73948185	929	944	-	-0.683673	5.5e-05	0.107	TCACTTGCACTGCCAG
Nkx2-5	CISBP	NC_000078.7:73947186-73948185	576	585	-	8.25781	5.5e-05	0.107	GTTAAGTGCT
Wt1	JASPAR	NC_000078.7:73947186-73948185	657	670	+	10.7886	5.51e-05	0.106	CCCCCCCCCCAACC
NFATC3	hTFtarget	NC_000078.7:73947186-73948185	220	229	+	11.1717	5.51e-05	0.108	ACTTTCCATC
Irf2	HOCOMOCO	NC_000078.7:73947186-73948185	212	231	-	8.92424	5.51e-05	0.034	TAGATGGAAAGTAGAAGAAA
IRF2	hTFtarget	NC_000078.7:73947186-73948185	212	231	-	8.92424	5.51e-05	0.0337	TAGATGGAAAGTAGAAGAAA
NFATC4	hTFtarget	NC_000078.7:73947186-73948185	219	228	+	7.41401	5.52e-05	0.108	TACTTTCCAT
HOXD9	hTFtarget	NC_000078.7:73947186-73948185	883	892	-	11.9388	5.53e-05	0.105	GTCATAAATT
EGR2	hTFtarget	NC_000078.7:73947186-73948185	96	106	-	10.0816	5.53e-05	0.0538	ACACACACGCA
EGR2	hTFtarget	NC_000078.7:73947186-73948185	108	118	-	10.0816	5.53e-05	0.0538	ACACACACGCA
Elf5	HOCOMOCO	NC_000078.7:73947186-73948185	949	965	-	10.5455	5.53e-05	0.0523	AGGATGAGGAACTGGTA
ZNF580	CISBP	NC_000078.7:73947186-73948185	658	675	+	9.70707	5.54e-05	0.0256	CCCCCCCCCAACCACAAA
FOXA1	hTFtarget	NC_000078.7:73947186-73948185	393	402	-	12.0297	5.54e-05	0.0518	AATGTAAATA
FOXA1	hTFtarget	NC_000078.7:73947186-73948185	729	738	+	12.0297	5.54e-05	0.0518	AATGTAAATA
BCL6B	CISBP	NC_000078.7:73947186-73948185	539	554	-	4.68367	5.54e-05	0.106	GATCCCCAGAATACAT
PRDM9	JASPAR	NC_000078.7:73947186-73948185	650	673	-	9.53211	5.54e-05	0.0483	TGTGGTTGGGGGGGGGGATCACCA
THRB	hTFtarget	NC_000078.7:73947186-73948185	596	611	-	9.56881	5.55e-05	0.0364	AAGGTTGACAACCTCT
Plagl2	TRANSFAC	NC_000078.7:73947186-73948185	547	558	+	-8.85246	5.56e-05	0.0339	TGGGGATCCAAA
TBX20	CISBP	NC_000078.7:73947186-73948185	591	606	+	4.82653	5.56e-05	0.107	AAGTTAGAGGTTGTCA
HOXC11	hTFtarget	NC_000078.7:73947186-73948185	883	893	+	11.6832	5.56e-05	0.106	AATTTATGACT
RARB	hTFtarget	NC_000078.7:73947186-73948185	760	773	+	10.101	5.57e-05	0.0549	GGGGTCGCGACCCA
CTCF	hTFtarget	NC_000078.7:73947186-73948185	984	998	+	10.1224	5.57e-05	0.0597	CTACCGCCGGGTGGC
RARB	hTFtarget	NC_000078.7:73947186-73948185	760	773	-	9.98485	5.57e-05	0.0548	TGGGTCGCGACCCC
SPIB	hTFtarget	NC_000078.7:73947186-73948185	635	648	-	9.22449	5.57e-05	0.0538	GACATGAGGAACTG
CUX2	CISBP	NC_000078.7:73947186-73948185	335	352	-	6.55046	5.58e-05	0.00339	ATAGATAGATGGATAGAT
ZFP28	CISBP	NC_000078.7:73947186-73948185	825	857	-	9.74	5.58e-05	0.00895	CGTAAGTTTTTTTTTTTTTTTTTTTTTTTTTTT
Clock	HOCOMOCO	NC_000078.7:73947186-73948185	146	159	-	10.6181	5.58e-05	0.109	CAGACACATACACA
CLOCK	hTFtarget	NC_000078.7:73947186-73948185	146	159	-	10.6181	5.58e-05	0.109	CAGACACATACACA
HOXA11	hTFtarget	NC_000078.7:73947186-73948185	883	893	+	11.0693	5.59e-05	0.104	AATTTATGACT
PBX3	hTFtarget	NC_000078.7:73947186-73948185	41	57	-	10.8723	5.59e-05	0.105	CGTTGTGTGGCAGCGAG
EGR3	hTFtarget	NC_000078.7:73947186-73948185	95	107	-	8.30612	5.59e-05	0.0547	AACACACACGCAC
FOXA2	hTFtarget	NC_000078.7:73947186-73948185	393	404	+	11.7121	5.6e-05	0.0784	TATTTACATTTC
Sall4	HOCOMOCO	NC_000078.7:73947186-73948185	62	71	-	11.6122	5.6e-05	0.106	ATGGGGTGGG
SALL4	hTFtarget	NC_000078.7:73947186-73948185	62	71	-	11.6122	5.6e-05	0.106	ATGGGGTGGG
CUX2	CISBP	NC_000078.7:73947186-73948185	287	304	-	6.53211	5.61e-05	0.00339	ATGGATAGATGGATAGAT
CUX2	CISBP	NC_000078.7:73947186-73948185	295	312	-	6.53211	5.61e-05	0.00339	ATGGATAGATGGATAGAT
CUX2	CISBP	NC_000078.7:73947186-73948185	303	320	-	6.53211	5.61e-05	0.00339	ATGGATAGATGGATAGAT
CUX2	CISBP	NC_000078.7:73947186-73948185	311	328	-	6.53211	5.61e-05	0.00339	ATGGATAGATGGATAGAT
CUX2	CISBP	NC_000078.7:73947186-73948185	319	336	-	6.53211	5.61e-05	0.00339	ATGGATAGATGGATAGAT
CUX2	CISBP	NC_000078.7:73947186-73948185	327	344	-	6.53211	5.61e-05	0.00339	ATGGATAGATGGATAGAT
Irf2	HOCOMOCO	NC_000078.7:73947186-73948185	897	916	-	8.87879	5.62e-05	0.034	ATATTTGGAAGTGGAACTGG
IRF2	hTFtarget	NC_000078.7:73947186-73948185	897	916	-	8.87879	5.62e-05	0.0337	ATATTTGGAAGTGGAACTGG
ZNF713	CISBP	NC_000078.7:73947186-73948185	822	840	-	-0.581633	5.62e-05	0.00795	TTTTTTTTTTTTTTTTTAA
PRDM6	CISBP	NC_000078.7:73947186-73948185	819	839	-	10.7087	5.62e-05	0.00657	TTTTTTTTTTTTTTTTAAGTA
FOSL1	hTFtarget	NC_000078.7:73947186-73948185	887	897	-	11.5758	5.63e-05	0.111	GATTAGTCATA
SCRT2	JASPAR	NC_000078.7:73947186-73948185	768	780	+	7.39344	5.63e-05	0.111	GACCCACAGGTTG
ZBTB18	hTFtarget	NC_000078.7:73947186-73948185	188	196	-	11.9592	5.64e-05	0.108	AACCTCTGG
ZNF35	CISBP	NC_000078.7:73947186-73948185	817	846	-	10.5398	5.64e-05	0.0101	TTTTTTTTTTTTTTTTTTTTTTTAAGTAGA
Nfat5	JASPAR	NC_000078.7:73947186-73948185	219	230	-	11	5.64e-05	0.108	AGATGGAAAGTA
SOX21	CISBP	NC_000078.7:73947186-73948185	926	938	-	8.5102	5.65e-05	0.075	GCACTGCCAGTGA
BATF	hTFtarget	NC_000078.7:73947186-73948185	887	897	+	11.632	5.66e-05	0.103	TATGACTAATC
CTCF	hTFtarget	NC_000078.7:73947186-73948185	984	998	+	9.55963	5.67e-05	0.0557	CTACCGCCGGGTGGC
FOXA1	hTFtarget	NC_000078.7:73947186-73948185	728	738	+	11.92	5.69e-05	0.0689	TAATGTAAATA
EGR3	hTFtarget	NC_000078.7:73947186-73948185	107	119	-	8.2449	5.7e-05	0.0547	CACACACACGCAA
Zfp281	TRANSFAC	NC_000078.7:73947186-73948185	658	668	-	9.30303	5.7e-05	0.0291	TTGGGGGGGGG
ZNF740	CISBP	NC_000078.7:73947186-73948185	653	665	+	8.71429	5.73e-05	0.0178	TGATCCCCCCCCC
ZNF740	CISBP	NC_000078.7:73947186-73948185	660	672	+	9.37755	5.73e-05	0.0152	CCCCCCCAACCAC
NFATC3	hTFtarget	NC_000078.7:73947186-73948185	220	229	+	11.1364	5.73e-05	0.112	ACTTTCCATC
ZNF71	CISBP	NC_000078.7:73947186-73948185	956	979	+	9.37273	5.75e-05	0.102	TCCTCATCCTTCCCCCGTCCACCC
ZNF282	CISBP	NC_000078.7:73947186-73948185	654	667	+	11.0102	5.75e-05	0.106	GATCCCCCCCCCCA
ZNF805	CISBP	NC_000078.7:73947186-73948185	138	155	+	10.5229	5.76e-05	0.00549	TGTGTGTGTGTGTATGTG
Twist2	JASPAR	NC_000078.7:73947186-73948185	174	183	+	12.0656	5.77e-05	0.109	TCCATGTGTG
ZNF805	CISBP	NC_000078.7:73947186-73948185	134	151	+	10.5138	5.79e-05	0.00549	TGTGTGTGTGTGTGTGTA
Nr1h4	CISBP	NC_000078.7:73947186-73948185	18	31	+	10.991	5.79e-05	0.0702	GAGGCCAGAGCCCC
ESR1	hTFtarget	NC_000078.7:73947186-73948185	450	467	-	8.92661	5.79e-05	0.114	TGGAGTCTCTCTGGCCAG
ZNF543	CISBP	NC_000078.7:73947186-73948185	520	531	+	11.6239	5.81e-05	0.0726	TGCCTGGCCTGG
Zic1	TRANSFAC	NC_000078.7:73947186-73948185	985	998	+	10.9118	5.81e-05	0.114	TACCGCCGGGTGGC
NFATC1	hTFtarget	NC_000078.7:73947186-73948185	220	228	+	11.8776	5.83e-05	0.115	ACTTTCCAT
ZSCAN1	CISBP	NC_000078.7:73947186-73948185	84	100	-	7.32653	5.83e-05	0.00555	ACGCACATACACTCACA
JDP2	JASPAR	NC_000078.7:73947186-73948185	888	896	+	10.1034	5.84e-05	0.108	ATGACTAAT
ZFP28	CISBP	NC_000078.7:73947186-73948185	822	854	-	9.64	5.84e-05	0.00895	AAGTTTTTTTTTTTTTTTTTTTTTTTTTTTTAA
Smad5	TRANSFAC	NC_000078.7:73947186-73948185	888	899	+	5.86885	5.85e-05	0.11	ATGACTAATCCA
PLAGL2	JASPAR	NC_000078.7:73947186-73948185	482	491	+	11.541	5.85e-05	0.0577	GGGCCCCCTT
PLAGL2	CISBP	NC_000078.7:73947186-73948185	482	491	+	11.5	5.85e-05	0.0577	GGGCCCCCTT
Foxa2	HOCOMOCO	NC_000078.7:73947186-73948185	390	402	+	11.6515	5.86e-05	0.0533	ATCTATTTACATT
Zfx	HOCOMOCO	NC_000078.7:73947186-73948185	15	33	+	10.5303	5.86e-05	0.114	TGCGAGGCCAGAGCCCCTG
Prdm14	HOCOMOCO	NC_000078.7:73947186-73948185	18	33	+	11.0909	5.87e-05	0.114	GAGGCCAGAGCCCCTG
Twist2	CISBP	NC_000078.7:73947186-73948185	174	183	-	12.0204	5.88e-05	0.111	CACACATGGA
KLF10	CISBP	NC_000078.7:73947186-73948185	47	68	+	-5.79592	5.88e-05	0.0373	GCCACACAACGACCACCCACCC
Egr1	CISBP	NC_000078.7:73947186-73948185	57	69	+	11.0917	5.89e-05	0.113	GACCACCCACCCC
Zfp281	TRANSFAC	NC_000078.7:73947186-73948185	962	972	-	9.21212	5.89e-05	0.0291	CGGGGGAAGGA
KLF1	hTFtarget	NC_000078.7:73947186-73948185	62	69	+	11.7041	5.9e-05	0.114	CCCACCCC
ZBTB17	hTFtarget	NC_000078.7:73947186-73948185	955	973	-	10.8829	5.9e-05	0.0355	ACGGGGGAAGGATGAGGAA
Nfkb2	HOCOMOCO	NC_000078.7:73947186-73948185	651	661	-	11.0758	5.91e-05	0.116	GGGGGATCACC
NFKB2	hTFtarget	NC_000078.7:73947186-73948185	651	661	-	11.0758	5.91e-05	0.116	GGGGGATCACC
BCL11A	hTFtarget	NC_000078.7:73947186-73948185	894	908	+	10.8673	5.92e-05	0.0365	AATCCAGTTCCACTT
Tbx4	CISBP	NC_000078.7:73947186-73948185	753	760	+	11.5455	5.93e-05	0.116	AGGTGTGG
FOSL2	hTFtarget	NC_000078.7:73947186-73948185	887	900	+	10.602	5.93e-05	0.109	TATGACTAATCCAG
RXRG	hTFtarget	NC_000078.7:73947186-73948185	760	773	-	8.67347	5.93e-05	0.0585	TGGGTCGCGACCCC
FOXD2	JASPAR	NC_000078.7:73947186-73948185	727	739	+	11.4821	5.95e-05	0.112	ATAATGTAAATAG
FOXD2	CISBP	NC_000078.7:73947186-73948185	727	739	+	11.4653	5.95e-05	0.111	ATAATGTAAATAG
KLF1	hTFtarget	NC_000078.7:73947186-73948185	56	69	-	10.5	5.96e-05	0.115	GGGGTGGGTGGTCG
CTCF	hTFtarget	NC_000078.7:73947186-73948185	986	1000	-	10.4286	5.96e-05	0.117	GAGCCACCCGGCGGT
RFX3	hTFtarget	NC_000078.7:73947186-73948185	43	57	+	2.23469	6e-05	0.114	CGCTGCCACACAACG
STAT2	hTFtarget	NC_000078.7:73947186-73948185	824	842	+	9.93939	6e-05	0.009	AAAAAAAAAAAAAAAAAAA
STAT2	hTFtarget	NC_000078.7:73947186-73948185	825	843	+	9.93939	6e-05	0.009	AAAAAAAAAAAAAAAAAAA
STAT2	hTFtarget	NC_000078.7:73947186-73948185	826	844	+	9.93939	6e-05	0.009	AAAAAAAAAAAAAAAAAAA
STAT2	hTFtarget	NC_000078.7:73947186-73948185	827	845	+	9.93939	6e-05	0.009	AAAAAAAAAAAAAAAAAAA
STAT2	hTFtarget	NC_000078.7:73947186-73948185	828	846	+	9.93939	6e-05	0.009	AAAAAAAAAAAAAAAAAAA
STAT2	hTFtarget	NC_000078.7:73947186-73948185	829	847	+	9.93939	6e-05	0.009	AAAAAAAAAAAAAAAAAAA
STAT2	hTFtarget	NC_000078.7:73947186-73948185	830	848	+	9.93939	6e-05	0.009	AAAAAAAAAAAAAAAAAAA
STAT2	hTFtarget	NC_000078.7:73947186-73948185	831	849	+	9.93939	6e-05	0.009	AAAAAAAAAAAAAAAAAAA
STAT2	hTFtarget	NC_000078.7:73947186-73948185	832	850	+	9.93939	6e-05	0.009	AAAAAAAAAAAAAAAAAAA
STAT2	hTFtarget	NC_000078.7:73947186-73948185	833	851	+	9.93939	6e-05	0.009	AAAAAAAAAAAAAAAAAAA
CTCF	hTFtarget	NC_000078.7:73947186-73948185	195	209	-	10.051	6e-05	0.0589	GACTCCTGGTGTCAA
EGR3	hTFtarget	NC_000078.7:73947186-73948185	655	669	+	6.75862	6.01e-05	0.115	ATCCCCCCCCCCAAC
ZFP28	CISBP	NC_000078.7:73947186-73948185	816	848	-	9.58	6.01e-05	0.00895	TTTTTTTTTTTTTTTTTTTTTTTTTAAGTAGAA
FOXM1	hTFtarget	NC_000078.7:73947186-73948185	393	404	+	11.0896	6.03e-05	0.089	TATTTACATTTC
Irf4	HOCOMOCO	NC_000078.7:73947186-73948185	899	916	-	10.7727	6.04e-05	0.109	ATATTTGGAAGTGGAACT
CTCF	hTFtarget	NC_000078.7:73947186-73948185	986	1000	-	9.94898	6.05e-05	0.0597	GAGCCACCCGGCGGT
ELF1	hTFtarget	NC_000078.7:73947186-73948185	952	963	-	11.449	6.06e-05	0.118	GATGAGGAACTG
ZNF740	CISBP	NC_000078.7:73947186-73948185	62	71	+	10.5872	6.07e-05	0.0189	CCCACCCCAT
Rela	CISBP	NC_000078.7:73947186-73948185	213	242	+	10.2427	6.08e-05	0.0175	TTCTTCTACTTTCCATCTATCTATCTATCT
Rfx1	JASPAR	NC_000078.7:73947186-73948185	860	873	-	10.3276	6.08e-05	0.109	AACTCCAAGGCAAC
FOXA1	hTFtarget	NC_000078.7:73947186-73948185	392	403	+	11.602	6.08e-05	0.0579	CTATTTACATTT
IRF1	hTFtarget	NC_000078.7:73947186-73948185	206	225	-	9.54545	6.1e-05	0.00877	GAAAGTAGAAGAAAAAGACT
ZNF282	CISBP	NC_000078.7:73947186-73948185	654	667	+	10.8163	6.11e-05	0.116	GATCCCCCCCCCCA
Zfp74	TRANSFAC	NC_000078.7:73947186-73948185	836	854	+	-25.6885	6.12e-05	0.0579	AAAAAAAAAAAAAAAACTT
Zfp202	CISBP	NC_000078.7:73947186-73948185	659	668	+	9.12245	6.12e-05	0.029	CCCCCCCCAA
CTCF	hTFtarget	NC_000078.7:73947186-73948185	984	998	+	9.5	6.12e-05	0.0601	CTACCGCCGGGTGGC
ZNF567	CISBP	NC_000078.7:73947186-73948185	831	860	-	9.54032	6.14e-05	0.032	CCACGTAAGTTTTTTTTTTTTTTTTTTTTT
Zfp260	TRANSFAC	NC_000078.7:73947186-73948185	720	729	+	11.9683	6.14e-05	0.115	TAAAATCATA
PATZ1	hTFtarget	NC_000078.7:73947186-73948185	954	975	-	10.4722	6.14e-05	0.0568	GGACGGGGGAAGGATGAGGAAC
ZNF263	hTFtarget	NC_000078.7:73947186-73948185	651	660	+	11.1531	6.14e-05	0.12	GGTGATCCCC
SOX14	CISBP	NC_000078.7:73947186-73948185	926	938	-	8.71429	6.15e-05	0.0596	GCACTGCCAGTGA
SPIB	hTFtarget	NC_000078.7:73947186-73948185	635	646	-	11.5	6.16e-05	0.0598	CATGAGGAACTG
FOXC2	hTFtarget	NC_000078.7:73947186-73948185	111	122	-	11.23	6.16e-05	0.00634	ACACACACACAC
FOXC2	hTFtarget	NC_000078.7:73947186-73948185	113	124	-	11.23	6.16e-05	0.00634	ACACACACACAC
FOXC2	hTFtarget	NC_000078.7:73947186-73948185	115	126	-	11.23	6.16e-05	0.00634	ACACACACACAC
FOXC2	hTFtarget	NC_000078.7:73947186-73948185	117	128	-	11.23	6.16e-05	0.00634	ACACACACACAC
FOXC2	hTFtarget	NC_000078.7:73947186-73948185	119	130	-	11.23	6.16e-05	0.00634	ACACACACACAC
FOXC2	hTFtarget	NC_000078.7:73947186-73948185	121	132	-	11.23	6.16e-05	0.00634	ACACACACACAC
FOXC2	hTFtarget	NC_000078.7:73947186-73948185	123	134	-	11.23	6.16e-05	0.00634	ACACACACACAC
FOXC2	hTFtarget	NC_000078.7:73947186-73948185	125	136	-	11.23	6.16e-05	0.00634	ACACACACACAC
FOXC2	hTFtarget	NC_000078.7:73947186-73948185	127	138	-	11.23	6.16e-05	0.00634	ACACACACACAC
FOXC2	hTFtarget	NC_000078.7:73947186-73948185	129	140	-	11.23	6.16e-05	0.00634	ACACACACACAC
FOXC2	hTFtarget	NC_000078.7:73947186-73948185	131	142	-	11.23	6.16e-05	0.00634	ACACACACACAC
FOXC2	hTFtarget	NC_000078.7:73947186-73948185	133	144	-	11.23	6.16e-05	0.00634	ACACACACACAC
FOXC2	hTFtarget	NC_000078.7:73947186-73948185	135	146	-	11.23	6.16e-05	0.00634	ACACACACACAC
FOXC2	hTFtarget	NC_000078.7:73947186-73948185	137	148	-	11.23	6.16e-05	0.00634	ACACACACACAC
FOXC2	hTFtarget	NC_000078.7:73947186-73948185	139	150	-	11.23	6.16e-05	0.00634	ACACACACACAC
ZNF613	CISBP	NC_000078.7:73947186-73948185	824	832	-	12.0536	6.17e-05	0.00551	TTTTTTTTT
ZNF613	CISBP	NC_000078.7:73947186-73948185	825	833	-	12.0536	6.17e-05	0.00551	TTTTTTTTT
ZNF613	CISBP	NC_000078.7:73947186-73948185	826	834	-	12.0536	6.17e-05	0.00551	TTTTTTTTT
ZNF613	CISBP	NC_000078.7:73947186-73948185	827	835	-	12.0536	6.17e-05	0.00551	TTTTTTTTT
ZNF613	CISBP	NC_000078.7:73947186-73948185	828	836	-	12.0536	6.17e-05	0.00551	TTTTTTTTT
ZNF613	CISBP	NC_000078.7:73947186-73948185	829	837	-	12.0536	6.17e-05	0.00551	TTTTTTTTT
ZNF613	CISBP	NC_000078.7:73947186-73948185	830	838	-	12.0536	6.17e-05	0.00551	TTTTTTTTT
ZNF613	CISBP	NC_000078.7:73947186-73948185	831	839	-	12.0536	6.17e-05	0.00551	TTTTTTTTT
ZNF613	CISBP	NC_000078.7:73947186-73948185	832	840	-	12.0536	6.17e-05	0.00551	TTTTTTTTT
ZNF613	CISBP	NC_000078.7:73947186-73948185	833	841	-	12.0536	6.17e-05	0.00551	TTTTTTTTT
ZNF613	CISBP	NC_000078.7:73947186-73948185	834	842	-	12.0536	6.17e-05	0.00551	TTTTTTTTT
ZNF613	CISBP	NC_000078.7:73947186-73948185	835	843	-	12.0536	6.17e-05	0.00551	TTTTTTTTT
ZNF613	CISBP	NC_000078.7:73947186-73948185	836	844	-	12.0536	6.17e-05	0.00551	TTTTTTTTT
ZNF613	CISBP	NC_000078.7:73947186-73948185	837	845	-	12.0536	6.17e-05	0.00551	TTTTTTTTT
ZNF613	CISBP	NC_000078.7:73947186-73948185	838	846	-	12.0536	6.17e-05	0.00551	TTTTTTTTT
ZNF613	CISBP	NC_000078.7:73947186-73948185	839	847	-	12.0536	6.17e-05	0.00551	TTTTTTTTT
ZNF613	CISBP	NC_000078.7:73947186-73948185	840	848	-	12.0536	6.17e-05	0.00551	TTTTTTTTT
ZNF613	CISBP	NC_000078.7:73947186-73948185	841	849	-	12.0536	6.17e-05	0.00551	TTTTTTTTT
ZNF613	CISBP	NC_000078.7:73947186-73948185	842	850	-	12.0536	6.17e-05	0.00551	TTTTTTTTT
ZNF613	CISBP	NC_000078.7:73947186-73948185	843	851	-	12.0536	6.17e-05	0.00551	TTTTTTTTT
PAX5	hTFtarget	NC_000078.7:73947186-73948185	171	185	+	11.0202	6.17e-05	0.116	GCATCCATGTGTGGA
ZSCAN4	CISBP	NC_000078.7:73947186-73948185	84	100	-	5.53061	6.18e-05	0.00617	ACGCACATACACTCACA
MAZ	hTFtarget	NC_000078.7:73947186-73948185	956	977	-	10.169	6.19e-05	0.0361	GTGGACGGGGGAAGGATGAGGA
PITX2	hTFtarget	NC_000078.7:73947186-73948185	892	899	+	10.5743	6.19e-05	0.119	CTAATCCA
HOXD12	hTFtarget	NC_000078.7:73947186-73948185	883	893	-	11.0102	6.2e-05	0.116	AGTCATAAATT
SPI1	hTFtarget	NC_000078.7:73947186-73948185	630	649	-	10.4878	6.21e-05	0.0451	CGACATGAGGAACTGTATTA
SP1	hTFtarget	NC_000078.7:73947186-73948185	655	664	-	11.3486	6.21e-05	0.04	GGGGGGGGAT
Prdm15	JASPAR	NC_000078.7:73947186-73948185	462	476	-	10.8073	6.22e-05	0.0875	AGTGAATCCTGGAGT
Tfap2a	CISBP	NC_000078.7:73947186-73948185	922	934	-	11.0918	6.22e-05	0.122	TGCCAGTGAGGCA
Alx1	HOCOMOCO	NC_000078.7:73947186-73948185	728	739	-	11.2581	6.23e-05	0.115	CTATTTACATTA
ALX1	hTFtarget	NC_000078.7:73947186-73948185	728	739	-	11.2581	6.23e-05	0.115	CTATTTACATTA
ZNF574	JASPAR	NC_000078.7:73947186-73948185	19	33	+	9.77528	6.23e-05	0.0596	AGGCCAGAGCCCCTG
POU3F2	hTFtarget	NC_000078.7:73947186-73948185	876	888	+	10.4242	6.23e-05	0.118	CAGCATAAATTTA
Tfap2a	TRANSFAC	NC_000078.7:73947186-73948185	922	934	-	11.0909	6.23e-05	0.122	TGCCAGTGAGGCA
MAZ	hTFtarget	NC_000078.7:73947186-73948185	957	978	-	10.1549	6.23e-05	0.0361	GGTGGACGGGGGAAGGATGAGG
ZNF415	CISBP	NC_000078.7:73947186-73948185	17	31	-	11.0204	6.24e-05	0.121	GGGGCTCTGGCCTCG
WT1	hTFtarget	NC_000078.7:73947186-73948185	955	974	-	9.25758	6.24e-05	0.039	GACGGGGGAAGGATGAGGAA
NR2C2	hTFtarget	NC_000078.7:73947186-73948185	983	997	+	9.22449	6.25e-05	0.123	TCTACCGCCGGGTGG
ZNF805	CISBP	NC_000078.7:73947186-73948185	102	119	+	10.367	6.27e-05	0.00567	TGTGTTTGCGTGTGTGTG
ZNF501	CISBP	NC_000078.7:73947186-73948185	760	774	-	10.7887	6.28e-05	0.0614	GTGGGTCGCGACCCC
ZNF549	JASPAR	NC_000078.7:73947186-73948185	446	457	+	11.0325	6.28e-05	0.124	CTTGCTGGCCAG
NFIC	hTFtarget	NC_000078.7:73947186-73948185	920	936	+	2.86207	6.29e-05	0.12	CTTGCCTCACTGGCAGT
CTCF	hTFtarget	NC_000078.7:73947186-73948185	984	998	+	9.42857	6.29e-05	0.062	CTACCGCCGGGTGGC
HOXD12	hTFtarget	NC_000078.7:73947186-73948185	883	893	-	11.0164	6.29e-05	0.123	AGTCATAAATT
ZSCAN4	CISBP	NC_000078.7:73947186-73948185	82	98	-	8.04082	6.3e-05	0.00626	GCACATACACTCACAAA
NFKB1	hTFtarget	NC_000078.7:73947186-73948185	650	662	-	11.2195	6.33e-05	0.0622	GGGGGGATCACCA
ESR1	hTFtarget	NC_000078.7:73947186-73948185	643	659	+	8.55102	6.33e-05	0.0623	CATGTCGTGGTGATCCC
EGR2	hTFtarget	NC_000078.7:73947186-73948185	96	104	-	9.78571	6.33e-05	0.0618	ACACACGCA
EGR2	hTFtarget	NC_000078.7:73947186-73948185	108	116	-	9.78571	6.33e-05	0.0618	ACACACGCA
NFKB1	hTFtarget	NC_000078.7:73947186-73948185	651	661	+	9.07143	6.34e-05	0.0793	GGTGATCCCCC
Zfp281	TRANSFAC	NC_000078.7:73947186-73948185	656	666	-	9.0303	6.37e-05	0.0291	GGGGGGGGGGA
Ets1	HOCOMOCO	NC_000078.7:73947186-73948185	957	970	-	11.1212	6.39e-05	0.123	GGGGAAGGATGAGG
ZNF467	HOCOMOCO	NC_000078.7:73947186-73948185	959	980	-	8.52041	6.4e-05	0.0381	TGGGTGGACGGGGGAAGGATGA
Zfp82	TRANSFAC	NC_000078.7:73947186-73948185	603	620	+	-0.0327869	6.4e-05	0.126	GTCAACCTTCCTAATGCT
Zfp74	TRANSFAC	NC_000078.7:73947186-73948185	819	830	+	8.74194	6.42e-05	0.118	TACTTAAAAAAA
Zbtb7b	TRANSFAC	NC_000078.7:73947186-73948185	656	670	+	11.3421	6.42e-05	0.0561	TCCCCCCCCCCAACC
CTCF	hTFtarget	NC_000078.7:73947186-73948185	982	998	+	9.03061	6.44e-05	0.127	TTCTACCGCCGGGTGGC
Hoxc11	CISBP	NC_000078.7:73947186-73948185	884	893	+	8.41436	6.46e-05	0.126	ATTTATGACT
CTCFL	hTFtarget	NC_000078.7:73947186-73948185	482	493	-	10.6837	6.46e-05	0.128	CTAAGGGGGCCC
PAX5	hTFtarget	NC_000078.7:73947186-73948185	167	185	+	10.6129	6.48e-05	0.124	GAATGCATCCATGTGTGGA
ZNF19	CISBP	NC_000078.7:73947186-73948185	472	489	+	11.0917	6.49e-05	0.12	TCACTTATCTGGGCCCCC
FOXA1	hTFtarget	NC_000078.7:73947186-73948185	384	403	+	6.60606	6.5e-05	0.115	CTATCTATCTATTTACATTT
ZNF595	CISBP	NC_000078.7:73947186-73948185	624	635	+	10.1376	6.51e-05	0.0619	AACCTTTAATAC
NFATC3	hTFtarget	NC_000078.7:73947186-73948185	420	440	-	9	6.51e-05	0.0853	AAGGAAAGCTCTAGGTTCAGT
PITX3	hTFtarget	NC_000078.7:73947186-73948185	892	899	+	11.5758	6.51e-05	0.12	CTAATCCA
PITX1	hTFtarget	NC_000078.7:73947186-73948185	892	899	+	12.3469	6.51e-05	0.121	CTAATCCA
GSC2	CISBP	NC_000078.7:73947186-73948185	892	899	+	9.56436	6.51e-05	0.127	CTAATCCA
Obox3	CISBP	NC_000078.7:73947186-73948185	892	898	+	7.3806	6.51e-05	0.12	CTAATCC
CRX	hTFtarget	NC_000078.7:73947186-73948185	892	898	+	6.61905	6.51e-05	0.129	CTAATCC
CRX	hTFtarget	NC_000078.7:73947186-73948185	892	898	+	7.03103	6.51e-05	0.128	CTAATCC
TBX20	CISBP	NC_000078.7:73947186-73948185	590	607	+	4.81633	6.52e-05	0.124	TAAGTTAGAGGTTGTCAA
ZNF300	CISBP	NC_000078.7:73947186-73948185	93	121	-	5.32	6.52e-05	0.0493	CACACACACACGCAAACACACACGCACAT
CUX2	CISBP	NC_000078.7:73947186-73948185	339	356	+	6.11009	6.53e-05	0.00339	ATCCATCTATCTATCTAT
ZSCAN16	CISBP	NC_000078.7:73947186-73948185	73	96	+	2.9505	6.53e-05	0.00237	GTCAATATGTTTGTGAGTGTATGT
KLF9	hTFtarget	NC_000078.7:73947186-73948185	754	769	-	10.3496	6.53e-05	0.00734	TCGCGACCCCCACACC
Atf3	JASPAR	NC_000078.7:73947186-73948185	887	897	+	10.84	6.54e-05	0.119	TATGACTAATC
FOXJ2	hTFtarget	NC_000078.7:73947186-73948185	726	739	-	9.17347	6.56e-05	0.122	CTATTTACATTATG
Dmrtc2	CISBP	NC_000078.7:73947186-73948185	536	548	+	10.7921	6.56e-05	0.121	TCCATGTATTCTG
Znf281	HOCOMOCO	NC_000078.7:73947186-73948185	658	672	-	2.89394	6.57e-05	0.0302	GTGGTTGGGGGGGGG
CTCF	hTFtarget	NC_000078.7:73947186-73948185	985	999	-	9.39796	6.58e-05	0.129	AGCCACCCGGCGGTA
Sp1	TRANSFAC	NC_000078.7:73947186-73948185	958	971	-	10.7952	6.58e-05	0.0301	GGGGGAAGGATGAG
IRF3	hTFtarget	NC_000078.7:73947186-73948185	208	227	-	7.0303	6.59e-05	0.125	TGGAAAGTAGAAGAAAAAGA
ZSCAN16	CISBP	NC_000078.7:73947186-73948185	229	252	+	2.92079	6.59e-05	0.00237	CTATCTATCTATCTATCTATCTAT
ZSCAN16	CISBP	NC_000078.7:73947186-73948185	233	256	+	2.92079	6.59e-05	0.00237	CTATCTATCTATCTATCTATCTAT
ZSCAN16	CISBP	NC_000078.7:73947186-73948185	237	260	+	2.92079	6.59e-05	0.00237	CTATCTATCTATCTATCTATCTAT
ZSCAN16	CISBP	NC_000078.7:73947186-73948185	241	264	+	2.92079	6.59e-05	0.00237	CTATCTATCTATCTATCTATCTAT
ZSCAN16	CISBP	NC_000078.7:73947186-73948185	245	268	+	2.92079	6.59e-05	0.00237	CTATCTATCTATCTATCTATCTAT
ZSCAN16	CISBP	NC_000078.7:73947186-73948185	249	272	+	2.92079	6.59e-05	0.00237	CTATCTATCTATCTATCTATCTAT
ZSCAN16	CISBP	NC_000078.7:73947186-73948185	253	276	+	2.92079	6.59e-05	0.00237	CTATCTATCTATCTATCTATCTAT
ZSCAN16	CISBP	NC_000078.7:73947186-73948185	345	368	+	2.92079	6.59e-05	0.00237	CTATCTATCTATCTATCTATCTAT
ZSCAN16	CISBP	NC_000078.7:73947186-73948185	349	372	+	2.92079	6.59e-05	0.00237	CTATCTATCTATCTATCTATCTAT
ZSCAN16	CISBP	NC_000078.7:73947186-73948185	353	376	+	2.92079	6.59e-05	0.00237	CTATCTATCTATCTATCTATCTAT
ZSCAN16	CISBP	NC_000078.7:73947186-73948185	357	380	+	2.92079	6.59e-05	0.00237	CTATCTATCTATCTATCTATCTAT
ZNF740	CISBP	NC_000078.7:73947186-73948185	660	672	+	8.77064	6.6e-05	0.0154	CCCCCCCAACCAC
MAZ	hTFtarget	NC_000078.7:73947186-73948185	967	977	+	9.5102	6.62e-05	0.131	CCCCCGTCCAC
ZNF460	CISBP	NC_000078.7:73947186-73948185	654	666	+	5.77551	6.62e-05	0.0445	GATCCCCCCCCCC
ETV3	hTFtarget	NC_000078.7:73947186-73948185	596	616	-	2.64286	6.62e-05	0.13	TTAGGAAGGTTGACAACCTCT
SCRT1	JASPAR	NC_000078.7:73947186-73948185	768	782	+	7.34426	6.63e-05	0.126	GACCCACAGGTTGAG
FOXI1	hTFtarget	NC_000078.7:73947186-73948185	392	404	-	11.1683	6.64e-05	0.0758	GAAATGTAAATAG
KLF15	hTFtarget	NC_000078.7:73947186-73948185	656	667	+	10.8881	6.64e-05	0.0401	TCCCCCCCCCCA
ZNF235	CISBP	NC_000078.7:73947186-73948185	816	845	-	9.44554	6.65e-05	0.00545	TTTTTTTTTTTTTTTTTTTTTTAAGTAGAA
ZNF468	CISBP	NC_000078.7:73947186-73948185	655	666	+	7.92857	6.66e-05	0.127	ATCCCCCCCCCC
FOXC2	hTFtarget	NC_000078.7:73947186-73948185	141	152	-	10.7426	6.67e-05	0.00999	ATACACACACAC
SCRT1	CISBP	NC_000078.7:73947186-73948185	768	779	+	9.22449	6.7e-05	0.129	GACCCACAGGTT
EGR2	hTFtarget	NC_000078.7:73947186-73948185	751	768	+	10.4919	6.7e-05	0.00817	AGAGGTGTGGGGGTCGCG
THRA	hTFtarget	NC_000078.7:73947186-73948185	510	533	+	7.05263	6.7e-05	0.128	TTGTTCACCTTGCCTGGCCTGGCT
ZSCAN4	CISBP	NC_000078.7:73947186-73948185	92	108	-	5.27551	6.71e-05	0.00637	AAACACACACGCACATA
RARG	hTFtarget	NC_000078.7:73947186-73948185	760	773	-	9.72727	6.71e-05	0.0723	TGGGTCGCGACCCC
ZNF492	CISBP	NC_000078.7:73947186-73948185	823	840	-	8.07273	6.72e-05	0.00932	TTTTTTTTTTTTTTTTTA
Egr1	CISBP	NC_000078.7:73947186-73948185	60	69	+	10.1919	6.72e-05	0.0673	CACCCACCCC
Zfp281	CISBP	NC_000078.7:73947186-73948185	658	667	+	11.4495	6.74e-05	0.036	CCCCCCCCCA
NKX2-3	CISBP	NC_000078.7:73947186-73948185	51	59	+	10.0099	6.74e-05	0.134	CACAACGAC
POU5F1	hTFtarget	NC_000078.7:73947186-73948185	394	410	-	10.2121	6.76e-05	0.121	TGTCTTGAAATGTAAAT
TCF4	hTFtarget	NC_000078.7:73947186-73948185	750	759	-	10.5051	6.76e-05	0.132	CACACCTCTA
ZNF485	CISBP	NC_000078.7:73947186-73948185	961	975	+	9.92661	6.77e-05	0.126	ATCCTTCCCCCGTCC
HNF4A	hTFtarget	NC_000078.7:73947186-73948185	865	877	-	11.1206	6.77e-05	0.128	TGCAAACTCCAAG
SP1	hTFtarget	NC_000078.7:73947186-73948185	658	672	+	10.5306	6.78e-05	0.0636	CCCCCCCCCAACCAC
RARG	hTFtarget	NC_000078.7:73947186-73948185	760	773	+	9.79091	6.78e-05	0.0731	GGGGTCGCGACCCA
FOXA2	hTFtarget	NC_000078.7:73947186-73948185	730	740	+	11.4789	6.79e-05	0.063	ATGTAAATAGC
[truncated: 1,732 more rows]
